# Supplementary material for: Heart failure-induced microbial dysbiosis contributes to colonic tumour formation in mice
Source: Cardiovasc Res. 2024 Feb 24;120(6):612–22. doi: 10.1093/cvr/cvae038 (PMC11074794; doi:10.1093/cvr/cvae038)
Supplement: cvae038_Supplementary_Data [file cvae038_supplementary_data.zip]

Archive with 11 entries (11 files):
- Supplemental Figure legends - revised (2).docx
- Supplemental Figures.pdf
- Supplemental File 1.xlsx
- Supplemental File 2.pdf
- Supplemental File 3.xlsx
- Supplemental File 4.xlsx
- Supplemental File 5.xlsx
- Supplemental File 6.pdf
- Supplemental File 7.xlsx
- Supplemental File 8.xlsx
- Supplemental File 9.xlsx
