# Supplementary material for: Heart failure-induced microbial dysbiosis contributes to colonic tumour formation in mice
Source: Cardiovasc Res. 2024 Feb 24;120(6):612–22. doi: 10.1093/cvr/cvae038 (PMC11074794; doi:10.1093/cvr/cvae038)
Supplement: cvae038_Supplementary_Data [file cvae038_supplementary_data.zip › Supplemental File 1.xlsx]

## Sheet: Relative abundance Genus
		Sham													MI
	Genus	B.S.M17	B.S.M14	B.S.M16	B.S.M15	B.S.M12	B.S.M19	B.S.M18	B.S.M13	B.S.M24	B.S.M25	B.S.M26	Sham-mean	Sham-sd	B.M.M2	B.M.M1	B.M.M21	B.M.M20	B.M.M23	B.M.M22	B.M.M27	B.M.M28	MI-mean	MI-sd
1	g__Lachnospiraceae_A2	0.00353622	0.00224819	0.00316152	0.00444954	0.00206084	0.0025058	0.00194375	0.00641671	0.000163931	0.000444954	4.68373e-05	0.00245257	0.00192073	0.00135828	0.00290391	0.000725978	0.000538629	0.00070256	0.000304443	0.000281024	0.000374698	0.000898691	0.0008815
2	g__ASF356	0	0.000187349	0.000281024	0.000374698	0.000257605	0.000327861	0.000140512	0.000398117	0	0	4.68373e-05	0.000183091	0.000154924	0.000444954	0.000585466	0.000187349	0	0.000140512	0	0	0.000210768	0.000196131	0.000217874
3	g__Acetatifactor	0.000983584	0.000468373	0.000843072	0.0021311	0.00119435	0.000725978	0.00166272	0.00051521	0.000421536	0.000257605	0	0.000836685	0.000629791	0.000210768	0.000281024	0.000257605	0.00035128	0.00035128	0.000140512	7.0256e-05	0	0.000207841	0.000128536
4	g__Agathobacter	0	0	0.00107726	0	0	0	0	0	0.000444954	0.000913328	0	0.000221413	0.000406617	0	0	0	0	0	0	0.000936746	0.00166272	0.000324934	0.000632172
5	g__Akkermansia	0.00606543	0.0411232	0.0278682	0.0264631	0.00475399	0.034402	0.00566731	0.00288049	0.00145196	2.34187e-05	0.000889909	0.0137808	0.0153793	0.0257371	0.00306784	0.00241212	0.00252921	0.00210768	0.07412	0.000234187	0.00189691	0.0140131	0.0256764
6	g__Alistipes	0.0229269	0.030374	0.0193906	0.0180792	0.0179387	0.0161355	0.023044	0.0163696	0.0227629	0.0173766	0.0162994	0.0200634	0.00435938	0.0190628	0.0146367	0.0113815	0.0158544	0.015269	0.00894593	0.0166975	0.00597176	0.0134774	0.00435941
7	g__Alloprevotella	0.0370717	0.00824337	0.00203742	0.00210768	0.00264631	0.00641671	0.0402098	0.00648697	0.00468373	0.00491792	0.00227161	0.0106448	0.01401	0.0302101	0.0228566	0.00573757	0.00887567	0.0176811	0.0119201	0.040889	0.0013817	0.017444	0.0133147
8	g__Anaerofustis	9.36746e-05	0.000234187	0.000187349	7.0256e-05	0.000163931	7.0256e-05	7.0256e-05	0	7.0256e-05	0.000117093	0	9.79326e-05	7.31758e-05	9.36746e-05	4.68373e-05	0	0	0.000187349	0.000234187	9.36746e-05	9.36746e-05	9.36746e-05	8.30337e-05
9	g__Anaeroplasma	0.000421536	0.00035128	0.000843072	0.000444954	0.000444954	0.00051521	0.000491792	0.0013817	0	0	0	0.000444954	0.000405758	0.000117093	0.000491792	0.000210768	0.000117093	0.000468373	0.000117093	0	0	0.000190277	0.000191664
10	g__Anaerostipes	0	0	0	0	0	0	0	0	0.000936746	0.000608885	0.000140512	0.000153286	0.000317729	0	0	0	0	0	0	0.00192033	0.00285708	0.000597176	0.00113374
11	g__Anaerotruncus	0.00194375	0.00105384	0.0025058	0.00257605	0.00121777	0.00135828	0.00124119	0.00135828	0.000491792	0.000679141	0.000608885	0.0013668	0.000710035	0.00086649	0.000983584	0.000117093	0.000163931	0.000234187	0.000257605	0.000444954	0.000913328	0.000497646	0.000364685
12	g__Bacillus	0	0	0	0	0	0	0	0	0	0	0.00819653	0.000745139	0.00247135	0	0	0	0	0	0	0.000140512	0	1.7564e-05	4.96785e-05
13	g__Bacteroides	0.00459006	0.00555022	0.00601859	0.00648697	0.0037704	0.0150114	0.00487108	0.0149177	0.0288986	0.0330671	0.029086	0.0138426	0.011326	0.00611227	0.0186178	0.0129505	0.00632304	0.00365331	0.00259947	0.0194141	0.0156671	0.0106672	0.00680162
14	g__Barnesiella	0	0	0	0	0	0	0	0	0	0.000983584	0.0017564	0.000249089	0.000580506	0	0	0	0	0	0	0.000234187	0	2.92733e-05	8.27974e-05
15	g__Bifidobacterium	0.00241212	0.00330203	0.002014	0.00070256	0.000819653	0.00391092	0.0037704	0.00149879	0.0102808	0.0236294	0.0100466	0.00567157	0.00681796	0.00976558	0.00433245	0.023044	0.0277277	0.00295075	0.0270017	0.00929721	0.0119201	0.0145049	0.00997975
16	g__Bilophila	0.00227161	0.00473057	0.00660406	0.00934404	0.0011241	0.00203742	0.00194375	0.00086649	0.000491792	0.000374698	0.000468373	0.00275063	0.00292887	0.000725978	0.000257605	0	0.000187349	4.68373e-05	0.000140512	0.000304443	0.000538629	0.000275169	0.000247127
17	g__Blautia	0.0203274	0.0143322	0.0118733	0.0134657	0.0209831	0.00756423	0.0209831	0.00648697	0.0120606	0.028641	0.0106321	0.0152136	0.00673505	0.00639329	0.00325519	0.00185007	0.00304443	0.00475399	0.00133486	0.00964849	0.0135126	0.00547411	0.0042173
18	g__Butyricicoccus	0	0	0	0	0	0	0	0	0.000210768	0	0.000117093	2.98056e-05	6.95427e-05	0	0	0	0	0	0	0.00110068	0.000725978	0.000228332	0.000434487
19	g__Candidatus_Arthromitus	0.00070256	0.000913328	0.000421536	0.000327861	0.000398117	0.000585466	0.00105384	0.00114751	0.000140512	0.000749397	7.0256e-05	0.000591853	0.000357024	0.00110068	0.000936746	0.0031381	0.00114751	0.00131144	0.000819653	0.000772816	0.000234187	0.00118264	0.000854242
20	g__Candidatus_Saccharimonas	0.00051521	0.000936746	0.000117093	0.000163931	0.00156905	0.00152221	0.000655722	0	0.000843072	0.00997635	0.000327861	0.00151157	0.00285666	0.000538629	7.0256e-05	0.000725978	0.00227161	0.000257605	0.00117093	0.00189691	0	0.00086649	0.000846133
21	g__Candidatus_Stoquefichus	0.000140512	9.36746e-05	0.000257605	9.36746e-05	0.000210768	4.68373e-05	0.000117093	4.68373e-05	7.0256e-05	7.0256e-05	0.000117093	0.000114964	6.66132e-05	0.000117093	4.68373e-05	0	0	0	0	0.000210768	0.000327861	8.782e-05	0.000123127
22	g__Candidatus_Thiobios	0	0	0	0	0	0	0	0	0	0	0	0	0	0	0	0	0.00320836	0	0	0	0	0.000401044	0.00113433
23	g__Chloroplast	0	0	0	0	0	0	0	0	0	0	0	0	0	0	0	0.00149879	0	0.00220135	9.36746e-05	0	0	0.000474228	0.000870302
24	g__Christensenellaceae	0	0.000117093	0	0	0	0	0	0	0.000117093	0.000257605	0.000117093	5.53532e-05	8.59007e-05	4.68373e-05	0	0.000468373	0.000140512	0	0.000210768	0.000163931	7.0256e-05	0.000137585	0.000154044
25	g__Christensenellaceae_R-7_group	0.000187349	0.000679141	0.000257605	0.000234187	0.000234187	0.000234187	0.000163931	0.000374698	0.00145196	0.00114751	0.000117093	0.000461986	0.000445581	0.000210768	0.000163931	0.000234187	0.000117093	0.000163931	0.000210768	0.000257605	4.68373e-05	0.00017564	6.85628e-05
26	g__Clostridia_UCG-014	0.0194609	0.0188286	0.0240275	0.023887	0.0197653	0.0330671	0.0174703	0.0145898	0.0173298	0.0466968	0.00910986	0.022203	0.0101219	0.0121543	0.0103276	0.0619658	0.0237934	0.0197653	0.0283132	0.0307955	0.00920353	0.0245398	0.0171881
27	g__Clostridia_vadinBB60_group	0.00346596	0.00241212	0.00555022	0.00779841	0.00365331	0.00594834	0.00543313	0.00245896	0.00133486	0.00182666	0.00259947	0.00386195	0.00203865	0.00177982	0.00208426	0.0035128	0.00259947	0.0100232	0.00236528	0.00185007	0.00121777	0.00317908	0.00284657
28	g__Clostridium_sensu_stricto_1	0	0	0	0.000304443	0	0.00119435	0	0	0.000163931	0.000257605	0	0.000174575	0.000357373	4.68373e-05	7.0256e-05	0.000468373	0	9.36746e-05	0.000117093	0	0.000117093	0.000114166	0.000150442
29	g__Colidextribacter	0.0140746	0.00838388	0.0111473	0.0113815	0.0110068	0.0096719	0.0106087	0.0094143	0.00295075	0.00273998	0.00341912	0.00861807	0.00385972	0.00503501	0.0066509	0.00255263	0.00402801	0.00529262	0.00245896	0.00290391	0.00393433	0.00410705	0.00148102
30	g__Collinsella	0	0	0	0	0	0	0	0	0.00051521	0.00206084	0.000421536	0.000272508	0.000622361	0	0	0	0	0	0	0.00121777	0.00358305	0.000600103	0.00127841
31	g__Coprobacter	0	0	0	0	0	0	0	0	0	0	0.00142854	0.000129867	0.00043072	0	0	0	0	0	0	0	0	0	0
32	g__Coriobacteriaceae_UCG-002	0.00231845	0.00278682	0.00955481	0.00196717	0.00231845	0.0177045	0.00323177	0.00416852	0.00180324	0.00444954	0.000960165	0.00466031	0.00489918	0.00325519	0.00990609	0.00222477	0.000983584	0.00124119	0.00798576	0.00222477	0.00716611	0.00437343	0.00344848
33	g__DTU089	0	0	0	0	0	0	0	0	2.34187e-05	0	0.0011241	0.000104319	0.000338294	0	0	0	0	0	0	0.000163931	0	2.04913e-05	5.79582e-05
34	g__Defluviitaleaceae_UCG-011	0.000257605	9.36746e-05	0.000444954	4.68373e-05	0.000163931	0.000140512	0.000163931	0.000140512	0.000140512	0.000281024	0	0.000170317	0.000121728	0.000234187	0.000117093	0.000304443	0.000163931	9.36746e-05	0.000538629	0.000187349	0.000140512	0.000222477	0.000144362
35	g__Desulfobacter	0	0	0	0	0	0	0	0	0	0	0	0	0	0	0	0	0.00252921	0	0	0	0	0.000316152	0.000894212
36	g__Desulfovibrio	0.00173298	0.000421536	0.00295075	0.00320836	0.00550338	0.0017564	0.000819653	0.00149879	0.00128803	0.00688508	0.00166272	0.0025207	0.00201014	0.00252921	0.0027634	0.0117562	0.00285708	0.0368141	0.00498817	0.0128334	0.0155968	0.0112673	0.0115444
37	g__Dialister	0	0	0	0	0	0	0	0	0.000983584	0.000491792	0.000679141	0.000195865	0.000353346	0	0	0	0	0	0	0	0.00185007	0.000231259	0.0006541
38	g__Dorea	0.000117093	9.36746e-05	0.000117093	0	0.000117093	0.000140512	0.000234187	0.000163931	0.00170956	0.00295075	0.000374698	0.000547145	0.000928884	9.36746e-05	0	0.000632304	0.000187349	0.00035128	0.000234187	0.0023887	0.001007	0.000611812	0.000788068
39	g__Dubosiella	0.00571415	0.012365	0.0122245	0.0148474	0.00573757	0.214187	0.0250814	0.00969532	0.00585466	0.0360647	0.027634	0.0335824	0.0607294	0.00939088	0.018852	0.108124	0.0188754	0.0568137	0.108569	0.043746	0.00700218	0.0464216	0.0417965
40	g__Eggerthella	0	0	0	0	0	0	0	0	0.00035128	0.00231845	7.0256e-05	0.000249089	0.000694336	0	0	0	0	0	0	0.000585466	0.000281024	0.000108311	0.00021643
41	g__Endozoicomonas	0	0	0	0	0	0	0	0	0	0	0	0	0	0	0	0.0153392	0.00362989	0.0409124	0.0377977	0	0	0.0122099	0.0175593
42	g__Enterococcus	0	0	0	0	0	0	0	0	0.000140512	0.00110068	0.00721295	0.000768558	0.00216241	0	0	0	0	0	0	0.000374698	0	4.68373e-05	0.000132476
43	g__Enterorhabdus	0.00625278	0.00819653	0.00629962	0.00463689	0.00622936	0.00454322	0.00576099	0.00550338	0.00142854	0.00496475	0.00152221	0.00503075	0.00202489	0.0035128	0.00344254	0.00194375	0.00430903	0.00370015	0.00163931	0.00215452	0.00519894	0.00323763	0.00123798
44	g__Erysipelatoclostridiaceae	0.000163931	0.000234187	0.000257605	4.68373e-05	7.0256e-05	0.000117093	0.000234187	0.000187349	0	0	0	0.000119222	0.000101246	0.000140512	0.000140512	0	0.000140512	0.000140512	4.68373e-05	0	2.34187e-05	7.9038e-05	6.73377e-05
45	g__Erysipelatoclostridium	0.00367673	0.00135828	0.00210768	0.00311468	0.00273998	0.00269315	0.00128803	0.00580783	0.00170956	0.00220135	0.000398117	0.00246322	0.00144369	0.00140512	0.00550338	0.000562048	0.000210768	0.000421536	0.000281024	0.00398117	0.00220135	0.0018208	0.00196584
46	g__Erysipelotrichaceae	0.00103042	0.000608885	0.00086649	0.00051521	0.00185007	0.000374698	0.001007	0.0011241	0	0.000163931	0	0.000685528	0.000560982	0.000562048	0.00086649	0	0.000117093	4.68373e-05	0	0	7.0256e-05	0.000207841	0.000325568
47	g__Erysipelotrichaceae_UCG-003	0	0	0	0	0	0	0	0	0.000960165	0.00154563	0	0.0002278	0.000523457	0	0	0	0	0	0	0	0	0	0
48	g__Escherichia-Shigella	0	0	0.000304443	0	7.0256e-05	0	0	0	0.00187349	0.00147538	0.00281024	0.000593982	0.00098999	0	0	0	0	0	0	0.0100934	0.00241212	0.0015632	0.00354859
49	g__Faecalibacterium	0	0	0.000632304	0	0	0	0	0	0.00325519	0.000796234	0.00796234	0.00114964	0.00245948	0	0	0	0	0	0	0.00721295	0.00487108	0.0015105	0.00286608
50	g__Faecalibaculum	0.00229503	0.0268846	0.00231845	0.00793892	0.00273998	0.0240978	0.00510527	0.00557364	0.00536287	0.0189691	0.00599518	0.00975281	0.00905556	0.203227	0.0144025	0.0162057	0.0618955	0.0128334	0.0725744	0.118334	0.0163462	0.0644774	0.0676606
51	g__Family_XIII_UCG-001	0.000819653	0.000491792	0.00035128	0.000491792	0.000398117	0.00035128	0.000210768	0.000281024	0.000187349	0.000117093	0.000117093	0.000347022	0.000205449	0.000491792	9.36746e-05	0.000281024	0.000117093	0.000398117	0.000117093	7.0256e-05	9.36746e-05	0.000207841	0.000161977
52	g__Flavonifractor	0	0	0	0	0	0	0	0	0.000304443	0	0.00133486	0.000149028	0.000403763	0	0	0	0	0	0	0.0017564	0.0023887	0.000518138	0.000974174
53	g__Fusicatenibacter	0	0	0	0	0	0	0	0	0.000421536	0.000374698	0.000585466	0.000125609	0.000220751	0	0	0	0	0	0	0.00070256	0.00185007	0.000319079	0.000665676
54	g__Fusobacterium	0	0	0	0	0	0	0	0	0.00168614	0	0.000796234	0.000225671	0.00054008	0	0	0	0	0	0	0.000304443	0.00128803	0.000199059	0.000452722
55	g__Lachnospiraceae_GCA-900066575	0.0052692	0.00262289	0.00269315	0.00355964	0.00344254	0.00215452	0.00374698	0.0031381	0.00360647	0.00372357	0.00288049	0.00334887	0.000821791	0.00152221	0.00149879	0.00224819	0.00297417	0.00503501	0.0023887	0.00145196	0.00107726	0.00227454	0.00127623
56	g__Gastranaerophilales	0.00070256	0.000304443	0.00035128	9.36746e-05	0.000257605	0.00107726	0.00126461	0.000140512	0.000679141	0.000163931	0.000398117	0.000493921	0.000390812	0.000210768	2.34187e-05	0.000281024	0.000281024	0.000210768	7.0256e-05	0.00154563	0.000117093	0.000342498	0.000495195
57	g__Gemella	0	0	0	0	0	0	0	0	0	0.000843072	0	7.66429e-05	0.000254196	0	0	0	0	0	0	9.36746e-05	0.000163931	3.22007e-05	6.25107e-05
58	g__Gordonibacter	0	0	0	0	0	0	0	0	0.000210768	0.000140512	4.68373e-05	3.61925e-05	7.20775e-05	0	0	0	0	0	0	0.000281024	0.000187349	5.85466e-05	0.000111261
59	g__Granulicatella	0	0	0	0	0	0	0	0	4.68373e-05	0.000960165	0.000187349	0.000108577	0.000288016	0	0	0	0	0	0	0.000187349	0.00035128	6.73286e-05	0.000132143
60	g__Guggenheimella	0	0	0.00135828	0	0	0	2.34187e-05	0	0	0	0	0.000125609	0.000408892	0	0	0	0	0	0	0	0	0	0
61	g__Haemophilus	0	0	0	0	0	0	0	0	0	0	0.000468373	4.25794e-05	0.00014122	0	0	0	0	0	0	0.00290391	0.000632304	0.000442027	0.00101906
62	g__Harryflintia	4.68373e-05	0	0.000281024	0.000257605	0.000210768	0.000117093	0.000187349	9.36746e-05	0	0	9.36746e-05	0.000117093	0.000103679	4.68373e-05	0	9.36746e-05	0	0.000117093	0	0	4.68373e-05	3.80553e-05	4.67326e-05
63	g__Helicobacter	9.36746e-05	0.00306784	0.0011241	0.000163931	0.000187349	0.000140512	0.00365331	0.000444954	0.00035128	0.000374698	0.000491792	0.000917585	0.00124718	0.0223414	0.00217793	0	0	0	0	0.000772816	0.0191096	0.00555022	0.00943562
64	g__Holdemanella	0	0	0	0	0	0	0	0	0.00110068	0.00168614	0	0.000253347	0.000578665	0	0	0	0	0	0	0	0	0	0
65	g__Hydrogenophilus	0	4.68373e-05	0.00402801	2.34187e-05	0	0	0	0	0	0	0	0.00037257	0.00121246	0	0	0	0	0	0	0	0	0	0
66	g__Ileibacterium	0.00742371	0.00620594	0.00737688	0.00821995	0.00714269	0.00936746	0.00700218	0.00480082	0.00234187	0.00311468	0.00231845	0.00593769	0.00243309	0.000140512	0.000117093	0.000444954	0	0	0.000117093	0.0744947	0.00241212	0.00971581	0.0261871
67	g__Incertae_Sedis	0.0109833	0.00852439	0.0106789	0.0149177	0.0119435	0.00718953	0.00920353	0.0059015	0.00163931	0.0031381	0.00252921	0.00787718	0.00424413	0.00398117	0.00316152	0.00271656	0.00234187	0.00407485	0.00234187	0.0023887	0.00222477	0.00290391	0.000755125
68	g__Intestinibacter	0	0	0	0	0	0	0	0	0.000468373	0.00170956	0	0.000197994	0.000520649	0	0	0	0	0	0	0	0	0	0
69	g__Intestinimonas	0.00192033	0.000936746	0.0013817	0.00266973	0.00173298	0.0013817	0.00154563	0.00114751	0.000327861	0.00035128	0.000562048	0.00126887	0.000711081	0.00070256	0.000562048	0.00035128	0.00070256	0.00051521	0.000491792	0.000491792	0.000491792	0.000538629	0.000117427
70	g__Lachnoclostridium	0.00988267	0.00901618	0.012248	0.0113815	0.00985925	0.00557364	0.0119904	0.0065338	0.00320836	0.0111239	0.00519894	0.00872877	0.00310154	0.00669774	0.00447296	0.00456664	0.00266973	0.00742371	0.00428561	0.00302101	0.00271656	0.00448175	0.00177863
71	g__Lachnospira	0	0	0	0	0	0	0	0	0.000655722	0.00166272	0.000421536	0.000249089	0.000518634	0	0	0	0	0	0	0.000117093	0.000304443	5.2692e-05	0.000109665
72	g__Lachnospiraceae_FCS020_group	0.00482424	0.00344254	0.00749397	0.00484766	0.00306784	0.00484766	0.00428561	0.0027634	0.00135828	0.00154563	0.00334887	0.00380234	0.00173527	0.00281024	0.00224819	0.000889909	0.00124119	0.00105384	0.000562048	0.000796234	0.00503501	0.00182958	0.00150794
73	g__Lachnospiraceae_NK4A136_group	0.148146	0.0783588	0.161729	0.127819	0.112058	0.08693	0.132854	0.126765	0.128522	0.129201	0.136273	0.124423	0.0242966	0.0571415	0.0837685	0.0969298	0.074846	0.068078	0.058453	0.0695534	0.0464626	0.0694041	0.016
74	g__Lachnospiraceae_UCG-001	0.00262289	0.00257605	0.002014	0.00168614	0.0120138	0.00051521	0.00255263	0.00187349	0.00131144	0.00217793	0.00470715	0.00309552	0.00313453	0.00484766	0.00398117	0.000187349	0.00070256	0.000257605	0.000983584	0.00070256	0.00114751	0.00160125	0.00178127
75	g__Lachnospiraceae_UCG-004	0.000444954	0.000374698	0.000538629	0.00035128	0.000491792	0.000327861	0.00070256	0.000608885	0.000140512	0	0.000374698	0.000395988	0.000200214	0.00051521	0.000468373	0	0	0	0	0	0	0.000122948	0.000227999
76	g__Lachnospiraceae_UCG-006	0.00693192	0.00576099	0.0402098	0.00494134	0.00587808	0.0101637	0.00594834	0.00466031	0.00173298	0.00283366	0.000796234	0.00816885	0.010932	0.00222477	0.00168614	0.00454322	0.00210768	0.00325519	0.00196717	0.000749397	0.00117093	0.00221306	0.0012008
77	g__Lachnospiraceae_UCG-010	0	0	0	0	0	0	0	0	0.00051521	0.000281024	0	7.23849e-05	0.000169346	0	0	0	0	0	0	0.000725978	0	9.07473e-05	0.000256672
78	g__Lactobacillus	0.0627854	0.0174469	0.0246833	0.0181495	0.0500691	0.0410997	0.0570478	0.0146367	0.0150348	0.0967425	0.0239573	0.0383321	0.0261651	0.0143088	0.0177748	0.146812	0.15742	0.0401162	0.0766727	0.0368141	0.027634	0.064694	0.057296
79	g__Lentimicrobiaceae	0	0	0	0	0	0	0	0	0	0	0	0	0	0	0	0	0.0174469	0	0	0	0	0.00218086	0.00616841
80	g__Marvinbryantia	0.00379382	0.00662748	0.00311468	0.0042622	0.00550338	0.00320836	0.00459006	0.00412168	0.000983584	0.002014	0.00152221	0.00361286	0.00169063	0.00302101	0.00229503	0.00281024	0.00163931	0.00086649	0.000936746	0.00152221	0.00086649	0.00174469	0.000872033
81	g__Megamonas	0	0	0	0	0	0	0	0	9.36746e-05	0	0.00128803	0.000125609	0.000386553	0	0	0	0	0	0	0.00189691	0.00103042	0.000365916	0.000716029
82	g__Monoglobus	0.002014	0.00248238	0.000796234	0.000772816	0.000585466	0.000468373	0.000585466	0.00159247	0.000585466	0.000936746	0.00110068	0.00108365	0.000663711	0.00297417	0.00135828	0.00133486	0.002014	0.00131144	0.0045198	0.00203742	0.00051521	0.00200815	0.00124398
83	g__Mucispirillum	0.00187349	0.00498817	0.0048945	0.0359711	0.00800918	0.00271656	0.00334887	0.00189691	0.000234187	0.000374698	0.000187349	0.00586318	0.0102698	0.000960165	0.000281024	0.000210768	0.000187349	9.36746e-05	0.000398117	0.000117093	0.000210768	0.00030737	0.000280309
84	g__Muribaculaceae	0.357134	0.454556	0.370038	0.390412	0.472354	0.281656	0.358118	0.549448	0.583569	0.338119	0.538746	0.426741	0.0990174	0.39348	0.599728	0.330484	0.429077	0.536451	0.378563	0.328025	0.608768	0.450572	0.11526
85	g__Muribaculum	0.00585466	0.00861807	0.00454322	0.00379382	0.00667432	0.00922695	0.0086649	0.00482424	0.00231845	0.00360647	0.0114751	0.00632729	0.00285129	0.00960165	0.00522236	0.00416852	0.00889909	0.012365	0.00597176	0.00466031	0.0101403	0.00762863	0.00301348
86	g__Oscillospiraceae_NK4A214	0.0017564	0.00152221	0.00135828	0.00147538	0.00107726	0.001007	0.00210768	0.000913328	0.00128803	0.00142854	0.000725978	0.00133273	0.000395415	0.000679141	0.000374698	0.000632304	0.000749397	0.000983584	0.000468373	0.000679141	0.000327861	0.000611812	0.00021516
87	g__Negativibacillus	0	0	0	0	0	0	0	0	0	0.000163931	0	1.49028e-05	4.94269e-05	0	0	0	0	0	0	0	0.00110068	0.000137585	0.000389148
88	g__Odoribacter	0.00086649	0.000187349	0.000117093	0.000163931	0.000210768	0.000234187	0.000725978	9.36746e-05	0.00170956	0.0011241	0.0023887	0.000711076	0.000761036	0.000117093	9.36746e-05	0.000468373	0.00107726	0.000257605	0.000632304	0.000421536	0.000234187	0.000412754	0.000324725
89	g__Oscillibacter	0.0127163	0.00711927	0.019133	0.0182197	0.0151285	0.00793892	0.00957823	0.0090396	0.00131144	0.00185007	0.00257605	0.0095101	0.0062665	0.00571415	0.00524578	0.00372357	0.00264631	0.00587808	0.00257605	0.00210768	0.00168614	0.00369722	0.00169686
90	g__Paludicola	0.000304443	0.000117093	0.000444954	0.000117093	0.000281024	0.000187349	0.000304443	0	0	0	0	0.000159673	0.000156334	0	0.000163931	0	0	0	0	0	0	2.04913e-05	5.79582e-05
91	g__Parabacteroides	0.00103042	0.00119435	0.000983584	0.00669774	0.00114751	0.00393433	0.00117093	0.00285708	0.00576099	0.00789209	0.0035128	0.00328926	0.00251888	0.00245896	0.00555022	0.00147538	0.00161589	0.00271656	0.000960165	0.00337229	0.0023887	0.00256727	0.00142889
92	g__Paraprevotella	0	0	0	0	0	0	0	0	0.00311468	0.000468373	0.000679141	0.000387472	0.000934364	0	0	0	0	0	0	0.000374698	0.000655722	0.000128803	0.000250043
93	g__Parasutterella	0.00365331	0.0056439	0.00316152	0.00241212	0.00466031	0.00360647	0.00604201	0.0051521	0.00358305	0.00379382	0.00662748	0.00439419	0.0013246	0.0065338	0.0174937	0.00283366	0.00571415	0.00208426	0.00730662	0.0129739	0.0298588	0.0105999	0.00932083
94	g__Parvibacter	0.000749397	0.000163931	0	0.000163931	0.000163931	0.000117093	0.000585466	0.000163931	7.0256e-05	2.34187e-05	4.68373e-05	0.000204381	0.000239533	0.000140512	0.000163931	0	0.000327861	0	0.000117093	0.000140512	0.000140512	0.000128803	0.000103224
95	g__Peptococcus	0.000398117	0.000421536	0.000234187	0.00035128	0.000163931	0.000281024	0.000304443	0.000304443	9.36746e-05	9.36746e-05	0.000117093	0.000251218	0.000119454	0.000281024	0.000163931	0	7.0256e-05	0.000163931	0.000117093	0	7.0256e-05	0.000108311	9.44555e-05
96	g__Phascolarctobacterium	0	0	0	0	0	0	0	0	0.00142854	0.000679141	0.00117093	0.000298056	0.000538129	0	0	0	0	0	0	0.000398117	0.000304443	8.782e-05	0.000164527
97	g__Prevotella	0	0	0.000796234	0	0	0	0	0	0.00299759	0.00634646	4.68373e-05	0.000926101	0.00201159	0	0	0	0	0	0	0	0	0	0
98	g__Prevotellaceae_NK3B31_group	0.000468373	0.000281024	0.000187349	0.000398117	0.000304443	0.000140512	0.000281024	0.000281024	4.68373e-05	0	0	0.000217155	0.000156779	0.000117093	9.36746e-05	0	0	0	0	0	0	2.6346e-05	4.91832e-05
99	g__Prevotellaceae_UCG-001	0.00569073	0.00189691	0.00131144	0.0025058	0.00304443	0.00290391	0.00302101	0.00601859	0.00264631	0.00110068	0.00154563	0.00288049	0.00162378	0.00189691	0.0066509	0.000960165	0.00358305	0.001007	0.00133486	0.00142854	0.000257605	0.00213988	0.00206547
100	g__RF39	0.00206084	0.00391092	0.00341912	0.00140512	0.00135828	0.00152221	0.00323177	0.0021311	0.00419194	0.0151987	0.00241212	0.00371292	0.00393831	0.0048945	0.00163931	0.0105852	0.0062762	0.00252921	0.00576099	0.0192736	0.00395775	0.00686459	0.00570488
101	g__Rikenellaceae_RC9_gut_group	0.000257605	0.000444954	0.000234187	0.000163931	0.000210768	0.00194375	0.00133486	0.000234187	4.68373e-05	0.000210768	0.000398117	0.000498179	0.000589954	0.000257605	7.0256e-05	0.000327861	0.000187349	0.000187349	0.00124119	0.000843072	0	0.000389335	0.000428894
102	g__Romboutsia	0	0	0	0	0	0	0	0	0.000234187	0.000608885	0	7.66429e-05	0.000189992	0	0	0	0	0	0	0.000374698	0	4.68373e-05	0.000132476
103	g__Roseburia	0.01555	0.00704902	0.00796234	0.00969532	0.0065338	0.00540971	0.0179153	0.00578441	0.00449638	0.00613569	0.00793892	0.00858826	0.00429897	0.00358305	0.00257605	0.00135828	0.00199059	0.00103042	0.000889909	0.00613569	0.00412168	0.00271071	0.00181213
104	g__Ruegeria	0	0	0	0	0	0	0	0	0	0	0	0	0	0	0	0	0.0086649	9.36746e-05	0	0	0	0.00109482	0.00305895
105	g__Ruminococcaceae	0.000889909	0.000843072	0.000585466	0.000913328	0.000585466	0.000234187	0.000632304	0.000936746	0.000140512	9.36746e-05	0.000117093	0.000542887	0.000339824	0.000327861	0.000655722	0.000585466	0.000187349	0.000234187	0.000444954	9.36746e-05	2.34187e-05	0.000319079	0.00022772
106	g__Ruminococcus	0	0	0	0	0	0	0	0	0.000140512	0.00110068	0.000796234	0.00018522	0.000385727	0	0	0	0	0	0	0	0.00126461	0.000158076	0.000447106
107	g__Spirochaeta_2	0	0	0	0	0	0	0	0	0	0	0	0	0	0	0	0.00309126	0	0	0	0	0	0.000386408	0.00109293
108	g__Streptococcus	0.000257605	2.34187e-05	0.000749397	0	0.000210768	9.36746e-05	0.00035128	0	0.00206084	0.00676799	0.00114751	0.00106023	0.00199524	7.0256e-05	0	0.000257605	0	0	0	0.00304443	0.00587808	0.0011563	0.00217766
109	g__Subdoligranulum	0	0	0	0	0	0	0	0	0.00234187	0.0017564	0.00161589	0.000519468	0.000906203	0	0	0	0	0	0	0.00309126	0.00135828	0.000556193	0.00112922
110	g__Sunxiuqinia	0	0	0	0	0	0	0	0	0	0	0	0	0	0	0	0	0.00264631	0	0	0	0	0.000330789	0.000935611
111	g__Tistlia	0	0	0	0	0	0	0	0	0	0	0	0	0	0	0	0.00341912	0	0	0	0	0	0.00042739	0.00120884
112	g__Truepera	0	0	0	0	0	0	0	0	0	0	0	0	0	0	0	0.0048945	4.68373e-05	9.36746e-05	2.34187e-05	0	0	0.000632304	0.00172251
113	g__Turicibacter	4.68373e-05	0	9.36746e-05	0.0133252	7.0256e-05	4.68373e-05	0	0	0.000187349	0.000632304	9.36746e-05	0.00131783	0.00398647	0.00264631	0.00290391	0	0	0	0.000117093	0.00114751	0.000304443	0.000889909	0.00122611
114	g__Tuzzerella	0.000234187	0.000117093	0.000140512	0.000163931	0.000140512	0.000140512	0.000163931	0.000140512	0.00035128	9.36746e-05	0.000163931	0.000168189	7.01139e-05	0	0.000163931	0	9.36746e-05	2.34187e-05	0.000210768	0	0	6.1474e-05	8.48421e-05
115	g__Tyzzerella	0	0	0	0	0	0	0	0	0.00484766	0.000468373	0.000725978	0.000549274	0.00144663	0	0	0	0	0	0	0.0129505	0.00365331	0.00207548	0.00457636
116	g__UBA1819	0.000444954	0.000421536	0.000374698	0.000421536	0.000234187	0.000234187	0.000468373	0.000257605	0.000257605	0.00051521	9.36746e-05	0.000338506	0.000130122	0	9.36746e-05	0.000327861	0.000257605	0.000257605	0.00035128	0.00035128	0.000210768	0.000231259	0.000126694
117	g__UCG-002	0	0	0	0	0	0	0	0	0.000140512	0.00395775	0.00051521	0.000419407	0.00118381	0	0	0	0	0	0	0.000140512	0.00159247	0.000216623	0.000558096
118	g__UCG-003	0	0	0	0	0	0	0.000655722	0	0	0.000304443	0.000187349	0.000104319	0.000209296	0	0	0	0	0.000163931	0.000163931	0	0	4.09826e-05	7.58851e-05
119	g__UCG-005	0.00149879	0.000749397	0.00051521	0.000796234	0.0011241	0.00152221	0.000913328	0.000398117	0.000374698	0.000585466	0.000117093	0.000781331	0.000454138	0.000468373	0.000562048	0.000585466	0.000257605	0.000398117	0.000538629	0.000304443	0.000468373	0.000447882	0.000119699
120	g__UCG-009	0.000772816	0.000257605	0.000608885	0.000374698	0.000538629	0.000281024	0.000374698	0.000491792	0.000140512	7.0256e-05	4.68373e-05	0.000359796	0.000229998	0.000187349	0.000304443	0	0	0.000187349	7.0256e-05	2.34187e-05	0.000163931	0.000117093	0.000110554
121	g__UCG-010	0.000444954	0.000281024	0.000398117	0.00051521	0.000398117	0.00035128	0.000468373	0.000398117	0.000187349	0.000140512	0.000210768	0.000344893	0.000123072	0.000210768	0.000725978	0.00105384	0.000304443	0.000398117	0.000772816	0.000304443	0.000117093	0.000485937	0.000326844
122	g__Veillonella	0	0	0	0	0	0	0	0	0.00119435	0.000234187	0.000374698	0.000163931	0.000364158	0	0	0	0	0	0	0.00110068	0.00400459	0.000638158	0.00141372
123	g__[Clostridium]_innocuum_group	0	0	0	0	0	0	0	0	0.00299759	0.00208426	2.34187e-05	0.000464115	0.00104694	0	0	0	0	0	0	0.000796234	0.00035128	0.000143439	0.000291005
124	g__[Eubacterium]_brachy_group	0.000210768	0.000163931	0.000374698	0.000140512	0.000210768	0	0.000187349	0.000234187	0	0.000163931	0	0.000153286	0.000115852	9.36746e-05	4.68373e-05	9.36746e-05	0	9.36746e-05	0	0	0.000117093	5.56193e-05	4.99733e-05
125	g__[Eubacterium]_coprostanoligenes_group	0.00868832	0.0070256	0.00468373	0.00346596	0.0025058	0.00231845	0.00885225	0.00850097	0.010351	0.00887567	0.00117093	0.00603988	0.00327246	0.00861807	0.00545655	0.0233484	0.00796234	0.00461348	0.00721295	0.00224819	0.0041451	0.00795063	0.00657308
126	g__[Eubacterium]_eligens_group	0	0	0	0	0	0	0	0	0	0.000187349	0.000608885	7.23849e-05	0.000186603	0	0	0	0	0	0	0.000608885	0.000538629	0.000143439	0.000266261
127	g__[Eubacterium]_fissicatena_group	0	0.00210768	0	0.000913328	0	0.00215452	0.0011241	0	0	0	0	0.000572693	0.000870302	0.00168614	0.000187349	0	0	0	0	0	0	0.000234187	0.000590331
128	g__[Eubacterium]_hallii_group	0	0	0	0	0	0	0	0	0.000655722	0.00353622	0.000187349	0.000398117	0.00105955	0	0	0	0	0	0	0.000304443	0.00170956	0.000251751	0.000598601
129	g__[Eubacterium]_nodatum_group	0.000421536	0.00035128	0.000234187	0.000281024	0.000257605	0.000117093	0.00035128	0.000140512	7.0256e-05	7.0256e-05	0	0.000208639	0.000137535	0.000187349	0.000117093	0	0	2.34187e-05	0	4.68373e-05	9.36746e-05	5.85466e-05	6.85628e-05
130	g__[Eubacterium]_ruminantium_group	0	0	0	0	0	0	0	0	0	0.00145196	0	0.000131996	0.000437781	0	0	0	0	0	0	0	0	0	0
131	g__[Eubacterium]_siraeum_group	0	0.000117093	0	0	0	0.000234187	0	0	0.000632304	0.000257605	0.000257605	0.000136254	0.000199215	0.000210768	9.36746e-05	0	0.000936746	0	0.000187349	0.000983584	0.000187349	0.000324934	0.000400655
132	g__[Eubacterium]_ventriosum_group	0	0	0	0	0	0	0	0	0.00126461	0.000304443	0.00241212	0.000361925	0.000779061	0	0	0	0	0	0	0.00107726	0.000163931	0.000155149	0.000376979
133	g__[Eubacterium]_xylanophilum_group	0.00997635	0.0035128	0.00536287	0.0038875	0.00475399	0.00262289	0.00779841	0.00224819	0.0013817	0.00189691	0.000608885	0.00400459	0.00283838	0.00234187	0.00199059	0.0011241	0.00126461	0.00248238	0.00131144	0.00266973	0.00156905	0.00184422	0.000606145
134	g__[Ruminococcus]_gnavus_group	0	0	0	0	0	0	0	0	0.00086649	0.000843072	0.00035128	0.000187349	0.000346248	0	0	0	0	0	0	0.00498817	0.00723636	0.00152807	0.00289253
135	g__[Ruminococcus]_torques_group	0	0	0	0	0	0	0	0	0.00669774	0.00641671	0.00262289	0.00143067	0.00265327	0	0	0	0	0	0	0.00648697	0.00494134	0.00142854	0.0026772
136	g__uncultured	0.0658298	0.0656893	0.0669305	0.0745884	0.0571884	0.0443784	0.0611695	0.0484766	0.0219667	0.0222946	0.0215686	0.0500073	0.0199001	0.0380085	0.0288518	0.0378445	0.0288986	0.0420833	0.0207489	0.0115922	0.0111239	0.027394	0.011956
137	NA	0.0664621	0.0743308	0.0531135	0.0544484	0.0638627	0.0385237	0.0678907	0.047657	0.0189223	0.0179855	0.034847	0.0489131	0.0193631	0.0437695	0.0379851	0.0111239	0.0206553	0.00936746	0.01007	0.0128803	0.024613	0.021308	0.0132966

## Sheet: Differentially abundant genera
feature	metadata	value	coef	stderr	N	N.not.0	pval	qval
Lachnospiraceae_NK4A136_group	Group	Sham	0.0997481	0.0169252	19	19	1.77021e-05	0.0024429
Oscillospiraceae_NK4A214_group	Group	Sham	0.0123793	0.00244612	19	19	9.65103e-05	0.00665921
Roseburia	Group	Sham	0.0427778	0.00950167	19	19	0.000314311	0.0144583
uncultured.5	Group	Sham	0.0236583	0.00543405	19	19	0.00043206	0.0149061
Blautia	Group	Sham	0.0536934	0.0129961	19	19	0.000697542	0.0192522
Tuzzerella	Group	Sham	0.00777872	0.00207785	19	15	0.00161707	0.0371927
Faecalibaculum	Group	Sham	-0.139997	0.0428181	19	19	0.00451708	0.0415572
uncultured	Group	Sham	0.058115	0.0172779	19	19	0.00368735	0.0415572
Alistipes	Group	Sham	0.0287483	0.00850294	19	19	0.0035509	0.0415572
Bilophila	Group	Sham	0.032965	0.00986749	19	18	0.00387355	0.0415572
Lachnoclostridium	Group	Sham	0.0276846	0.00780704	19	19	0.00248293	0.0415572
Incertae_Sedis	Group	Sham	0.0333691	0.0100903	19	19	0.00416628	0.0415572
Anaerotruncus	Group	Sham	0.0156181	0.00437927	19	19	0.00237616	0.0415572
Lachnospiraceae_UCG.004	Group	Sham	0.0135131	0.00412511	19	12	0.00445678	0.0415572
Prevotellaceae_NK3B31	Group	Sham	0.010655	0.00312249	19	11	0.00331787	0.0415572
Desulfovibrio	Group	Sham	-0.0488761	0.0162485	19	19	0.00791785	0.0607678
Colidextribacter	Group	Sham	0.0286074	0.00953072	19	19	0.00802733	0.0607678
Lachnospiraceae_FCS020	Group	Sham	0.0210834	0.00721594	19	19	0.00951274	0.0607678
Intestinimonas	Group	Sham	0.0117076	0.00401881	19	19	0.00968761	0.0607678
uncultured.4	Group	Sham	0.00899713	0.00299055	19	19	0.0079096	0.0607678
Butyricicoccaceae_UCG.009	Group	Sham	0.00938819	0.00320013	19	17	0.00927537	0.0607678
Peptococcus	Group	Sham	0.0069258	0.00237224	19	17	0.0095586	0.0607678
Marvinbryantia	Group	Sham	0.0188309	0.00652368	19	19	0.0102505	0.061503
X.Eubacterium._nodatum_group	Group	Sham	0.00779683	0.00279167	19	15	0.0124908	0.0718222
Endozoicomonas	Group	Sham	-0.0735794	0.0268613	19	4	0.0139799	0.0742008
Acetatifactor	Group	Sham	0.0137647	0.00501382	19	17	0.013802	0.0742008
Lachnospiraceae_GCA.900066575	Group	Sham	0.0120871	0.00446889	19	19	0.0150263	0.0768008
uncultured.2	Group	Sham	0.0272316	0.0102132	19	19	0.0162788	0.0802314
Paludicola	Group	Sham	0.00850227	0.00335762	19	8	0.0214803	0.102217
Bifidobacterium	Group	Sham	-0.0479218	0.0190888	19	19	0.0224614	0.103322
Mucispirillum	Group	Sham	0.0457472	0.0183441	19	19	0.0232388	0.10345
Oscillibacter	Group	Sham	0.0339639	0.0139264	19	19	0.0259974	0.112114
uncultured.3	Group	Sham	0.00742001	0.00315053	19	19	0.0307886	0.128752
Parasutterella	Group	Sham	-0.0291601	0.0134641	19	19	0.0448377	0.176789
Erysipelotrichaceae	Group	Sham	0.0132591	0.00610799	19	14	0.0443997	0.176789
X.Eubacterium._xylanophilum	Group	Sham	0.0183731	0.00856903	19	19	0.0467726	0.179295
