# Supplementary material for: Heart failure-induced microbial dysbiosis contributes to colonic tumour formation in mice
Source: Cardiovasc Res. 2024 Feb 24;120(6):612–22. doi: 10.1093/cvr/cvae038 (PMC11074794; doi:10.1093/cvr/cvae038)
Supplement: cvae038_Supplementary_Data [file cvae038_supplementary_data.zip › Supplemental File 3.xlsx]

## Sheet: Relative abundance Genus
		Sham													TAC
	Genus	B.S.M19	B.S.M18	B.S.M13	B.S.M17	B.S.M14	B.S.M16	B.S.M15	B.S.M12	B.S.M24	B.S.M25	B.S.M26	Sham-mean	Sham-sd	B.T.M3	B.T.M4	B.T.M5	B.T.M6	B.T.M7	B.T.M8	B.T.M9	B.T.M10	B.T.M11	Tac-mean	Tac-sd
1	g__A2	0.00241487	0.00186026	0.00626249	0.00383607	0.00228777	0.00296948	0.00424047	0.00192959	0.000231088	0.000381296	4.62177e-05	0.00240542	0.00188514	0.00233399	0.00124788	0.00255353	0.00106301	0.00167539	0.00110922	0.00128254	0.00149052	0.00274995	0.00172289	0.000652503
2	g__ASF356	0.000415959	0.000196425	0.000346632	0.000277306	0.000161762	0.000508394	0.000311969	0.000473731	0	0	0.000115544	0.000255248	0.000176556	0.000843472	0.000751037	0.000774146	0.000439068	0.000959016	0.00110922	8.08809e-05	0.000762591	0.000219534	0.000659886	0.000341855
3	g__Acetatifactor	0.000727928	0.00242643	0.000462177	0.0011901	0.000462177	0.000797255	0.00181404	0.00146741	0.000381296	0.000231088	0	0.000905446	0.000743054	0.00122477	0.000554612	0.000704819	0.00150207	0.000473731	0.00102834	0.000566166	0.000381296	0.000473731	0.000767727	0.000391834
4	g__Acinetobacter	0	0	0	0	0	0.00107456	0	0	0	0	0	9.76873e-05	0.000323992	0	0.000589275	0	0	0	0	0	0	0	6.5475e-05	0.000196425
5	g__Agathobacter	0	0	0	0	0	0.0011901	0	0	0.000381296	0.000820364	0	0.000217433	0.000414087	0	0.000866581	0	0	0	0	0	0	0	9.62868e-05	0.00028886
6	g__Akkermansia	0.0338313	0.0054999	0.00293482	0.00618161	0.0408102	0.0273262	0.0265752	0.0050955	0.00138653	1.15544e-05	0.000751037	0.0136731	0.0152054	0.0673276	0.224849	0.0171468	0.00990213	0.0791824	0.00354721	0.24091	0.211192	0.0107687	0.0960917	0.100882
7	g__Alistipes	0.0163148	0.0221498	0.0176667	0.0231782	0.0314973	0.0184871	0.0176205	0.0178285	0.0238714	0.0169041	0.016465	0.0201803	0.00464019	0.0134262	0.0113811	0.0184062	0.0156562	0.0171121	0.00961327	0.013172	0.00919731	0.0248304	0.014755	0.00492688
8	g__Alloprevotella	0.00655135	0.0400014	0.00652824	0.035992	0.00806498	0.00173316	0.00219534	0.00256508	0.00424047	0.00540747	0.00176783	0.0104588	0.0138116	0.00168694	0.00140964	0.00995991	0.0071984	0.00322368	0.0021029	0.00171005	0.00164073	0.00223	0.00346247	0.00302809
9	g__Anaerofustis	9.24353e-05	8.08809e-05	0	6.93265e-05	0.000184871	0.000219534	0.000161762	0.000115544	4.62177e-05	0.000115544	0	9.87377e-05	7.07303e-05	0	5.77721e-05	5.77721e-05	2.31088e-05	8.08809e-05	0	8.08809e-05	0.00010399	6.93265e-05	5.26368e-05	3.70423e-05
10	g__Anaeroplasma	0.000473731	0.000681711	0.00117855	0.000554612	0.000485285	0.000959016	0.000439068	0.000381296	0	0	0	0.000468479	0.000382741	0.000196425	0.000462177	0.000127099	0.000161762	0.000265752	0.00106301	0.000519949	0.000369741	0.000346632	0.000390282	0.00028536
11	g__Anaerostipes	0	0	0	0	0	0	0	0	0.000808809	0.000739483	0.000161762	0.000155459	0.000310053	0	0	0	0	0	0	0	0	0	0	0
12	g__Anaerotruncus	0.00153674	0.001167	0.00143275	0.00173316	0.000982125	0.00257663	0.00242643	0.00139808	0.000566166	0.000577721	0.000554612	0.00135922	0.000697532	0.00176783	0.0011901	0.0013172	0.000797255	0.00179093	0.00109767	0.000878136	0.000843472	0.00136342	0.00122734	0.000372295
13	g__Aquabacterium	0	0	0	0	0	0.000959016	0	0	0	0	0	8.71833e-05	0.000289154	0	0.000566166	0	0	0	0	0	0	0	6.29074e-05	0.000188722
14	g__Arsenophonus	0	0	0	0	0	0.000739483	0	0	0	0	0	6.72257e-05	0.000222962	0	0.000623938	0	0	0	0	0	0	0	6.93265e-05	0.000207979
15	g__Bacillus	0	0	0	0	0	0	0	0	0	0	0.00747571	0.00067961	0.00225401	0	0	0	0	0	0	0	0	0	0	0
16	g__Bacteroides	0.0155407	0.00463332	0.0156909	0.00581187	0.00523415	0.00620472	0.00671312	0.00377829	0.0288283	0.0324795	0.0294291	0.0140313	0.011201	0.00804187	0.00621628	0.00705975	0.00529192	0.0176783	0.00452933	0.00236866	0.00302726	0.00459866	0.00653466	0.00455247
17	g__Barnesiella	0	0	0	0	0	0	0	0	0	0.0007857	0.00203358	0.000256298	0.000634837	0	0	0	0	0	0	0	0	0	0	0
18	g__Bifidobacterium	0.00407871	0.00370897	0.00136342	0.00269218	0.00351254	0.0019527	0.000982125	0.000762591	0.00848094	0.0215028	0.009024	0.00527827	0.00605362	0.00175627	0.00652824	0.0118548	0.0281466	0.00994835	0.0359227	0.00612384	0.00812275	0.00429824	0.0125224	0.0116111
19	g__Bilophila	0.00184871	0.00216068	0.000901244	0.00220689	0.00439068	0.00699042	0.00953239	0.00112078	0.000358187	0.000184871	0.00049684	0.0027447	0.00302618	0.00243798	0.00173316	0.000808809	0.000808809	0.00287705	0.000242643	0.00213757	0.000797255	0.00159451	0.00149309	0.0008857
20	g__Blautia	0.00737172	0.0200007	0.0061585	0.0199429	0.0148821	0.0120744	0.0126752	0.0213063	0.0116815	0.0288052	0.0104221	0.0150291	0.00679774	0.00731395	0.00621628	0.0114504	0.00763747	0.00689799	0.00682866	0.00515327	0.00746415	0.0109882	0.00777227	0.00209552
21	g__Butyricicoccus	0	0	8.08809e-05	0	0	0	0	0.000311969	0	0	0	3.57136e-05	9.47821e-05	0.000439068	0.000196425	0.000254197	0.000519949	0.000161762	0.00105145	0.000323524	0.000415959	0.000184871	0.000394134	0.000276549
22	g__Candidatus_Arthromitus	0.000704819	0.000982125	0.00114389	0.000415959	0.000970571	0.00039285	0.000346632	0.000335078	0.000161762	0.000727928	0.000138653	0.00057457	0.000348633	0.000519949	0.000381296	0.000716374	0.0010399	0.000566166	0.000450622	0.000577721	0.000612384	0.001167	0.000670156	0.000265186
23	g__Candidatus_Saccharimonas	0.00135187	0.0007857	0	0.000519949	0.000970571	0.000115544	0.000138653	0.0016985	0.000831918	0.0099368	0.000265752	0.00151048	0.00284571	8.08809e-05	0	0.000311969	0.000311969	0.00127099	0.000311969	0.00236866	0.00175627	0.00271529	0.00101422	0.00104427
24	g__Candidatus_Stoquefichus	5.77721e-05	0.000127099	0.000138653	0.000127099	6.93265e-05	0.00028886	0.000127099	0.000184871	0.00010399	0.000138653	6.93265e-05	0.00013025	6.45583e-05	0.000150207	0.000173316	9.24353e-05	0	0.000150207	6.93265e-05	4.62177e-05	4.62177e-05	9.24353e-05	9.11515e-05	5.76114e-05
25	g__Chitinophagaceae	0	0	0	0	0	0.000797255	0	0	0	0	0	7.24777e-05	0.000240381	0	0.00049684	0	0	0	0	0	0	0	5.52044e-05	0.000165613
26	g__Chloroplast	0	0	0	0	0	0.000831918	0	0	0	0	0	7.56289e-05	0.000250833	0	0.000531503	0	0	0	0	0	0	0	5.90559e-05	0.000177168
27	g__Christensenellaceae_R-7_group	0.000150207	0.000242643	0.000323524	0.000161762	0.00049684	0.000242643	0.000219534	0.000207979	0.00129409	0.00139808	0.000115544	0.000441169	0.000459477	0.000115544	0.000161762	0.000207979	8.08809e-05	0.000115544	0.000138653	0.000173316	0.00010399	0.000184871	0.000142504	4.20587e-05
28	g__Clostridia_UCG-014	0.0337851	0.0178169	0.0151247	0.0195732	0.0189724	0.023571	0.0253619	0.0198851	0.0169157	0.0457555	0.0077299	0.0222265	0.0101499	0.0200354	0.0119473	0.0149399	0.0103643	0.0310467	0.0126867	0.0122823	0.0232821	0.023259	0.0177604	0.00702342
29	g__Clostridia_vadinBB60_group	0.0054999	0.00577721	0.00264596	0.00381296	0.00228777	0.00538436	0.00818053	0.00374363	0.00165228	0.00142119	0.00227622	0.00388018	0.00211288	0.005627	0.00404405	0.00368586	0.00486441	0.00835384	0.00236866	0.00347788	0.00219534	0.00268062	0.00414418	0.00194278
30	g__Clostridium_sensu_stricto_1	0.00120166	0	0	0	0	0	0.000207979	0	0.000196425	0.000335078	0	0.000176467	0.000359938	0.000612384	0.00010399	0.000127099	0	0.00110922	4.62177e-05	0	0	0	0.000222102	0.000385768
31	g__Colidextribacter	0.00963638	0.0110229	0.0098097	0.0134378	0.00801876	0.0115429	0.012109	0.0103412	0.00294638	0.00298104	0.00332767	0.00865216	0.00384004	0.00868892	0.00709441	0.00911643	0.00776457	0.0093013	0.00861959	0.00752192	0.00677089	0.011046	0.00843601	0.00132195
32	g__Collinsella	0	0	0	0	0	0	0	0	0.000323524	0.00202202	0.00010399	0.000222685	0.000604862	0	0	0	0	0	0	0	0	0	0	0
33	g__Coprobacter	0	0	0	0	0	0	0	0	0	0	0.00136342	0.000123947	0.000411087	0	0	0	0	0	0	0	0	0	0	0
34	g__Coriobacteriaceae_UCG-002	0.0174125	0.00325835	0.00388228	0.00218378	0.00271529	0.00953239	0.00209135	0.00241487	0.00142119	0.0047142	0.000947462	0.00459761	0.0048448	0.00263441	0.0236288	0.00250731	0.00598519	0.00827296	0.00358187	0.00336233	0.00347788	0.00194114	0.00615465	0.00684554
35	g__DNF00809	0	4.62177e-05	0	0	0	0	0	0.000184871	0	0.000115544	0.000196425	4.93689e-05	7.83813e-05	0	0	0	0	0	0.000219534	0	0.000127099	0.000150207	5.52044e-05	8.62291e-05
36	g__DTU089	0	0	0	0	0	0	0	0	4.62177e-05	0	0.00109767	0.00010399	0.000329858	0	0	0	0	0	0	0	0	0	0	0
37	g__Defluviitaleaceae_UCG-011	0.000138653	0.000127099	0.000161762	0.000242643	0.000196425	0.000404405	3.46632e-05	0.000196425	0.000138653	0.000265752	2.31088e-05	0.000175417	0.000106879	0.000242643	0.00028886	0.000231088	0.000219534	0.000150207	0.000265752	0.000207979	8.08809e-05	0.000311969	0.000222102	7.09393e-05
38	g__Desulfovibrio	0.00159451	0.000704819	0.00120166	0.00183715	0.000519949	0.00277306	0.00333923	0.00514171	0.00150207	0.006794	0.00150207	0.00244638	0.00195561	0.0057541	0.00466798	0.00409026	0.00221845	0.00331612	0.0231666	0.0028886	0.00290016	0.00403249	0.00589275	0.00656444
39	g__Dialister	0	0	0	0	0	0	0	0	0.00112078	0.00049684	0.000912799	0.000230038	0.00041882	0	0	0	0	0	0	0	0	0	0	0
40	g__Dorea	0.000138653	0.000265752	0.000219534	0.000138653	0.00010399	0.000161762	0	0.000127099	0.0014443	0.00292327	0.000381296	0.000536755	0.000884201	9.24353e-05	0	0.000161762	0	0	6.93265e-05	0	0	0.000219534	6.03397e-05	8.28738e-05
41	g__Dubosiella	0.211631	0.0260552	0.00975193	0.00606607	0.0121321	0.0124326	0.0149052	0.00570788	0.00583498	0.0360036	0.0280541	0.0335068	0.0599353	0.011254	0.0274302	0.00857338	0.177857	0.0366968	0.146845	0.00747571	0.00711752	0.00563855	0.0476543	0.0663286
42	g__Eggerthella	0	0	0	0	0	0	0	0	0.000415959	0.00231088	0.000115544	0.000258399	0.000692249	0	0	0	0	0	0	0	0	0	0	0
43	g__Enterococcus	0	0	0	0	0	0	0	0	0.000196425	0.001167	0.00700198	0.000760491	0.0020992	0	0	0	8.08809e-05	0	4.62177e-05	0	0	0.000219534	3.85147e-05	7.37585e-05
44	g__Enterorhabdus	0.00425202	0.00586964	0.00565011	0.00635493	0.00822674	0.00613539	0.00451778	0.00642426	0.00112078	0.00479508	0.00145586	0.00498205	0.00212565	0.00645892	0.00354721	0.00762591	0.00305037	0.00472576	0.00599674	0.00324679	0.00368586	0.00647047	0.00497867	0.00169422
45	g__Erysipelatoclostridiaceae	0.000150207	0.000242643	0.000161762	0.000254197	0.000254197	0.000277306	0.000115544	0.000173316	1.15544e-05	0	0	0.000149157	0.000106081	8.08809e-05	0.000138653	0.000127099	9.24353e-05	0	6.93265e-05	0	0.000127099	0.000138653	8.60162e-05	5.48412e-05
46	g__Erysipelatoclostridium	0.00234555	0.00143275	0.00580032	0.00366275	0.00128254	0.00184871	0.00344322	0.00278461	0.00153674	0.00236866	0.000462177	0.00245164	0.00146137	0.00558078	0.0019527	0.0057541	0.00183715	0.00323524	0.0024842	0.00167539	0.00137498	0.00123632	0.00279232	0.00173687
47	g__Erysipelotrichaceae	0.000358187	0.00108612	0.00120166	0.00112078	0.000485285	0.000878136	0.000577721	0.00196425	0	0.000150207	0	0.000711122	0.00060553	0.000623938	0.000912799	0.00128254	0.000820364	0.000820364	0.00152518	0.00132876	0.000508394	0.00137498	0.00102192	0.000363189
48	g__Erysipelotrichaceae_UCG-003	0	0	0	0	0	0	0	0	0.000855027	0.00190648	0	0.000251046	0.000606009	0	0	0	0	0	0	0	0	0	0	0
49	g__Escherichia-Shigella	0	0	0	0	0	0.000346632	0	2.31088e-05	0.00234555	0.00128254	0.00255353	0.000595578	0.000994276	0	0.00028886	0	2.31088e-05	0	0	0	0	0	3.46632e-05	9.56298e-05
50	g__Faecalibacterium	0	0	0	0	0	0.000623938	0	0	0.00305037	0.00109767	0.00799566	0.00116069	0.0024497	0	0.000589275	0	0	0	0	0	0	0	6.5475e-05	0.000196425
51	g__Faecalibaculum	0.0236403	0.00565011	0.00636648	0.00223	0.0259743	0.00240332	0.00716374	0.00244954	0.00518793	0.0186835	0.005627	0.00957966	0.0087877	0.0404173	0.00548835	0.00695576	0.0153212	0.0388113	0.0311738	0.00125943	0.0174241	0.00595052	0.0180891	0.0150855
52	g__Family_XIII_AD3011_group	0	0.000196425	8.08809e-05	0	0.000127099	0	0	0	0	0.000150207	2.31088e-05	5.25201e-05	7.35071e-05	5.77721e-05	8.08809e-05	0.000127099	0	2.31088e-05	0	0.000138653	6.93265e-05	0	5.52044e-05	5.38173e-05
53	g__Family_XIII_UCG-001	0.000254197	0.000323524	0.000277306	0.000820364	0.000577721	0.000427513	0.00039285	0.000450622	0.000150207	0.000196425	0.000127099	0.000363439	0.000204312	0.00028886	0.000150207	0.000704819	0.000231088	0.000381296	0.000369741	0.000231088	0.000242643	0.000381296	0.000331227	0.000161452
54	g__Flavonifractor	0	0	0	0	0	0	0	0	0.000358187	0	0.00128254	0.000149157	0.000390958	0	0	0	0	0	0	0	0	0	0	0
55	g__Fusicatenibacter	0	0	0	0	0	0	0	0	0.000369741	0.000277306	0.000704819	0.000122897	0.000233289	0	0	0	0	0	0	0	0	0	0	0
56	g__Fusobacterium	0	0	0	0	0	0	0	0	0.00184871	0	0.000265752	0.000192223	0.000555148	0	0	0	0	0	0	0	0	0	0	0
57	g__GCA-900066575	0.00224156	0.00394006	0.00292327	0.00516482	0.00293482	0.00257663	0.00376674	0.0036512	0.00417114	0.00407871	0.00259974	0.00345897	0.000878915	0.00179093	0.00117855	0.00428669	0.00234555	0.00177938	0.00120166	0.00149052	0.00181404	0.00264596	0.00205925	0.00096389
58	g__Gastranaerophilales	0.000855027	0.00132876	0.000161762	0.000589275	0.00028886	0.000323524	0.000115544	0.000207979	0.000508394	0.000207979	0.000508394	0.000463227	0.000362575	6.93265e-05	4.62177e-05	0.000207979	0.000219534	0.000138653	0.000115544	0.000623938	0.000231088	0.000219534	0.000207979	0.000170501
59	g__Granulicatella	0	0	0	0	0	0	0	0	0	0.000808809	0.000150207	8.71833e-05	0.000243541	0	0	0	0	0	0	0	0	0	0	0
60	g__Guggenheimella	0	1.15544e-05	0	0	0	0.00128254	0	0	0	0	0	0.000117645	0.000386368	0	0.0007857	0	0	0	0	0	0	0	8.73e-05	0.0002619
61	g__Harryflintia	0.000150207	0.000150207	8.08809e-05	0.00010399	0	0.000265752	0.000231088	0.000231088	0	0	8.08809e-05	0.000117645	9.70596e-05	0.000150207	0.000115544	9.24353e-05	0.000138653	0.000196425	0	9.24353e-05	0.00010399	0.00010399	0.000110409	5.3298e-05
62	g__Helicobacter	0.000115544	0.00354721	0.000439068	0.000161762	0.00271529	0.00124788	0.000173316	0.000219534	0.000589275	0.00039285	0.000808809	0.000946412	0.0011457	0.00154829	0.00231088	0.0016985	0.00863115	0.00128254	0.0112887	4.62177e-05	9.24353e-05	0.00010399	0.0030003	0.00408049
63	g__Holdemanella	0	0	0	0	0	0	0	0	0.000912799	0.00187182	0	0.000253147	0.000602659	0	0	0	0	0	0	0	0	0	0	0
64	g__Hydrogenophilus	0	0	0	0	2.31088e-05	0.00404405	1.15544e-05	2.31088e-05	0	0	0	0.000372893	0.00121762	0	0.00279617	0	0	0	0	0	2.31088e-05	0	0.000313253	0.000931125
65	g__Ileibacterium	0.0094284	0.00714063	0.0049684	0.00715218	0.00613539	0.00718685	0.00747571	0.00715218	0.00227622	0.00345477	0.00276151	0.00592111	0.00226148	0.00010399	0.000138653	0.000150207	0.00010399	0.00109767	0.00010399	0.0506661	0.122211	0.00558078	0.0200174	0.0417264
66	g__Incertae_Sedis	0.00680555	0.00962483	0.0061585	0.0111847	0.00843472	0.0111153	0.0156678	0.012421	0.00159451	0.00244954	0.00233399	0.00798095	0.00458009	0.0094284	0.00589275	0.00833073	0.00487596	0.00671312	0.00532659	0.00492218	0.00503773	0.00692109	0.00638317	0.00162165
67	g__Intestinibacter	0	0	0	0	0	0	0	0	0.00049684	0.0015714	0	0.000188022	0.000482418	0	0	0	0	0	0	0	0	0	0	0
68	g__Intestinimonas	0.00122477	0.00140964	0.001167	0.00192959	0.00114389	0.00134031	0.00257663	0.00174472	0.000265752	0.000335078	0.000473731	0.00123737	0.000701829	0.00143275	0.000462177	0.00153674	0.000808809	0.00176783	0.000924353	0.000831918	0.000658602	0.00120166	0.00106943	0.00043854
69	g__Lachnoclostridium	0.0066669	0.0121784	0.00675933	0.00949773	0.0092782	0.011901	0.0121437	0.0108496	0.00322368	0.011254	0.00492218	0.00897043	0.00312532	0.00775301	0.00782234	0.00690954	0.00860804	0.00523415	0.00753348	0.00838851	0.00918576	0.00941685	0.00787241	0.00127166
70	g__Lachnospira	0	0	0	0	0	0	0	0	0.000543058	0.00159451	0.000543058	0.000243693	0.000497899	0	0	0	0	0	0	0	0	0	0	0
71	g__Lachnospiraceae_FCS020_group	0.00424047	0.00399783	0.00279617	0.00482975	0.00360498	0.00677089	0.00461021	0.0032699	0.00129409	0.00194114	0.00342011	0.00370687	0.00147941	0.0032699	0.00370897	0.00417114	0.0027384	0.00554612	0.00228777	0.00207979	0.00403249	0.00300415	0.00342653	0.00107709
72	g__Lachnospiraceae_NK4A136_group	0.0874438	0.133338	0.127954	0.148058	0.0789051	0.161808	0.127699	0.10964	0.12956	0.13053	0.138075	0.124819	0.0244237	0.095763	0.0892001	0.105827	0.0818053	0.106728	0.0747571	0.0881371	0.0851676	0.102233	0.0921798	0.0111657
73	g__Lachnospiraceae_UCG-001	0.000519949	0.00259974	0.00110922	0.00277306	0.00269218	0.00190648	0.00158295	0.0117739	0.00128254	0.0019527	0.00500306	0.0030178	0.00313486	0.00526881	0.00504928	0.00677089	0.00578876	0.00446	0.00414804	0.00149052	0.00703664	0.00347788	0.00483231	0.00170948
74	g__Lachnospiraceae_UCG-004	0.000242643	0.000554612	0.000681711	0.000473731	0.000554612	0.000612384	0.000427513	0.000531503	9.24353e-05	0	0.000300415	0.000406505	0.00022013	0.000439068	0.000647047	0.000577721	0.000207979	0.000415959	0.000207979	0.000427513	0.000335078	0.000543058	0.000422378	0.000153734
75	g__Lachnospiraceae_UCG-006	0.00998302	0.00652824	0.00492218	0.00677089	0.00567322	0.038222	0.00541902	0.00560389	0.00138653	0.00285394	0.000820364	0.00801666	0.0103442	0.00197581	0.0117855	0.00262285	0.00171005	0.00541902	0.00198736	0.00383607	0.00413648	0.00503773	0.00427899	0.00312926
76	g__Lachnospiraceae_UCG-010	0	0	0	0	0	0	0	0	0.000543058	0.000300415	0	7.66793e-05	0.000179021	0	0	0	0	0	0	0	0	0	0	0
77	g__Lactobacillus	0.0406831	0.0557154	0.0154367	0.0635493	0.0169619	0.0245647	0.0188568	0.0508972	0.0141773	0.098409	0.0222538	0.0383186	0.0266503	0.0210637	0.0224502	0.0473038	0.0483783	0.0382567	0.059771	0.0319364	0.0191457	0.0428438	0.0367944	0.0141403
78	g__Limnobacter	0	0	0	0	0	0.000843472	0	0	0	0	0	7.66793e-05	0.000254316	0	0.000358187	0	0	0	0	0	0	0	3.97985e-05	0.000119396
79	g__Marvinbryantia	0.00342011	0.00495684	0.00410182	0.00369741	0.00680555	0.00342011	0.00428669	0.00621628	0.00113233	0.00184871	0.00173316	0.00378355	0.00178969	0.00240332	0.00107456	0.00247264	0.00345477	0.00233399	0.00343166	0.00440223	0.00620472	0.00495684	0.00341497	0.001569
80	g__Megamonas	0	0	0	0	0	0	0	0	5.77721e-05	0	0.00099368	9.55865e-05	0.000298368	0	0	0	0	0	0	0	0	0	0	0
81	g__Monoglobus	0.00049684	0.000647047	0.00128254	0.00197581	0.00232244	0.000670156	0.000924353	0.000623938	0.000519949	0.00105145	0.00117855	0.00106301	0.000602981	0.000924353	0.000727928	0.00223	0.00124788	0.000901244	0.00107456	0.000473731	0.00135187	0.00127099	0.00113362	0.000497861
82	g__Mucispirillum	0.00266907	0.00318902	0.0018256	0.00190648	0.00481819	0.00517638	0.0342588	0.00821519	0.000150207	0.000300415	0.000254197	0.00570578	0.00978515	0.0032699	0.000797255	0.000612384	0.00039285	0.0044369	0.000427513	0.00150207	0.00128254	0.00171005	0.0016035	0.00138792
83	g__Muribaculaceae	0.280345	0.356927	0.54657	0.356223	0.451096	0.364334	0.387778	0.46919	0.584399	0.339989	0.542711	0.425415	0.0996279	0.427144	0.366437	0.476978	0.368921	0.368875	0.395461	0.362346	0.297804	0.512589	0.397395	0.0654037
84	g__Muribaculum	0.00874669	0.00841161	0.00463332	0.00593897	0.00878136	0.00488752	0.00387073	0.00697887	0.00232244	0.00357031	0.0118086	0.00635913	0.00285388	0.00547679	0.00448311	0.0060314	0.0082383	0.0111731	0.0070713	0.00508394	0.00704819	0.00470265	0.00658987	0.00212085
85	g__NK4A214_group	0.000901244	0.00202202	0.00115544	0.00151363	0.00136342	0.00124788	0.00159451	0.00113233	0.00155985	0.00135187	0.000681711	0.00132035	0.000362819	0.000681711	0.000508394	0.000727928	0.00122477	0.000519949	0.000797255	0.000797255	0.000970571	0.00146741	0.000855027	0.000318271
86	g__Odoribacter	0.000242643	0.000959016	8.08809e-05	0.000658602	0.000242643	0.00010399	0.000115544	0.000207979	0.00172161	0.00121321	0.00269218	0.000748936	0.000840171	0.000127099	0.00010399	0.000820364	0.000797255	0.000439068	0.000554612	0.000242643	0.000358187	0.000231088	0.000408256	0.000268438
87	g__Oscillibacter	0.00807654	0.00907022	0.0085156	0.0114042	0.00711752	0.0193652	0.0180942	0.0140386	0.00165228	0.00204513	0.00280772	0.00928975	0.00604753	0.0103643	0.010295	0.00858493	0.00503773	0.00945151	0.00517638	0.00920887	0.00697887	0.00971726	0.00831276	0.00208046
88	g__Paludicola	9.24353e-05	0.000300415	0	0.000196425	8.08809e-05	0.000415959	0.000161762	0.000358187	0	0	0	0.000146006	0.000153919	0.000138653	0.000439068	0.000150207	0.000381296	0.000300415	0.00039285	0.00010399	0.000150207	0.000161762	0.000246494	0.000130978
89	g__Parabacteroides	0.0035241	0.00117855	0.00281928	0.000970571	0.00106301	0.00108612	0.00633182	0.0011901	0.00552301	0.00805343	0.00305037	0.00316276	0.00247283	0.00843472	0.00196425	0.00234555	0.00224156	0.00442534	0.00277306	0.000855027	0.000716374	0.00145586	0.0028013	0.00238591
90	g__Paraprevotella	0	0	0	0	0	0	0	0	0.00309658	0.000335078	0.0007857	0.000383397	0.000932819	0	0	0	0	0	0	0	0	0	0	0
91	g__Parasutterella	0.00390539	0.00606607	0.00502617	0.0036512	0.0058812	0.00293482	0.00227622	0.0050955	0.00394006	0.00406715	0.00658602	0.00449362	0.00135324	0.00258819	0.00384762	0.0032699	0.0113695	0.00633182	0.00437912	0.00580032	0.00604296	0.00859649	0.00580288	0.00277781
92	g__Parvibacter	0.000150207	0.000589275	0.000138653	0.00060083	0.000138653	0	0.000127099	0.000138653	6.93265e-05	0.000127099	0.00010399	0.000198526	0.000200716	0.000439068	0	0.000207979	0.000184871	0.000150207	0	0.000138653	0	0.000231088	0.000150207	0.000142452
93	g__Peptococcus	0.00028886	0.000242643	0.000242643	0.000346632	0.000323524	0.000346632	0.000277306	0.000161762	0.00010399	0.000150207	0.000138653	0.000238441	8.74285e-05	8.08809e-05	0.000173316	9.24353e-05	9.24353e-05	0.00028886	6.93265e-05	0.000219534	0.000115544	0.000161762	0.000143788	7.37836e-05
94	g__Phascolarctobacterium	0	0	0	0	0	0	0	0	0.00139808	0.00060083	0.00140964	0.000309868	0.000569782	0	0	0	0	0	0	0	0	0	0	0
95	g__Prevotella	0	0	0	0	0	0.000670156	0	0	0.00290016	0.00643581	4.62177e-05	0.000913849	0.0020272	0	0.000415959	0	0	0	0	0	0	0	4.62177e-05	0.000138653
96	g__Prevotellaceae_NK3B31_group	0.000161762	0.000231088	0.000277306	0.00039285	0.000300415	0.000277306	0.000335078	0.000369741	5.77721e-05	0	0	0.000218483	0.000143243	0.000196425	6.93265e-05	0.000138653	0.000647047	0.000254197	0.000219534	0.00324679	0.000184871	0.00049684	0.000605965	0.00100698
97	g__Prevotellaceae_UCG-001	0.00318902	0.00287705	0.00546524	0.00576565	0.00199891	0.00164073	0.00278461	0.00303881	0.0027384	0.00109767	0.00168694	0.00293482	0.00148457	0.00328145	0.00152518	0.00303881	0.00293482	0.00385917	0.00228777	0.00596208	0.00130565	0.00474886	0.00321598	0.00149118
98	g__Proteus	0	0	0	0	0	0.00108612	0	0	0	0	0	9.87377e-05	0.000327476	0	0.000716374	0	0	0	0	0	0	0	7.95971e-05	0.000238791
99	g__RF39	0.00158295	0.00333923	0.00158295	0.00199891	0.00357031	0.00305037	0.00171005	0.00143275	0.00350099	0.013276	0.0021029	0.00337704	0.0033863	0.00134031	0.00160606	0.00166384	0.00239176	0.00171005	0.00162917	0.00152518	0.00161762	0.00622783	0.0021902	0.00154107
100	g__Rikenellaceae_RC9_gut_group	0.00175627	0.00122477	0.00028886	0.000300415	0.00028886	0.000127099	0.000173316	0.000196425	0	9.24353e-05	0.000300415	0.000431715	0.000545444	3.46632e-05	0	0	0.000219534	0.000855027	2.31088e-05	0.000219534	0.000207979	0.000207979	0.000196425	0.000266567
101	g__Romboutsia	0	0	0	0	0	0	0	0	0.000231088	0.000404405	0	5.77721e-05	0.00013425	0	0	0	0	0	0	0	0	0	0	0
102	g__Roseburia	0.00552301	0.0186373	0.00554612	0.0157602	0.00814586	0.00821519	0.0093013	0.00718685	0.00508394	0.00627405	0.00729084	0.00881497	0.00438898	0.00571944	0.00376674	0.00969415	0.00835384	0.00433291	0.00620472	0.00427513	0.00500306	0.00491063	0.00580674	0.00199669
103	g__Ruminococcaceae	0.000346632	0.000612384	0.000901244	0.000716374	0.000797255	0.000612384	0.000959016	0.000519949	0	0	0	0.00049684	0.000361378	0.000462177	9.24353e-05	0	0	8.08809e-05	0	0.000462177	0.000300415	0.000346632	0.000193857	0.000198267
104	g__Ruminococcus	0	0.00010399	0	0.000242643	0	0	0	0	0.000369741	0.00113233	0.000831918	0.000243693	0.000390821	0.000207979	8.08809e-05	0.000207979	0.000196425	5.77721e-05	2.31088e-05	0.000161762	0	0	0.00010399	8.96864e-05
105	g__SJA-15	3.46632e-05	0	0	0	0	0.00088969	0	0	0	0	0	8.40321e-05	0.000267409	0	0.000878136	0	0	0	0	0	0	0	9.75706e-05	0.000292712
106	g__Serratia	0	0	0	0	0	0.000739483	0	0	0	0	0	6.72257e-05	0.000222962	0	0.000473731	0	0	0	0	0	0	0	5.26368e-05	0.00015791
107	g__Streptococcus	0.000127099	0.000219534	0	0.000231088	4.62177e-05	0.000797255	0	0.000207979	0.00203358	0.00781078	0.00129409	0.00116069	0.00229778	0	0.000647047	8.08809e-05	0.000150207	0	9.24353e-05	0.000231088	0.000115544	0.000219534	0.000170749	0.000196491
108	g__Subdoligranulum	0	0	0	0	0	0	0	0	0.0021029	0.000820364	0.00165228	0.000415959	0.000769545	0	0	0	0	0	0	0	0	0	0	0
109	g__Turicibacter	1.15544e-05	0	0	6.93265e-05	0	6.93265e-05	0.0136689	5.77721e-05	0.000196425	0.000727928	0.000184871	0.00136237	0.00408702	0.0548141	0.00325835	0.00457555	0.00360498	0.0050955	0.00429824	0	0	4.62177e-05	0.00841033	0.0175249
110	g__Tuzzerella	9.24353e-05	0.000127099	0.000138653	0.000231088	6.93265e-05	8.08809e-05	0.000196425	0.000207979	0.000277306	6.93265e-05	0.000127099	0.000147056	7.10556e-05	0.000115544	0.00010399	0.000115544	0.000138653	0.000277306	0	8.08809e-05	6.93265e-05	6.93265e-05	0.000107841	7.51037e-05
111	g__Tyzzerella	0	0	0	0	0	0	0	0	0.00565011	0.0007857	0.000612384	0.000640745	0.00168523	0	0	0	0	0	0	0	0	0	0	0
112	g__UBA1819	0.000265752	0.000473731	0.000323524	0.000543058	0.000381296	0.000415959	0.000439068	0.000265752	0	0.000254197	0.00010399	0.00031512	0.000161108	0.000254197	0	0.000300415	0.000207979	0.000184871	0.000242643	0.000404405	0.000415959	0.000277306	0.000254197	0.000124042
113	g__UCG-002	0	0	0	0	0	0	0	0	0.000161762	0.00417114	0.000369741	0.000427513	0.00124703	0	0	0	0	0	0	0	0	0	0	0
114	g__UCG-003	0	0.000589275	0	0	0	0	0	0	0	0.000207979	0.000161762	8.71833e-05	0.000182499	0	0	0	0.000231088	0	0	0	0	0	2.56765e-05	7.70294e-05
115	g__UCG-005	0.00125943	0.000843472	0.000335078	0.00140964	0.000727928	0.000554612	0.000797255	0.001167	0.000277306	0.000462177	0.00010399	0.000721626	0.000424862	0.000727928	0.000693265	0.00130565	0.000970571	0.00175627	0.000531503	0.000462177	0.000485285	0.00153674	0.000941043	0.000482807
116	g__UCG-009	0.000381296	0.000381296	0.000508394	0.000658602	0.000231088	0.000554612	0.000404405	0.000519949	0.000173316	3.46632e-05	9.24353e-05	0.000358187	0.000201591	0.000346632	0.000381296	0.000381296	0.000323524	0.00049684	0.000265752	0.000219534	0.000150207	0.00039285	0.000328659	0.000103686
117	g__UCG-010	0.00028886	0.000462177	0.000543058	0.000462177	0.000265752	0.000335078	0.000450622	0.000381296	0.000207979	0.000127099	0.000173316	0.000336128	0.000135483	0.000381296	0.000254197	0.000473731	0.000358187	0.000415959	0.000450622	0.00039285	0.000254197	0.000647047	0.000403121	0.000119302
118	g__Veillonella	0	0	0	0	0	0	0	0	0.00135187	0	0	0.000122897	0.000407603	0	0	0	0	0	0	0	0	0	0	0
119	g__[Clostridium]_innocuum_group	0	0	0	0	0	0	0	0	0.00343166	0.00228777	0.000115544	0.000530453	0.00118019	0	0	0	0	0	0	0	0	0	0	0
120	g__[Eubacterium]_brachy_group	5.77721e-05	0.000161762	0.000196425	0.000207979	0.000219534	0.000346632	0.000173316	0.000184871	0	0.000196425	0	0.000158611	0.00010284	0.000161762	0.000207979	0.000127099	0	0.000184871	0.000173316	0.000161762	6.93265e-05	0.000196425	0.000142504	6.76205e-05
121	g__[Eubacterium]_coprostanoligenes_group	0.00239176	0.00890845	0.00840006	0.00804187	0.00725617	0.00467954	0.00328145	0.00257663	0.0112424	0.00934752	0.000843472	0.00608813	0.00345012	0.00348943	0.00488752	0.00941685	0.00480664	0.00266907	0.00439068	0.00332767	0.00310814	0.00678244	0.00476427	0.00214178
122	g__[Eubacterium]_eligens_group	0	0	0	0	0	0	0	0	0	0.000219534	0.000797255	9.24353e-05	0.000242863	0	0	0	0	0	0	0	0	0	0	0
123	g__[Eubacterium]_fissicatena_group	0.00227622	0.000982125	0	0	0.00225311	0	0.000970571	0	0	0	0	0.000589275	0.000913486	0.00120166	0.000196425	0.000369741	0.00101679	0.00281928	0.000508394	0	0.000254197	0.00125943	0.000847324	0.000869561
124	g__[Eubacterium]_hallii_group	0	0	0	0	0	0	0	0	0.000739483	0.00306192	0.000207979	0.000364489	0.000922175	0	0	0	0	0	0	0	0	0	0	0
125	g__[Eubacterium]_nodatum_group	0.000150207	0.000346632	0.000184871	0.000323524	0.000346632	0.00028886	0.000311969	0.000335078	8.08809e-05	6.93265e-05	0	0.000221635	0.000128749	0.000231088	0.000127099	0.000127099	0.000231088	0.000127099	0.000381296	9.24353e-05	6.93265e-05	0.000311969	0.000188722	0.000106526
126	g__[Eubacterium]_ruminantium_group	0	0	0	0	0	0	0	0	0	0.00134031	0	0.000121847	0.000404119	0	0	0	0	0	0	0	0	0	0	0
127	g__[Eubacterium]_siraeum_group	0.000184871	0	0	0	9.24353e-05	0	0	0	0.0007857	0.000265752	0.000150207	0.000134451	0.000235454	6.93265e-05	0	8.08809e-05	0	0.00010399	0	0	0	0.000485285	8.21647e-05	0.000156885
128	g__[Eubacterium]_ventriosum_group	0	0	0	0	0	0	0	0	0.00121321	0.00028886	0.00283083	0.000393901	0.000886691	0	0	0	0	0	0	0	0	0	0	0
129	g__[Eubacterium]_xylanophilum_group	0.00320057	0.00777612	0.00240332	0.0101563	0.00372052	0.00472576	0.00325835	0.00436757	0.00146741	0.00192959	0.000519949	0.00395686	0.00281831	0.00244954	0.00294638	0.00747571	0.00439068	0.00307347	0.00353565	0.00311969	0.00258819	0.00559234	0.00390796	0.00166015
130	g__[Ruminococcus]_gnavus_group	0	0	0	0	0	0	0	0	0.000589275	0.000924353	0.000231088	0.000158611	0.000312785	0	0	0	0	0	0	0	0	0	0	0
131	g__[Ruminococcus]_torques_group	0	0	0	0	0	0	0	0	0.00696731	0.0062856	0.00283083	0.00146216	0.00269349	0	0	0	0	0	0	0	0	0	0	0
132	g__uncultured	0.0476389	0.0610766	0.0490947	0.0684021	0.0657793	0.0685292	0.0763978	0.0582689	0.0220112	0.0229586	0.0224502	0.0511461	0.0202099	0.0474886	0.0372514	0.0522491	0.0391233	0.04735	0.0458941	0.0381642	0.0435255	0.0524455	0.0448324	0.00574157
133	NA	0.0401169	0.06742	0.0469109	0.0661375	0.0767906	0.0531388	0.0545715	0.0639768	0.0189492	0.0185679	0.035033	0.0492376	0.0194542	0.0467838	0.034282	0.0633529	0.0484477	0.0449582	0.0278346	0.0277768	0.0343282	0.0482859	0.0417833	0.0116706

## Sheet: Differentially abundant genera
feature	metadata	value	coef	stderr	N	N.not.0	pval	qval
Butyricicoccus	Group	Tac	0.0168867	0.00272195	20	11	7.44293e-06	0.00086338
Lachnospiraceae_NK4A136_group	Group	Tac	-0.0548383	0.0146861	20	20	0.00151904	0.0726606
Lachnospiraceae_GCA.900066575	Group	Tac	-0.0145452	0.00399758	20	20	0.00187915	0.0726606
Blautia	Group	Tac	-0.0338619	0.010242	20	20	0.00392731	0.113892
Oscillospiraceae_NK4A214_group	Group	Tac	-0.00756096	0.00241105	20	20	0.00571144	0.132505
Akkermansia	Group	Tac	0.175612	0.0612446	20	20	0.010241	0.169708
Lachnospiraceae_ASF356	Group	Tac	0.0105626	0.00366114	20	18	0.00985859	0.169708
Alistipes	Group	Tac	-0.0226993	0.00837479	20	20	0.0143306	0.198814
Peptococcus	Group	Tac	-0.00369469	0.00138081	20	20	0.0154252	0.198814
