# Supplementary material for: Heart failure-induced microbial dysbiosis contributes to colonic tumour formation in mice
Source: Cardiovasc Res. 2024 Feb 24;120(6):612–22. doi: 10.1093/cvr/cvae038 (PMC11074794; doi:10.1093/cvr/cvae038)
Supplement: cvae038_Supplementary_Data [file cvae038_supplementary_data.zip › Supplemental File 4.xlsx]

## Sheet: Genus relative abundance
		Sham						MI
	genus	Donor.sham.1	Donor.sham.2	Donor.sham.3	Donor.sham.4	Sham-mean	Sham-sd	Donor.MI.1	Donor.MI.2	Donor.MI.3	Donor.MI.4	MI-mean	MI-sd
1	g__67-14	0	0	0	0	0	0	0.00180114	0.00189273	0	0.00027475	0.000992154	0.00099407
2	g__A2	0.0013127	0.00149586	0.00128217	0.0018622	0.00148823	0.000266573	0.00042739	0.000244223	0.00155692	0.00042739	0.00066398	0.000601522
3	g__ASF356	0.000366334	0	0.000549501	0.000305278	0.000305278	0.000228449	0.000122111	0.000152639	3.05278e-05	0	7.63196e-05	7.26708e-05
4	g__Acetatifactor	0.00027475	0.000335806	0.00027475	0.00027475	0.000290014	3.05278e-05	9.15835e-05	0.000213695	0.000396862	0.000213695	0.000228959	0.000125869
5	g__Akkermansia	0.0611778	0.0439906	0.0287267	0.025277	0.039793	0.0164124	0.00216748	0.00503709	0.00256434	0.00457917	0.00358702	0.00143156
6	g__Alistipes	0.0112342	0.00894465	0.0099826	0.0167903	0.0117379	0.00349589	0.00262539	0.00692982	0.00415178	0.00412126	0.00445706	0.00179587
7	g__Alloprevotella	0.000854779	0.000915835	0.00116006	0.000580029	0.000877675	0.000238267	0	0	0	0	0	0
8	g__Altererythrobacter	0	0.00125164	0	0	0.00031291	0.00062582	0	0	0	0	0	0
9	g__Anaerotruncus	0.00189273	0.00161797	0.00207589	0.00198431	0.00189273	0.000197843	0.000518973	0.000732668	0.000885307	0.000396862	0.000633452	0.000217834
10	g__Arenimonas	0	0	0	0	0	0	0.000610557	0.00112953	0	0.000122111	0.000465549	0.000515294
11	g__Bacteroides	0.00106847	0.00430442	0.000763196	0.000671612	0.00170193	0.00174327	0.0110205	0.0177977	0.00915835	0.00628873	0.0110663	0.00489147
12	g__Bauldia	0	0.00213695	0	0	0.000534237	0.00106847	0.00140428	0.00140428	0	0.00042739	0.000808987	0.000709184
13	g__Blautia	0.0233233	0.0206063	0.0204231	0.0205147	0.0212168	0.00140627	0.0126385	0.0126996	0.00973838	0.0130049	0.0120203	0.00152972
14	g__Bradyrhizobium	0	0.00042739	0	0	0.000106847	0.000213695	0.00485392	0.00613609	0.000549501	0.001099	0.00315963	0.00275614
15	g__Bryobacter	0	0.000885307	0	0	0.000221327	0.000442653	0	0	0	0	0	0
16	g__Butyricicoccus	0.000183167	0.00027475	0.000213695	0	0.000167903	0.000118234	0.000213695	0	0.000305278	0.000183167	0.000175535	0.000128011
17	g__Candidatus_Arthromitus	0.000122111	0.000152639	0.000183167	0.000366334	0.000206063	0.000109716	0.00027475	0.000335806	0.000335806	0.00027475	0.000305278	3.52505e-05
18	g__Candidatus_Stoquefichus	6.10557e-05	0.000213695	3.05278e-05	0	7.63196e-05	9.49149e-05	0.000366334	0.000549501	0.000244223	0.00027475	0.000358702	0.000137375
19	g__Caulobacter	0	0.00155692	0	0	0.00038923	0.00077846	0	0.000366334	0	0	9.15835e-05	0.000183167
20	g__Christensenellaceae_R-7_group	0.000244223	0.000213695	0	0.000213695	0.000167903	0.000112857	0.000213695	0.00027475	0.000366334	0.00027475	0.000282382	6.29347e-05
21	g__Clostridia_UCG-014	0.00170956	0.00271698	0.00228959	0.00174009	0.00211405	0.000482285	0.00552554	0.00567818	0.00332753	0.0024117	0.00423574	0.00162236
22	g__Colidextribacter	0.00860885	0.01099	0.0125164	0.0141039	0.0115548	0.00233952	0.00665507	0.00692982	0.00656348	0.00445706	0.00615136	0.00114021
23	g__Corynebacterium	0	0.000946363	0	0	0.000236591	0.000473181	0.00210642	0.00543395	0.000152639	0.000305278	0.00199957	0.00245548
24	g__Delftia	0.000610557	0.00299173	0	0	0.000900571	0.0014235	0.0112342	0.0196904	0.00329701	0.00247275	0.00917361	0.00804748
25	g__Desulfovibrio	0.00793723	0.0124554	0.0102573	0.0113564	0.0105016	0.00193075	0.033428	0.0281467	0.0201789	0.0255213	0.0268187	0.00551411
26	g__Dokdonella	3.05278e-05	0	0	0	7.63196e-06	1.52639e-05	0.000915835	0.00125164	0	0.000152639	0.000580029	0.000600812
27	g__Dorea	9.15835e-05	0.000152639	0.000305278	0.000335806	0.000221327	0.000117905	0	0	0.000152639	0	3.81598e-05	7.63196e-05
28	g__Dubosiella	0.00967732	0.0126996	0.0102879	0.0100742	0.0106847	0.00136684	0.00497604	0.00378545	0.00271698	0.00360228	0.00377019	0.000929471
29	g__Eisenbergiella	0	0	0	0	0	0	0.000824251	0.00167903	0	0	0.00062582	0.000802481
30	g__Ellin6067	0	0.001099	0	0	0.00027475	0.000549501	0	0	0	0	0	0
31	g__Enterorhabdus	0.00152639	0.00146534	0.00152639	0.001099	0.00140428	0.000205544	0.00589187	0.00369387	0.00299173	0.00638032	0.00473945	0.00165008
32	g__Erysipelatoclostridium	0.000763196	0.00100742	0.000854779	0.00128217	0.00097689	0.000227085	0.000152639	6.10557e-05	0.000152639	0.000122111	0.000122111	4.31729e-05
33	g__Erysipelotrichaceae	3.05278e-05	0	0	0	7.63196e-06	1.52639e-05	0.000580029	0.00042739	6.10557e-05	0.000244223	0.000328174	0.000224851
34	g__Faecalibaculum	0.00207589	0.00253381	0.00192325	0.0013127	0.00196141	0.000504325	0.00201484	0.002198	0.00128217	0.00213695	0.00190799	0.000424106
35	g__Family_XIII_UCG-001	0.000549501	0.000793723	0.00070214	0.001099	0.000786092	0.000231656	0.00198431	0.00106847	0.000793723	0.000580029	0.00110663	0.00061833
36	g__GCA-900066575	0.00378545	0.00305278	0.00305278	0.0016485	0.00288488	0.000893689	0.0018622	0.00134322	0.00158745	0.00100742	0.00145007	0.000363354
37	g__Harryflintia	0.000213695	0.000457917	0.000213695	0.000335806	0.000305278	0.000116913	0.000122111	0	0.000183167	0.000244223	0.000137375	0.000104272
38	g__Hymenobacter	0	0.00103795	0	0	0.000259487	0.000518973	0.00042739	0.000549501	0.000152639	0	0.000282382	0.000250966
39	g__Ileibacterium	0.00253381	0.00271698	0.00140428	0.00122111	0.00196904	0.000765228	0.00622768	0.00668559	0.00497604	0.00680771	0.00617425	0.000836921
40	g__Incertae_Sedis	0.00375492	0.00283909	0.00332753	0.00341912	0.00333517	0.000378328	0.00201484	0.00259487	0.0024117	0.00152639	0.00213695	0.000473591
41	g__Intestinimonas	0.00189273	0.00357176	0.00360228	0.00399915	0.00326648	0.000936297	0.000366334	0.000518973	0.000732668	0.000580029	0.000549501	0.000151618
42	g__Lachnoclostridium	0.00903624	0.00671612	0.00754037	0.00967732	0.00824251	0.00135543	0.00805935	0.00760143	0.00924993	0.00665507	0.00789144	0.00107803
43	g__Lachnospiraceae_FCS020_group	0.00192325	0.00125164	0.00152639	0.00329701	0.00199957	0.000907829	0.000457917	0.00112953	0.00384651	0.00097689	0.00160271	0.00152323
44	g__Lachnospiraceae_NK4A136_group	0.243582	0.225417	0.240529	0.268279	0.244452	0.0177592	0.109992	0.115426	0.126874	0.0953079	0.1119	0.0131095
45	g__Lachnospiraceae_UCG-001	0.0192936	0.0205452	0.0279635	0.0294899	0.024323	0.00514835	0.00103795	0.00167903	0.00305278	0.000793723	0.00164087	0.00101261
46	g__Lachnospiraceae_UCG-006	0.00674665	0.0053729	0.00573923	0.00573923	0.0058995	0.000590577	0.00863937	0.00851726	0.00821199	0.00686876	0.00805935	0.000813821
47	g__Lactobacillus	0.0827915	0.0502793	0.0494551	0.0416094	0.0560338	0.0182613	0.182831	0.189089	0.129774	0.23079	0.183121	0.0414488
48	g__Listeria	0.000518973	0.00509815	0.000335806	0	0.00148823	0.00241619	0.0217969	0.0217053	0.00293067	0.00247275	0.0122264	0.0109998
49	g__Marvinbryantia	0.000518973	0.00027475	0.000305278	0.000335806	0.000358702	0.000109716	0.000396862	0.000518973	0.00027475	0.000396862	0.000396862	9.97035e-05
50	g__Massilia	0	0.000213695	0	0	5.34237e-05	0.000106847	0.000366334	0.00100742	0.000152639	0	0.000381598	0.000443442
51	g__Monoglobus	0.00103795	0.00122111	0.00070214	0.000732668	0.000923467	0.000249726	0.000854779	0.00100742	0.000671612	0.000854779	0.000847147	0.000137375
52	g__Mucispirillum	0.000641084	0.000732668	0.00149586	0.00119059	0.00101505	0.00040066	0.000183167	0.000366334	0.000335806	0.000213695	0.00027475	8.98715e-05
53	g__Muribaculaceae	0.390176	0.428397	0.445157	0.409775	0.418376	0.0237124	0.468816	0.416552	0.558415	0.50722	0.487751	0.0600007
54	g__Muribaculum	0.00244223	0.00320542	0.00323595	0.00473181	0.00340385	0.000958431	0.00158745	0.00167903	0.00137375	0.00128217	0.0014806	0.000184013
55	g__NK4A214_group	0.000824251	0.00097689	0.00128217	0.000793723	0.000969258	0.000223466	0.000457917	0.00070214	0.000518973	0.000183167	0.000465549	0.000214963
56	g__Oscillibacter	0.00827304	0.0100437	0.0110511	0.0105321	0.00997497	0.00120688	0.00189273	0.00332753	0.00344964	0.00210642	0.00269408	0.000808219
57	g__Paludicola	0.000152639	0.000183167	0.00027475	0.000244223	0.000213695	5.57359e-05	0.000183167	0	0	0	4.57917e-05	9.15835e-05
58	g__Parabacteroides	0.00146534	0.00247275	0.00192325	0.00143481	0.00182404	0.000486773	0.00143481	0.00476234	0.00183167	0.00158745	0.00240407	0.00158066
59	g__Parasutterella	6.10557e-05	0.000793723	0	3.05278e-05	0.000221327	0.000382411	0.00027475	0.00146534	0	0.00027475	0.000503709	0.000654037
60	g__Peptococcus	0.000457917	0.000335806	0.00042739	0.000732668	0.000488445	0.000170883	0.000122111	0.000213695	0.000335806	0	0.000167903	0.000142099
61	g__Prevotellaceae_NK3B31_group	0.000335806	0.000457917	0.000305278	9.15835e-05	0.000297646	0.000152385	9.15835e-05	0	0	0	2.28959e-05	4.57917e-05
62	g__Prevotellaceae_UCG-001	0.00103795	0.000854779	0.00177061	0.000549501	0.00105321	0.000518973	0.00134322	0.000488445	0.000580029	0.000946363	0.000839515	0.000389753
63	g__Pseudolabrys	0	0.000671612	0	0	0.000167903	0.000335806	0.00170956	0	0.00027475	0.000671612	0.00066398	0.000749591
64	g__Pseudomonas	0.000732668	0.00323595	0.000213695	0	0.00104558	0.0014923	0.00348017	0.00366334	0.000793723	0.000763196	0.00217511	0.00161449
65	g__Puia	0	0	0	0	0	0	0.000457917	0.00097689	0	0	0.000358702	0.000465236
66	g__RF39	0.000335806	0.000244223	0.00042739	0.000213695	0.000305278	9.65375e-05	0.00122111	0.001099	0.000793723	0.00122111	0.00108374	0.00020173
67	g__Ralstonia	0	0	0	0	0	0	0.00210642	0.0051592	0.000183167	0.000763196	0.002053	0.00222195
68	g__Rhodanobacter	0	0.00305278	0	0	0.000763196	0.00152639	0	0	0	0	0	0
69	g__Roseburia	0.00439601	0.00381598	0.00430442	0.00561712	0.00453338	0.00076604	0.00128217	0.00201484	0.00235064	0.00140428	0.00176298	0.00050617
70	g__Ruminococcaceae	0.000518973	0.000549501	0.000580029	0.000396862	0.000511341	8.02868e-05	0.00143481	0.00155692	0.00137375	0.00161797	0.00149586	0.000111472
71	g__Ruminococcus	0.000122111	0.000122111	0.000305278	0.000244223	0.000198431	9.15835e-05	6.10557e-05	0	0.000183167	0.000122111	9.15835e-05	7.88225e-05
72	g__Stenotrophomonas	0	0.00112953	0	0	0.000282382	0.000564765	0.00100742	0.00161797	0.000152639	0	0.000694508	0.000758654
73	g__Subgroup_10	0	0.0013127	0	0	0.000328174	0.000656348	0	0	0	0	0	0
74	g__UCG-005	0.000518973	0.000518973	0.000885307	0.000885307	0.00070214	0.000211503	0.000305278	0.000518973	0.000335806	0.000488445	0.000412126	0.00010721
75	g__UCG-010	0.000213695	0	6.10557e-05	6.10557e-05	8.39515e-05	9.11585e-05	0.000213695	0.00027475	0.000152639	0.000122111	0.000190799	6.76911e-05
76	g__[Eubacterium]_brachy_group	0.000244223	0.000244223	9.15835e-05	0.000305278	0.000221327	9.11585e-05	0.000457917	0.000671612	0.00042739	0.000580029	0.000534237	0.000112857
77	g__[Eubacterium]_coprostanoligenes_group	0.0016485	0.00235064	0.00225906	0.00222853	0.00212168	0.000319693	0.000580029	0.000793723	0.00158745	0.00119059	0.00103795	0.00044519
78	g__[Eubacterium]_nodatum_group	0.000152639	0.000122111	0.000122111	0	9.92154e-05	6.76911e-05	0.000305278	0.000366334	0.000366334	0.000305278	0.000335806	3.52505e-05
79	g__[Eubacterium]_siraeum_group	0.0013127	0.00158745	0.00161797	0.00155692	0.00151876	0.000139618	0.00128217	0.00137375	0.001099	0.00097689	0.00118295	0.00017866
80	g__[Eubacterium]_xylanophilum_group	0.00320542	0.00360228	0.00381598	0.000641084	0.00281619	0.00147197	0.00213695	0.00341912	0.00299173	0.0013127	0.00246512	0.000935094
81	g__uncultured	0.0495467	0.0439295	0.0494551	0.0567207	0.049913	0.00524374	0.0275361	0.0327564	0.0314131	0.0201484	0.0279635	0.0056607
82	NA	0.0178283	0.0158134	0.0169124	0.0199957	0.0176375	0.00177489	0.0169429	0.0188662	0.0216442	0.0188662	0.0190799	0.00193509

## Sheet: Differentially abundant genera
feature	metadata	value	coef	stderr	N	N.not.0	pval	qval
Alloprevotella	Group	Sham	0.0296759	0.00206598	8	4	7.12761e-06	0.000390424
Ruminococcaceae	Group	Sham	-0.0162806	0.00116778	8	8	8.48749e-06	0.000390424
Lachnospiraceae_NK4A136_group	Group	Sham	0.177962	0.0151099	8	8	2.26262e-05	0.000672167
Lachnospiraceae_UCG.001	Group	Sham	0.117803	0.0104555	8	8	2.92247e-05	0.000672167
Oscillibacter	Group	Sham	0.0488124	0.00508183	8	8	7.28384e-05	0.00111685
Erysipelatoclostridium	Group	Sham	0.0203879	0.00210746	8	8	6.99404e-05	0.00111685
uncultured.1	Group	Sham	0.0406282	0.00459144	8	8	0.000115819	0.00152219
Blautia	Group	Sham	0.0366962	0.00436133	8	8	0.000153623	0.00157037
Dubosiella	Group	Sham	0.0426481	0.0049824	8	8	0.000139546	0.00157037
Anaerotruncus	Group	Sham	0.0187357	0.00251471	8	8	0.000301332	0.00259311
RF39	Group	Sham	-0.0156588	0.00211267	8	8	0.000310046	0.00259311
Intestinimonas	Group	Sham	0.0336735	0.00479656	8	8	0.000416866	0.00319597
Ileibacterium	Group	Sham	-0.0351505	0.00520058	8	8	0.000511833	0.0036222
Akkermansia	Group	Sham	0.140019	0.0216898	8	8	0.0006548	0.00430297
Lactobacillus	Group	Sham	-0.205799	0.033461	8	8	0.000846703	0.00458216
Desulfovibrio	Group	Sham	-0.062207	0.00990546	8	8	0.000758199	0.00458216
Roseburia	Group	Sham	0.0257316	0.00417829	8	8	0.000840904	0.00458216
Enterorhabdus	Group	Sham	-0.0310029	0.00631557	8	8	0.00268648	0.0137309
Muribaculum	Group	Sham	0.0196798	0.0042487	8	8	0.00357038	0.0172882
Bacteroides	Group	Sham	-0.0662513	0.0148623	8	8	0.0042937	0.019751
Lachnospiraceae_UCG.006	Group	Sham	-0.0131734	0.00303402	8	8	0.00486521	0.0203454
Mucispirillum	Group	Sham	0.0151144	0.0034646	8	8	0.00475745	0.0203454
Colidextribacter	Group	Sham	0.0292493	0.00685084	8	8	0.00526628	0.0210651
uncultured	Group	Sham	0.0516218	0.0124087	8	8	0.00594353	0.0219712
Alistipes	Group	Sham	0.0422382	0.0103337	8	8	0.00644808	0.0219712
Prevotellaceae_NK3B31_group	Group	Sham	0.0144253	0.00350064	8	5	0.0062109	0.0219712
Erysipelotrichaceae	Group	Sham	-0.015817	0.00382561	8	5	0.00611608	0.0219712
X.Eubacterium._brachy_group	Group	Sham	-0.0085361	0.00212856	8	8	0.0070363	0.0231193
Incertae_Sedis	Group	Sham	0.0117646	0.00316079	8	8	0.00982873	0.0311808
X.Eubacterium._coprostanoligenes_group	Group	Sham	0.0144143	0.00396397	8	8	0.0108826	0.0333734
uncultured.2	Group	Sham	0.0170806	0.00493433	8	8	0.0134411	0.0398898
Candidatus_Stoquefichus	Group	Sham	-0.0118289	0.00352189	8	7	0.0152547	0.0438572
X.Eubacterium._nodatum_group	Group	Sham	-0.00979705	0.00295405	8	7	0.0160747	0.0448143
Bradyrhizobium	Group	Sham	-0.0464568	0.0145576	8	5	0.0188069	0.0503271
Ralstonia	Group	Sham	-0.0401155	0.0127155	8	4	0.0196932	0.0503271
Paludicola	Group	Sham	0.011241	0.00354852	8	5	0.0193725	0.0503271
Lachnospiraceae_GCA.900066575	Group	Sham	0.0154342	0.00509894	8	8	0.0231888	0.0530726
Oscillospiraceae_NK4A214_group	Group	Sham	0.010008	0.00326468	8	8	0.0220675	0.0530726
uncultured.4	Group	Sham	0.00876479	0.00291035	8	8	0.0236519	0.0530726
uncultured.6	Group	Sham	-0.00577279	0.00186881	8	8	0.0214144	0.0530726
Dorea	Group	Sham	0.0114386	0.00376936	8	5	0.0229611	0.0530726
X.Eubacterium._siraeum_group	Group	Sham	0.00463897	0.00160466	8	8	0.0276596	0.0605878
Delftia	Group	Sham	-0.0693648	0.0252844	8	6	0.0335846	0.0718555
Clostridia_UCG.014	Group	Sham	-0.0186038	0.00699714	8	8	0.0375852	0.0785873
A2	Group	Sham	0.014471	0.00558996	8	8	0.0412812	0.084397
UCG.005	Group	Sham	0.0061406	0.00244074	8	8	0.0455401	0.0910803
Peptococcus	Group	Sham	0.0109582	0.00441829	8	7	0.0477926	0.0935516
