# Supplementary material for: Heart failure-induced microbial dysbiosis contributes to colonic tumour formation in mice
Source: Cardiovasc Res. 2024 Feb 24;120(6):612–22. doi: 10.1093/cvr/cvae038 (PMC11074794; doi:10.1093/cvr/cvae038)
Supplement: cvae038_Supplementary_Data [file cvae038_supplementary_data.zip › Supplemental File 5.xlsx]

## Sheet: Genus relative abundance
		FMT-Sham																FMT-MI
	Genus	FMT.S.M18	FMT.S.M19	FMT.S.M20	FMT.S.M21	FMT.S.M22	FMT.S.M23	FMT.S.M24	FMT.S.M25	FMT.S.M26	FMT.S.M27	FMT.S.M28	FMT.S.M29	FMT.S.M30	FMT.S.M31	FMT-Sham-mean	FMT-Sham-sd	FMT.M.M32	FMT.M.M33	FMT.M.M34	FMT.M.M35	FMT.M.M36	FMT.M.M37	FMT.M.M38	FMT.M.M39	FMT.M.M40	FMT.M.M41	FMT.M.M42	FMT.M.M43	FMT.M.M44	FMT.M.M45	FMT-MI-mean	FMT-MI-sd
1	g__A2	0.000777417	0.000619833	0.000609327	6.30338e-05	0	0.000441237	0.00478006	0.0007459	0.00135523	0.00102955	0.00151281	0.00388709	0.0007459	0.000735395	0.00123591	0.00138595	0.00258439	0.000346686	0.000367697	0.000325675	0.00104006	0.000367697	0.000294158	0.00024163	0.000661855	0.000977024	0.000504271	0.00122916	0.00143927	0.00183849	0.000872718	0.000698829
2	g__ASF356	0.00325675	0.000724889	0.000766911	0.00244781	0.000283652	0.00302562	0.00146028	0.000850957	0.000588316	0.000903485	0.000346686	0.000504271	0.00190152	0.00254236	0.00140025	0.00103662	0.000420225	9.45507e-05	0	0.000493765	0.000147079	0	0.000210113	0	0.000105056	0.000325675	0.000325675	5.25282e-05	0.000441237	8.40451e-05	0.000192853	0.000175871
3	g__Acetatifactor	0.000483259	0.000294158	0.000378203	0.000399214	0.000378203	0.000756406	0.000714383	0.000189101	0.00024163	0.000451742	0.00148129	0.000420225	0.00162837	0.000777417	0.000613829	0.000438355	0.000462248	0.000325675	0.00057781	0.00141826	0.000399214	0.000136573	0.000514776	0.00081944	0.00121865	0.00173343	0.000514776	0.00024163	0.000273147	0.00040972	0.000646097	0.000479675
4	g__Acinetobacter	0	0.000273147	0	0.000514776	0	0	0.000157585	0.00115562	0.00191203	0	0	8.40451e-05	0.000136573	3.15169e-05	0.000304663	0.000560423	0	0.000346686	0	0.000766911	5.25282e-05	0.00217467	0	0	5.25282e-05	0.000210113	6.30338e-05	0	0	0	0.000261891	0.000590368
5	g__Akkermansia	0.0256968	0.0155694	0.0487987	0.0127854	0.0451637	0.0219253	0.0250664	0.0278399	0.0670155	0.0931115	0.0869867	0.0016809	0.00117663	0.00222719	0.0339317	0.0303682	0.0774896	0.0545032	0.0739912	0.0392491	0.074632	0.0690325	0.138853	0.277706	0.120647	0.0797168	0.0341118	0.127003	0.053106	0.019635	0.0885483	0.0646678
6	g__Alistipes	0.020507	0.0423272	0.0132056	0.0170822	0.0706924	0.0348892	0.0142456	0.0074485	0.012134	0.0311807	0.0398059	0.0340803	0.0306029	0.0414027	0.0292574	0.0168331	0.0148655	0.0109994	0.00719636	0.0125858	0.0068917	0.0136048	0.0104741	0.00418124	0.0136678	0.020486	0.00624035	0.00704928	0.0117033	0.00655552	0.0104644	0.00441984
7	g__Alloprevotella	0.00587265	0.0367277	0.010264	0.0292267	0.0188576	0.00346686	0.00817339	0.002805	0.0016704	0.0169771	0.0244046	0.0132476	0.00502169	0.0188051	0.0139657	0.010726	0.00246882	0	0	0	0	0	0	0	0	0	2.10113e-05	0	0.000378203	5.25282e-05	0.000208612	0.000658207
8	g__Allorhizobium-Neorhizobium-Pararhizobium-Rhizobium	0	0.000178596	0.00016809	0	0	0.000304663	0.000178596	0.00024163	0.000588316	0.00024163	9.45507e-05	0.000262641	0	0	0.000161337	0.000166701	8.40451e-05	0	0.000325675	0.000378203	0.000294158	0.000514776	0.00113461	0.000546293	0.000199607	0.000147079	0.000178596	0.00024163	0	0	0.000288905	0.000300857
9	g__Anaeroplasma	0.000178596	0.000535787	0.000420225	8.40451e-05	0.00040972	0.000115562	0.000945507	0	0.00057781	0.000147079	0.00114511	0.00040972	0.000115562	0.000157585	0.000374451	0.000338285	0.000325675	0	6.30338e-05	0	5.25282e-05	0	0	7.35395e-05	0.00016809	0	9.45507e-05	0.000178596	0	0	6.82866e-05	9.68791e-05
10	g__Anaerotruncus	0.00256338	0.00101905	0.000672361	0.00115562	0.00366647	0.00339332	0.00284703	0.00141826	0.00227972	0.00182798	0.000693372	0.00208012	0.00337231	0.00180697	0.00205685	0.00100867	0.00106107	0	0.000714383	0.000514776	0	0	0.000357192	0.000136573	0.000325675	0.000766911	0.000483259	0.000325675	0.000325675	0.000189101	0.000371449	0.000315185
11	g__Anaerovorax	0.000136573	0	0	7.35395e-05	8.40451e-05	0.000357192	0.000126068	0	7.35395e-05	0	0.000115562	0.000315169	0.000157585	0	0.000102805	0.000114208	6.30338e-05	0	0	0	0	0	0.000178596	7.35395e-05	3.15169e-05	0.000189101	0.000472754	0.000136573	0.000126068	0.00033618	0.000114812	0.000142652
12	g__Asticcacaulis	0.000210113	0.000199607	0.000346686	0.00016809	0.000157585	0.000147079	0.000420225	0	0.00024163	0	0.000136573	0.000598821	0.000157585	0	0.000198857	0.000166948	0.000210113	0.000871968	0.00193304	0.00107157	0.000829945	0.000346686	0.00183849	0.000126068	0.000493765	0.000504271	0.000273147	0.000325675	0.000105056	7.35395e-05	0.000643095	0.000607613
13	g__Azospirillum	7.35395e-05	9.45507e-05	9.45507e-05	2.10113e-05	0.000115562	4.20225e-05	0.000189101	0	0.000126068	7.35395e-05	4.20225e-05	0.000231124	0	0	7.87923e-05	7.02628e-05	8.40451e-05	0.000388709	0.000514776	0.000325675	0.000210113	0.000556799	0.000588316	0.00016809	9.45507e-05	0.00024163	0	6.30338e-05	0	0	0.000231124	0.000211442
14	g__Bacteroides	0.00661855	0.00627186	0.0174604	0.00364546	0.00536838	0.00389759	0.0284177	0.00413922	0.00395012	0.00320422	0.00403416	0.00692321	0.00230073	0.00835198	0.00747026	0.00709206	0.0480738	0.0624455	0.0566254	0.0815447	0.0705243	0.0627817	0.0601868	0.0616366	0.0257073	0.0602708	0.0273147	0.0249404	0.0320317	0.0188891	0.0494981	0.0198975
15	g__Bifidobacterium	0.000546293	0.000325675	0.000304663	0.000304663	0.000630338	0.000325675	0.00033618	0.000567304	0.000304663	7.35395e-05	8.40451e-05	0	0	0	0.000271646	0.000214941	5.25282e-05	0.000178596	0.00016809	0.00191203	0.000210113	0	0.0014918	8.40451e-05	0	0	0	7.35395e-05	0	0	0.00029791	0.000605001
16	g__Bilophila	0.00100854	0.000556799	0.000756406	0.000724889	0.00688119	0.000977024	0.00144978	0.000325675	0.00143927	0.00101905	0.00175444	0.00105056	0.000525282	0.00033618	0.00134322	0.00164923	0.00255287	0.00138674	0.00268944	0.00269995	0.00102955	0.000882473	0.0013027	0.000735395	0.000735395	0.0024163	0.00179646	0.00219568	0.00263691	0.00230073	0.00181147	0.000773297
17	g__Blautia	0.0239318	0.00889827	0.01018	0.0085831	0.00552596	0.0189312	0.0151281	0.0102325	0.0111255	0.00983328	0.00774265	0.0780884	0.0622984	0.041098	0.0222569	0.022472	0.00870917	0.00586215	0.00423377	0.0111255	0.00196455	0.00277349	0.00307815	0.00302562	0.00358242	0.00843603	0.00546293	0.00653451	0.00953912	0.00383456	0.005583	0.00288179
18	g__Bradyrhizobium	0	0	0.000115562	0	5.25282e-05	0	0.000157585	0	0	0	0	0.000115562	0	0	3.15169e-05	5.57431e-05	0.000136573	0	0	0.000136573	0	0	0.000651349	0	0	0	0.00024163	0	0	0	8.32947e-05	0.000180344
19	g__Burkholderia-Caballeronia-Paraburkholderia	0	0	0	0.000126068	0	0.00024163	0	0.000262641	0.000346686	0	0	0	0	0	6.97874e-05	0.000122558	0	0	0	0	0	0	0	0.000525282	3.15169e-05	9.45507e-05	0.000199607	0.000367697	0	0	8.70467e-05	0.000165208
20	g__Butyricicoccus	0.00200658	0.00133422	0.00151281	0.00283652	0.00308866	0.00458046	0.00141826	0.00210113	0.00141826	0.00209062	0.00407619	0.00340383	0.00301512	0.00257388	0.00253261	0.00102241	0.00215366	0.0016809	0.00790024	0.00404467	0.00129219	0.00141826	0.00293107	0.00113461	0.00579911	0.00691271	0.00271045	0.00423377	0.0125858	0.00728041	0.00443413	0.0033123
21	g__Candidatus_Arthromitus	0.000231124	0.00107157	0.00033618	0.000189101	0.000199607	0.000262641	0.000199607	0.000157585	0.000483259	0.000315169	0.000483259	0.000798428	0.0011241	0.00151281	0.000526032	0.000430218	0.000441237	0.000178596	0.000304663	0.000231124	0.00143927	0	0	0.00033618	0	0.000966519	0.000640844	0.000693372	0.00254236	0.000829945	0.00061458	0.000693234
22	g__Candidatus_Saccharimonas	0.00033618	0.00146028	0.000325675	0.00202759	0.00196455	0.00182798	0.000493765	0	0.00135523	0.000977024	0.00024163	0	0.0007459	0.0014918	0.000946258	0.000733967	7.35395e-05	0	0	0	9.45507e-05	0	0	0	0	0	2.10113e-05	0	4.20225e-05	0	1.65089e-05	3.13045e-05
23	g__Candidatus_Stoquefichus	0.000420225	0.000567304	0.000693372	0.000451742	0.0041077	0.000304663	0.000619833	0.000714383	0.0007459	0.000283652	0.00158635	0.000850957	0.000840451	0.000126068	0.000879472	0.000992858	0.00461197	0.000399214	0.00215366	0.000315169	0.00113461	0.000840451	0.000808934	0.000903485	0.000998035	0.00229023	0.00040972	0.0018595	0.000451742	0.000252135	0.00124492	0.00117894
24	g__Caulobacter	0.000115562	0.000220618	0	0.000105056	0.000252135	0.000105056	0.000210113	0.000126068	0.000220618	0.000178596	0.000189101	0.000483259	0.000126068	2.10113e-05	0.00016809	0.000117131	9.45507e-05	0.000420225	0.000882473	0.000430731	0.000388709	0.000357192	0.00142877	0.000220618	0.000157585	0	0.00016809	0.000231124	0	0.000147079	0.000351939	0.000383569
25	g__Cellvibrio	0	0	0.000157585	0	0	0.000105056	0	5.25282e-05	0.00024163	0	0.000136573	0.000231124	0	0.000157585	7.72915e-05	9.21043e-05	0	0.00033618	0.000325675	0.000325675	0.000504271	0.000157585	0.000798428	0	0.000126068	0	0.000147079	0	0	0.000126068	0.000203359	0.000234718
26	g__Chloroplast	0.000283652	0	0	0	0	0.0022377	0.00212214	0.00837299	0.0135943	0.00195405	0	0.000136573	0.000115562	0	0.00205835	0.00400997	0	9.45507e-05	0.00128169	0.000115562	0.000115562	0	0	0.0359083	0.000157585	0.00189101	0.00757456	0.0164623	0.000157585	4.20225e-05	0.00455719	0.0101236
27	g__Christensenellaceae_R-7_group	0.000199607	0.000787923	0.000451742	0.000231124	0.000850957	0.000315169	0.00024163	0.000147079	0.00040972	0.000441237	0.00143927	0.000556799	0.000126068	0.000472754	0.000476506	0.000353695	0.00174394	0.000483259	0.000525282	0.000483259	0.000598821	0.000430731	0.000956013	0.00118714	0.000420225	0.000399214	0.000430731	0.00123967	0.000493765	0.000378203	0.000697874	0.000418641
28	g__Clostridia_UCG-014	0.00962316	0.0188996	0.00572557	0.00816288	0.0142772	0.0107998	0.0127643	0.00268944	0.00840451	0.0113881	0.0190992	0.00866715	0.00455945	0.0061563	0.0100869	0.00491719	0.00632439	0.00984378	0.0319792	0.0147604	0.0282707	0.00712282	0.0267684	0.00849906	0.0128694	0.00829945	0.0159265	0.0309496	0.01309	0.03262	0.017666	0.0101087
29	g__Clostridia_vadinBB60_group	0.01018	0.00705979	0.00566254	0.00821541	0.0182798	0.0123756	0.0109784	0.00159686	0.00454894	0.0063349	0.00445439	0.00570456	0.00534737	0.00662906	0.00766911	0.00416712	0.00463299	0.00962316	0.00751153	0.00654501	0.0105161	0.00416023	0.00985429	0.00326725	0.0129534	0.00483259	0.00580962	0.0039081	0.00661855	0.0168195	0.0076466	0.00389569
30	g__Clostridium_sensu_stricto_1	0	0	6.30338e-05	0	0	0	0	0	0	0	8.40451e-05	0	0	5.25282e-05	1.42576e-05	2.90227e-05	0.000252135	0.000588316	0.000231124	0.000504271	0.000472754	0	0.000304663	0	0	6.30338e-05	0	0	3.15169e-05	0.000115562	0.000183098	0.000211711
31	g__Colidextribacter	0.0146869	0.012029	0.00935002	0.0211899	0.0165254	0.0135102	0.0162522	0.00608276	0.00833097	0.0154433	0.0147604	0.0191413	0.0158635	0.0207066	0.0145623	0.00444887	0.015769	0.0153382	0.0113986	0.0125437	0.0119659	0.00697574	0.01205	0.00507422	0.00980176	0.0121655	0.0173763	0.010327	0.0221039	0.0328511	0.0139815	0.00689298
32	g__Coriobacteriaceae_UCG-002	0.000651349	0.000703878	0.00108208	0.00237427	0.000956013	0.000672361	0.000787923	0.00177545	0.00518978	0.000714383	0.000798428	0.000525282	0.000273147	0.000294158	0.00119989	0.00127789	0.000609327	0.000735395	0.00291006	0.00247933	0.00174394	0.00237427	0.000871968	0.000556799	0.000399214	0.000777417	0.000451742	0.00115562	0.000451742	0.000871968	0.00117063	0.000848481
33	g__Defluviitaleaceae_UCG-011	0.000157585	0.00107157	0.000262641	0.000105056	0.000189101	8.40451e-05	0.000189101	7.35395e-05	0.000157585	0.00024163	0.000556799	8.40451e-05	3.15169e-05	0.000136573	0.000238628	0.000271726	0.000756406	0.000399214	0.000619833	0.000304663	0.000472754	0.000682866	0.00110309	0.000630338	0.00116613	0.000504271	0.000619833	0.000850957	0.000956013	0.00121865	0.000734644	0.000287988
34	g__Delftia	0	0	0	0	0	0	0	0.00016809	0	0	0.000210113	0.000525282	0	0	6.45346e-05	0.000149362	0	0.000462248	0.000703878	0.000273147	0	0	0.000682866	0	0	0	0	0	0	6.30338e-05	0.000156084	0.000265002
35	g__Desulfovibrio	0.00320422	0.00352989	0.00512675	0.00203809	0.0033513	0.00469602	0.00802631	0.0013132	0.0016704	0.00380304	0.00350888	0.00711232	0.00328826	0.00210113	0.00376927	0.00194281	0.00818389	0.00696524	0.0035404	0.00618782	0.00238478	0.00236377	0.00736445	0.00288905	0.00163888	0.00396062	0.00404467	0.00471703	0.00199607	0.00278399	0.00421576	0.00214961
36	g__Devosia	0	0	0.00024163	0.000231124	0.000189101	0.00016809	0.000325675	0.000189101	0.000157585	0.000126068	0.00016809	0.000262641	0	0	0.000147079	0.000108397	0.000115562	0.000399214	0.00139725	0.000346686	0.000493765	0.000525282	0.00117663	0.000294158	0.000315169	0.000388709	0.000115562	0.000283652	0	0.000105056	0.000425478	0.00039776
37	g__Dokdonella	0	0	0	4.20225e-05	9.45507e-05	0	0	0	9.45507e-05	4.20225e-05	0	0.000105056	0	0	2.70145e-05	4.13534e-05	0	4.20225e-05	0.000210113	0.000147079	0.000115562	0	0.000357192	9.45507e-05	0	8.40451e-05	0	5.25282e-05	0	0	7.87923e-05	0.000103898
38	g__Dorea	5.25282e-05	0.000777417	0	0	0	0	0.000189101	0	0	0.000105056	8.40451e-05	9.45507e-05	0	0	9.30499e-05	0.000205449	0.000199607	0.000147079	0.000220618	0.000451742	0.000199607	0	0.000388709	0	0.000157585	0.000147079	0.000399214	0.00139725	0.000514776	0.0016704	0.000420976	0.000499032
39	g__Dubosiella	0.0016809	0.00570456	0.0146659	0.0162207	0.0115982	0.0166619	0.0264532	0.0321262	0.0658598	0.00737496	0.00704928	0.00330928	0.00156534	0.00174394	0.0151439	0.0173314	0.0362129	0.0302247	0.00244781	0.006524	0.00360343	0.0039186	0.00439136	0.00515827	0.00155483	0.00543141	0.00870917	0.0106422	0.00379253	0.00537889	0.00914215	0.0105317
40	g__Dyadobacter	0	0	0	0	6.30338e-05	0	0	5.25282e-05	0	0	0	8.40451e-05	0	0	1.42576e-05	2.90227e-05	0	9.45507e-05	0.000283652	8.40451e-05	0.000136573	0	0.000346686	5.25282e-05	4.20225e-05	6.30338e-05	0	0	0	0	7.87923e-05	0.000109856
41	g__Enterococcus	0.00016809	0	0	0	0.000126068	0.000231124	0.000220618	0	0.000189101	0	9.45507e-05	0.000210113	0	0.000147079	9.90531e-05	9.58186e-05	4.20225e-05	8.40451e-05	0.000115562	0.000304663	0.000115562	0.00098753	9.45507e-05	0	0.000157585	0.000231124	0	0.000189101	0	0	0.000165839	0.000254421
42	g__Enterorhabdus	0.00161787	0.00180697	0.00252135	0.00384506	0.0029836	0.00250034	0.00198557	0.00197506	0.0035404	0.00179646	0.00376102	0.00227972	0.00157585	0.0013132	0.00239303	0.000839442	0.0108418	0.00236377	0.00610377	0.00508473	0.00240579	0.00222719	0.00479057	0.00381355	0.00160736	0.00481158	0.00281551	0.00852007	0.00361394	0.00225871	0.0043756	0.00264368
43	g__Erysipelatoclostridium	0.00407619	0.00141826	0.0112305	0.000892979	0.00421276	0.00101905	0.00339332	0.00458046	0.0102535	0.00387658	0.00295208	0.00364546	0.0026159	0.00234276	0.00403642	0.00307884	0.0443968	0.00980176	0.00405518	0.00506372	0.00537889	0.00341433	0.00548394	0.00765861	0.00148129	0.0113881	0.00907687	0.00565203	0.0087617	0.00855159	0.00929749	0.0104678
44	g__Erysipelotrichaceae	0.000766911	0.000283652	0.000147079	9.45507e-05	0.000651349	0.000367697	0.000441237	0.000105056	0.000567304	0.00024163	0.000420225	0.000462248	0.00155483	0.000630338	0.000481008	0.00037319	0.000420225	0.000126068	0.000304663	0.000462248	9.45507e-05	0	0.000157585	0	0.000178596	0.000903485	0.00016809	0.000126068	0.000178596	7.35395e-05	0.000228122	0.000237588
45	g__Escherichia-Shigella	0.00136573	0.00148129	0.00199607	0.00091399	0.00128169	0.000787923	0.00182798	0.00125017	0.0033513	0.00156534	0.00134472	0.00357192	0.00102955	0.00123967	0.00164338	0.000835849	0.00122916	0.00406568	0.00798428	0.00738546	0.00463299	0.00309916	0.0105582	0.00196455	0.00253186	0.00218517	0.00135523	0.00180697	0.000315169	0.000609327	0.00355166	0.00307466
46	g__Faecalibacterium	0	0.000273147	0	0	0	0	0	0.000189101	0.0007459	0	0	0	7.35395e-05	0	9.15491e-05	0.000206585	0	0	0	0.000430731	0	0.000283652	0.000252135	7.35395e-05	0.000126068	0	0	0	0	0	8.32947e-05	0.000139705
47	g__Faecalibaculum	0.0160106	0.0118714	0.0478322	0.00443338	0.00600922	0.00530535	0.00531585	0.0601448	0.206635	0.0122706	0.0308025	0.00458046	0.0026054	0.00314119	0.0297827	0.0539457	0.0486621	0.00967569	0.00497967	0.0172503	0.00524231	0.0098858	0.00761659	0.00716484	0.00150231	0.0011241	0.000703878	0.000472754	0.000787923	0.00105056	0.0082942	0.0125924
48	g__Family_XIII_AD3011_group	0.000199607	0.000273147	8.40451e-05	0	0.000220618	0.00024163	0.000126068	6.30338e-05	0.000210113	0.000126068	0.000252135	0.000283652	0.000189101	0.00016809	0.000174093	8.42181e-05	0	7.35395e-05	0.000126068	0.000157585	0	0	0.000199607	8.40451e-05	0	0.000493765	0.000682866	0.000210113	0.000294158	0.000262641	0.000184599	0.000201099
49	g__Family_XIII_UCG-001	0.000399214	0.000399214	0.000441237	0.000189101	0.000703878	0.000546293	0.000871968	0.000136573	0.00081944	0.000252135	0.000304663	0.000598821	0.000399214	0.000210113	0.00044799	0.000232428	0.000210113	0.000115562	0.00040972	0.000493765	0.000189101	0.000115562	0.000346686	0.00016809	0.000210113	0.000304663	0.000262641	0.000294158	0.000199607	0.000598821	0.0002799	0.000141645
50	g__Fluviicola	0	0	0.000231124	0	8.40451e-05	0	0	0.000157585	4.20225e-05	0	0	0.000115562	0	0	4.50242e-05	7.44492e-05	8.40451e-05	0.000252135	0.000546293	6.30338e-05	0.000136573	0.000808934	0.00101905	0.000115562	0	0.000115562	0.000115562	0.000126068	0	0	0.00024163	0.000319025
51	g__GCA-900066575	0.0048536	0.00220618	0.00626136	0.00504271	0.00712282	0.0107998	0.00901384	0.00586215	0.00255287	0.00374001	0.00552596	0.0113881	0.0116613	0.00814187	0.00672661	0.00310812	0.0103375	0.00277349	0.00322523	0.00704928	0.00246882	0.00326725	0.00388709	0.00200658	0.00680765	0.00866715	0.0107893	0.00262641	0.00405518	0.00730142	0.00537588	0.0030443
52	g__Gastranaerophilales	0.000619833	0.000808934	0.000294158	0.00239529	0.000504271	0.000535787	0.000378203	7.35395e-05	0.000378203	0.00119764	0.000210113	0.000367697	0.00272096	0.000798428	0.000805932	0.000796954	0.000157585	0	0.000483259	0.000115562	3.15169e-05	0	0.000157585	3.15169e-05	7.35395e-05	5.25282e-05	5.25282e-05	0.000588316	0.000105056	0	0.000132071	0.000180262
53	g__Halomonas	8.40451e-05	0	0	5.25282e-05	4.20225e-05	0	0	0	0.000147079	0.000126068	0	0.000220618	0	0	4.80258e-05	7.09798e-05	0	0	0	0	0	0.000283652	0.000388709	0.000115562	0	0	0	0	0	0	5.62802e-05	0.000124209
54	g__Harryflintia	0.000483259	0.000640844	0.000388709	0.00024163	0.000735395	0.000535787	0.000472754	0.000189101	0.000325675	0.000399214	0.000231124	0.000451742	0.000462248	0.000420225	0.000426979	0.000152331	0.000735395	0.000231124	0.00098753	0.00057781	0.000735395	0.00016809	0.000714383	7.35395e-05	0.000861462	0.000483259	0.0007459	0.000378203	0.00081944	0.000672361	0.000584564	0.000277727
55	g__Herbaspirillum	0	0	0	0	0	0.000115562	0.000283652	0.000998035	0.00134472	0.000126068	0	0.000210113	6.30338e-05	0	0.00022437	0.000416708	0	0.000136573	0	0.000252135	5.25282e-05	0.000462248	0	9.45507e-05	0	0	0	0	0	0	7.12882e-05	0.000134864
56	g__Ileibacterium	0.000956013	0.000462248	0.000546293	0.00201708	0.00368748	0.000462248	0.00177545	0.0252766	0.032599	0.00579911	0.00213264	0.00109259	0.000924496	0.000672361	0.00560025	0.0100982	0.00219568	0.00632439	0.00389759	0.0113356	0.010159	0.0181748	0.00340383	0.00152332	0.00141826	0.00153382	0.0202444	0.00804732	0.0200763	0.0147919	0.00879472	0.00709222
57	g__Incertae_Sedis	0.00900333	0.0153592	0.00804732	0.00497967	0.0109364	0.0140565	0.0130375	0.00358242	0.00784771	0.00844653	0.0258334	0.0122181	0.00840451	0.00589366	0.0105462	0.0055772	0.0094971	0.00679715	0.0208537	0.0178491	0.0100539	0.00488512	0.014855	0.0289115	0.0122811	0.0110834	0.0055995	0.00905586	0.00585164	0.0111045	0.0120485	0.00670027
58	g__Intestinimonas	0.00147079	0.000766911	0.0007459	0.000724889	0.00202759	0.00312017	0.00255287	0.000756406	0.00150231	0.00113461	0.00134472	0.00237427	0.00271045	0.00162837	0.00163288	0.000805223	0.000693372	0.000850957	0.000966519	0.00191203	0.000525282	0.000220618	0.000588316	0.000441237	0.000535787	0.00100854	0.000714383	0.000724889	0.00121865	0.00132371	0.000837449	0.00043138
59	g__Kitasatospora	0	0	0	0	0	0	0.000262641	0	0.000273147	0	0	0	0	0	3.82705e-05	9.73038e-05	0	0	0	0	0	0	0	0.000430731	0	0	0	0.000147079	0	0	4.12721e-05	0.000118748
60	g__Lachnoclostridium	0.0147604	0.00542091	0.00674462	0.00974923	0.00873018	0.0289851	0.0172713	0.00776367	0.00672361	0.00582012	0.0100434	0.016725	0.0206436	0.0158215	0.0125145	0.00682924	0.00545243	0.00327776	0.00237427	0.007459	0.00206961	0.00213264	0.00136573	0.00314119	0.00240579	0.011199	0.005589	0.00479057	0.00330928	0.00850957	0.00450542	0.00286737
61	g__Lachnospiraceae_FCS020_group	0.0189942	0.00479057	0.00445439	0.00499018	0.0158215	0.00502169	0.00751153	0.00650299	0.00583063	0.00442287	0.00546293	0.00678664	0.0369798	0.0113776	0.00992482	0.00898764	0.00333029	0.00565203	0.0026054	0.0116297	0.0013027	0.00361394	0.00426529	0.0029731	0.00552596	0.0104321	0.00291006	0.00707029	0.00398164	0.0040972	0.00495641	0.00295353
62	g__Lachnospiraceae_NK4A136_group	0.138275	0.0939309	0.0548394	0.174667	0.10824	0.250738	0.0965048	0.0301617	0.0529274	0.14981	0.0759978	0.106863	0.199765	0.12341	0.118295	0.0607207	0.0581067	0.0813767	0.17266	0.172629	0.108985	0.048473	0.0516352	0.0206646	0.118472	0.0854423	0.0966834	0.0487777	0.0342799	0.172313	0.0907499	0.0523036
63	g__Lachnospiraceae_UCG-001	0.0014918	0.00115562	0.00121865	0.000661855	0.000924496	0.00147079	0.00480108	0.00016809	0.00138674	0.00139725	0.00139725	0.000525282	0.000441237	9.45507e-05	0.00122391	0.00114073	0.000525282	0.000126068	0.000136573	0.000147079	0.000273147	0	0	0.000588316	0.000724889	0.00123967	0.000504271	0.000724889	0.000998035	0.000273147	0.00044724	0.00037878
64	g__Lachnospiraceae_UCG-004	0.000273147	0	0.00016809	0.000147079	0.00016809	0.000147079	0.000367697	0.000105056	0.000199607	0.000157585	0.000252135	0.000231124	0.000115562	0	0.000166589	9.88833e-05	0.000840451	0.00128169	0.00016809	7.35395e-05	7.35395e-05	0	0.000105056	0	0.000252135	0	5.25282e-05	0	7.35395e-05	9.45507e-05	0.000215366	0.000375245
65	g__Lachnospiraceae_UCG-006	0.00549445	0.00454894	0.00250034	0.00542091	0.00474855	0.00796327	0.00449641	0.00295208	0.00458046	0.00631389	0.00351939	0.0128064	0.00948659	0.0135313	0.00631164	0.00344211	0.00413922	0.0095076	0.0101379	0.0212529	0.00304663	0.00351939	0.00516877	0.00487462	0.00300461	0.0124387	0.0187736	0.0208012	0.00536838	0.0654081	0.0133887	0.0163624
66	g__Lactobacillus	0.00572557	0.0100119	0.00741698	0.00748001	0.008394	0.00803681	0.0130165	0.00853058	0.0109049	0.0031622	0.00606175	0.00674462	0.00235326	0.00449641	0.00730967	0.00291017	0.00411821	0.00642945	0.0104531	0.00565203	0.00550495	0.00243731	0.00711232	0.0061458	0.00408669	0.00459096	0.00385557	0.00497967	0.00785822	0.00548394	0.00562202	0.00197831
67	g__Lactococcus	0	0	0	0	2.10113e-05	0	0	0	0	0	0	0	0	0	1.50081e-06	5.6155e-06	0	0	0	0	0	0	0.00125017	0	0	0	0	0	0	0	8.92979e-05	0.000334122
68	g__Lechevalieria	0	0	0	0	0	0.000346686	0.000157585	0.000619833	0.000766911	0.00016809	0	0	0	0	0.000147079	0.000254615	0	0	0	8.40451e-05	0	0	0	0.00123967	6.30338e-05	0	0.000462248	0.000640844	0	0	0.000177845	0.000364729
69	g__Legionella	0.000956013	0.000388709	0.00091399	0.000567304	0.00098753	0.000451742	0.00138674	0.000714383	0.00126068	0.00057781	0.000935002	0.00206961	0.000157585	0.000157585	0.000823192	0.000517262	0.000850957	0.00251085	0.00492714	0.00347737	0.0029731	0.00276298	0.00873018	0.00098753	0.00134472	0.00180697	0.000661855	0.00105056	3.15169e-05	0.000210113	0.00230899	0.00230522
70	g__Marvinbryantia	0.000525282	0.000546293	0.000640844	0.000136573	0.000630338	0.000399214	0.000956013	5.25282e-05	0.000598821	0.000357192	0.0007459	0.00104006	0.00016809	0.000252135	0.00050352	0.000296614	0.000367697	7.35395e-05	0.00057781	0.000147079	0.000525282	0.000315169	0.000262641	0.000357192	0.000210113	0.000850957	0.000535787	0.000871968	0.000483259	0.000262641	0.000417224	0.000240041
71	g__Massilia	0	0	7.35395e-05	0	0	0.000483259	0.000126068	0.000462248	0.000861462	8.40451e-05	0	0	0	0	0.00014933	0.00026392	0	0	8.40451e-05	0	6.30338e-05	0	8.40451e-05	0.0013132	0	0.000493765	0.000273147	0.000525282	0	0	0.000202609	0.00036818
72	g__Mitochondria	0.000210113	0.00024163	0.000273147	0.000220618	0.000126068	0.00172292	0.00146028	0.00941305	0.00846754	0.00158635	8.40451e-05	0	6.30338e-05	0.000105056	0.00171242	0.00312721	6.30338e-05	0	0.000882473	0.000105056	6.30338e-05	0	0.000105056	0.0229758	0.000136573	0.00237427	0.00573608	0.00852007	0.000199607	0	0.00294008	0.00631768
73	g__Monoglobus	0.00203809	0.00101905	0.000640844	0.000178596	0.00126068	0.00362444	0.00125017	0.000619833	0.00160736	0.0013027	0.00148129	0.00231124	0.00312017	0.00100854	0.00153307	0.000959682	0.00101905	0.00016809	0.000672361	0.000861462	0.000126068	0.000325675	9.45507e-05	8.40451e-05	0.000126068	5.25282e-05	8.40451e-05	0.00158635	0.00110309	0.000315169	0.000472754	0.000490548
74	g__Mucispirillum	0.000787923	0.00016809	0.000483259	7.35395e-05	0.00110309	0.000357192	0.00106107	0.000598821	0.00081944	0.000588316	0.000504271	0.00208012	0.000703878	0.000430731	0.000697124	0.000495586	0.000682866	0.000346686	0.000472754	0.000724889	5.25282e-05	0	3.15169e-05	0.000210113	0.00016809	0.00284703	0.00314119	0.000451742	0.00057781	0.000567304	0.000733894	0.000988534
75	g__Muribaculaceae	0.319729	0.457027	0.527068	0.39227	0.208295	0.177503	0.387658	0.559488	0.229937	0.409426	0.386628	0.251473	0.0738546	0.338502	0.337061	0.136914	0.358053	0.43237	0.320275	0.2568	0.471524	0.560801	0.397008	0.368895	0.447509	0.322292	0.385252	0.424428	0.469024	0.257199	0.390816	0.085352
76	g__Muribaculum	0.00396062	0.0078267	0.00625085	0.00462248	0.000935002	0.00163888	0.00375051	0.0154433	0.00472754	0.0118504	0.00548394	0.00190152	0.000840451	0.00701777	0.00544642	0.00415694	0.00389759	0.0146133	0.00247933	0.00348787	0.00251085	0.00206961	0.00600922	0.00308866	0.00724889	0.00262641	0.00773215	0.00666057	0.0085726	0.00435984	0.00538264	0.00343918
77	g__Mycobacterium	0	0	0.000199607	0	0	0	0.000147079	0	0.000399214	0	3.15169e-05	0.000304663	0	0	7.72915e-05	0.000133308	0.000115562	0.00033618	0.000724889	0.000451742	0.000367697	0.000252135	0.00121865	0.000367697	0.000210113	0	0.000220618	0	0	0	0.000304663	0.000336079
78	g__NK4A214_group	0.000514776	0.000514776	0.000220618	0.00024163	0.00157585	0.000525282	0.000756406	0.000189101	0.000609327	0.000546293	0.00222719	0.000966519	0.000588316	0.000451742	0.00070913	0.000560117	0.000956013	0.000273147	0.000588316	0.000462248	0.000630338	0.000367697	0.000357192	0.000399214	0.000304663	0.000546293	0.000514776	0.000441237	0.000924496	0.000903485	0.000547794	0.000230162
79	g__Nocardia	0.00024163	0.000178596	0.000262641	9.45507e-05	0.000189101	0.00024163	0.000231124	0	0.000619833	0.000367697	0.000157585	0.000451742	9.45507e-05	0	0.00022362	0.00016937	8.40451e-05	0.000756406	0.0011241	0.00127118	0.000651349	0.000210113	0.00172292	0.00033618	0.000294158	0.000798428	0.000315169	0.000420225	4.20225e-05	4.20225e-05	0.000576309	0.00050856
80	g__Oscillibacter	0.00990682	0.00784771	0.00622984	0.00580962	0.0133317	0.00925547	0.0127118	0.00492714	0.00618782	0.00780569	0.0151491	0.0144347	0.0156429	0.00658703	0.00970196	0.00381224	0.00821541	0.00845704	0.00900333	0.0104951	0.0053999	0.00344585	0.00582012	0.00470653	0.007459	0.013941	0.00757456	0.00740647	0.00946558	0.00952861	0.00792275	0.00264734
81	g__Paenibacillus	0.000147079	0.000189101	0.00016809	0	0	0	0.000178596	0.000115562	0	0.000136573	0.000147079	0.000514776	0	0	0.000114061	0.00013979	0	0	0.000556799	0.000556799	0.000462248	0.00024163	0.000945507	0	0.000115562	7.35395e-05	0	0.000126068	0	0	0.000219868	0.000296643
82	g__Paludicola	9.45507e-05	0	0	0	0	0	7.35395e-05	0	0.000115562	0	0	7.35395e-05	0	0.000105056	3.30177e-05	4.71373e-05	7.35395e-05	0	0	0.000136573	4.20225e-05	0	0	0	0	0.000157585	0	6.30338e-05	6.30338e-05	0	3.82705e-05	5.41371e-05
83	g__Pantoea	0.000367697	0.000220618	0.000283652	0.000357192	0	0.000115562	0.00176495	0.00944457	0.00952861	0.000399214	0.000357192	0.00081944	0.00033618	0.000273147	0.00173343	0.00331191	0.000420225	0.00033618	0.000325675	0.00225871	0.000199607	0.00187	0	0.00033618	0.000430731	0.000493765	0.000588316	0.000378203	0	0	0.000545543	0.000673628
84	g__Parabacteroides	0.00554698	0.0153172	0.0179856	0.00376102	0.00566254	0.0026054	0.00752204	0.00883524	0.00597771	0.00333029	0.0151806	0.0154643	0.00347737	0.0176285	0.00916392	0.00581842	0.0160421	0.0139935	0.00284703	0.00222719	0.00384506	0.00493765	0.00448591	0.00431782	0.00337231	0.00473804	0.00697574	0.00607226	0.00571507	0.00178596	0.00581112	0.00417506
85	g__Parasutterella	0.0412241	0.0391755	0.0311177	0.0165044	0.010285	0.00951811	0.0192568	0.0193514	0.0273252	0.00804732	0.00580962	0.0180592	0.00957063	0.015002	0.0193034	0.0113944	0.00399214	0.00193304	0.00277349	0.00646097	0.00508473	0.00319371	0.00183849	0.0024268	0.000871968	0.00617731	0.00194354	0.00081944	0.00105056	0.000798428	0.00281176	0.00193867
86	g__Parvibacter	0.000147079	0	0.000189101	6.30338e-05	0.000220618	0.000220618	0.000147079	0	0	0.000136573	9.45507e-05	0.000136573	0	0	9.68019e-05	8.56638e-05	0.000871968	0.000157585	0.000315169	0.00024163	0	0	0.000126068	0.000231124	0	0.000189101	0.000220618	0.00173343	0.000367697	9.45507e-05	0.000324924	0.000461393
87	g__Pedobacter	3.15169e-05	0	0	8.40451e-05	0	0	0	0	0.000210113	0	0	0.000157585	0	0	3.45185e-05	6.81377e-05	7.35395e-05	0.000294158	0	0	0.000178596	0.000294158	0.000493765	0	8.40451e-05	0	0	0	0	0	0.000101304	0.000156292
88	g__Peptococcus	0.000378203	0.000220618	0.000294158	0.000640844	0.000283652	0.000220618	0.000325675	0.000115562	0.000178596	0.00024163	0.000210113	0.000609327	0.000399214	0.000199607	0.000308415	0.000154599	0.000273147	0.000273147	0.000273147	0.000283652	7.35395e-05	0.000115562	0.000126068	9.45507e-05	7.35395e-05	0.000126068	0.000231124	0.000157585	0.000252135	0.000262641	0.00018685	8.37596e-05
89	g__Photobacterium	0	0	0	0	0.00016809	0	8.40451e-05	0.000441237	0.000567304	0	0	0	0	0	9.00483e-05	0.000183622	0	0	0	0	0	0	0	0	0	0	0	0	0	0	0	0
90	g__Pleomorphomonas	0.000115562	7.35395e-05	0	0	0.000262641	0	0.000262641	9.45507e-05	0	0	0.000147079	0.000273147	0	0	8.77971e-05	0.000108836	0	0.000430731	0.000619833	0.000514776	0.000315169	0.000231124	0.00128169	0.000126068	0.00024163	0	0	0	0	0	0.000268644	0.000360991
91	g__Prevotellaceae_NK3B31_group	5.25282e-05	0.000105056	6.30338e-05	0	0	0	0.000189101	0	0	0	0	0.000105056	0	0	3.67697e-05	5.925e-05	0	7.35395e-05	0.000136573	0.00024163	0	0.000147079	0.000273147	5.25282e-05	0.00200658	0.000115562	8.40451e-05	0.000304663	0.000283652	9.45507e-05	0.000272396	0.000509271
92	g__Prevotellaceae_UCG-001	0.000325675	0.00494815	0.000766911	0.000598821	0.000766911	0.000378203	0.00108208	0.000399214	0.000357192	0.000294158	0.00101905	0.000756406	0.000346686	0.00140776	0.000960515	0.00119643	0.000546293	0.00176495	0.00227972	0.00136573	0.0013027	0.00171242	0.0029731	0.000903485	0.0119239	0.000787923	0.000703878	0.000462248	0.000504271	0.00153382	0.0020546	0.00293228
93	g__Pseudomonas	0.00370849	0.00209062	0.00146028	0.00110309	0.00236377	0.0016809	0.00193304	0.00282602	0.00883524	0.000935002	0.00198557	0.00258439	0.00274197	0.00105056	0.00252135	0.00197653	0.00116613	0.00098753	0.00189101	0.00140776	0.00248984	0.00120815	0.0014918	0.000840451	0.000724889	0.0011136	0.00113461	0.00173343	0.0011241	0.00184899	0.00136873	0.000480023
94	g__RF39	0.00350888	0.00319371	0.0016809	0.0150651	0.00817339	0.00267894	0.0106422	0.000210113	0.00143927	0.00153382	0.003719	0.00236377	0.00292057	0.00177545	0.00420751	0.00418106	0.00129219	0.00135523	0.00091399	0.000210113	0.00142877	8.40451e-05	0.000178596	0.000399214	0.00057781	0.00226922	0.00278399	0.00211163	0.00250034	0.00512675	0.00151656	0.00137713
95	g__Ralstonia	8.40451e-05	0	9.45507e-05	0.000304663	0.000126068	0	0	0	5.25282e-05	0	0	0.000630338	0	0.000136573	0.000102055	0.000174894	0	0.000472754	0	0	0	0	0	5.25282e-05	5.25282e-05	0	0	0	0	0.00016809	5.32786e-05	0.000129356
96	g__Rhodanobacter	0.000283652	0.000189101	0.000210113	0.000199607	0.000189101	0.000178596	0.000346686	0.000367697	0.000315169	0.000189101	0	0.000367697	0	0	0.000202609	0.000129747	0.000157585	0.000147079	0.000630338	0.000399214	0.00024163	0.000231124	0.000735395	0.000210113	0.000199607	0.000315169	0.000115562	0.000189101	0	0.000115562	0.000263391	0.000201973
97	g__Rhodococcus	0	0	0	0	0	0	5.25282e-05	0.000346686	0.000630338	0	0	0	0	0	7.35395e-05	0.000184925	0	5.25282e-05	0	0	0	5.25282e-05	0	0	0	0	0	0	0	0	7.50403e-06	1.90749e-05
98	g__Rikenellaceae_RC9_gut_group	0	0	0.00164938	0	0.000105056	0	2.10113e-05	0.00040972	0.000850957	0.000672361	0.000714383	0.000672361	0.000252135	0.000609327	0.000425478	0.000475462	0.0312648	0.0298675	0.0183008	0.0050322	0.00970721	0.0256758	0.0209798	0.0074485	0.0147079	0.0238268	0.0240369	0.018616	0.0409825	0.0155694	0.0204297	0.00986842
99	g__Romboutsia	0.00024163	0.000283652	0.000367697	0.000766911	0.000703878	0.000546293	0.00057781	0.000283652	0.000388709	0.00016809	0.000105056	0	0	0.00024163	0.000333929	0.000241478	0.000136573	0.000357192	0.000325675	0.000210113	0.000262641	0.000220618	0.00105056	0	0	0.000147079	0	8.40451e-05	0	0	0.000199607	0.000275776
100	g__Roseburia	0.000882473	0.0011241	0.00134472	0.00226922	0.0256653	0.00385557	0.0020591	0	0.000735395	2.10113e-05	0.000136573	0.000514776	0	0.000136573	0.00276748	0.00668195	0.00136573	0.000178596	0	0.000861462	0	0	0.000105056	0.00150231	0.000588316	0.0011136	0.00188051	0.000945507	0.00141826	0.00183849	0.000842702	0.000700173
101	g__Ruminococcaceae	0.000304663	0.000871968	0.00109259	0.000661855	0.000640844	0.00128169	0.00412872	0.000430731	0.00033618	0.00110309	0.00101905	0.00118714	0.00141826	0.00229023	0.00119764	0.000989308	0.00143927	0.000714383	0.00125017	0.00314119	0.000998035	0.00024163	0.000483259	0.000262641	0.00132371	0.00351939	0.000388709	0.000514776	0.000178596	0.00106107	0.00110834	0.0010334
102	g__Ruminococcus	0.000157585	0.000630338	0.000136573	0	0.000325675	0.000220618	0.000157585	0	0	0	0.000367697	7.35395e-05	0	2.10113e-05	0.00014933	0.000185895	0.000252135	0.000388709	0.00183849	0.00107157	0.000598821	0.000619833	0.000871968	0.000136573	0.000998035	0.000157585	0	0.000178596	0.000199607	0	0.00052228	0.000521721
103	g__Shuttleworthia	0.000357192	0	0	0	0.000630338	0	0	0	0	0	0	0	0.000357192	0	9.60515e-05	0.00020064	0	0	0	0	0	0	0	0	0	0	0	0	0	0	0	0
104	g__Snodgrassella	0	0	0	0	0	4.20225e-05	4.20225e-05	0	0.000252135	0	8.40451e-05	6.30338e-05	0.000210113	0	4.95266e-05	8.22509e-05	0.000115562	0	0	0.000220618	0	0	0	2.10113e-05	2.10113e-05	0	2.10113e-05	3.15169e-05	8.40451e-05	0	3.67697e-05	6.35369e-05
105	g__Sphingomonas	0.000126068	0.00016809	0.000262641	0	0	0	0	0	0	0.000189101	5.25282e-05	0.000388709	0	8.40451e-05	9.07987e-05	0.00012228	0.000136573	0.000189101	0.000262641	0.000220618	0.000231124	0.000630338	0.000525282	0.000399214	0.000252135	0.000231124	9.45507e-05	0	0	8.40451e-05	0.000232625	0.000182608
106	g__Staphylococcus	0	0.00024163	0	0.000430731	9.45507e-05	0.000273147	0.000304663	0.000462248	0.000661855	6.30338e-05	0.000105056	0.000651349	0.000220618	0	0.000250634	0.000228793	0	0.00284703	0.00217467	0.00553647	0.028922	0.0196876	0.00343534	0.00194354	0.0020591	0.00016809	0.000157585	0.000672361	0	0.000189101	0.00484235	0.00859183
107	g__Stenotrophomonas	0	0	0	0	0	0	9.45507e-05	0.000378203	0.000483259	4.20225e-05	0	8.40451e-05	0	0	7.72915e-05	0.000154599	5.25282e-05	0	0	0.000189101	0	0.00057781	6.30338e-05	0	0	0	0	0	0	0	6.30338e-05	0.000157072
108	g__Streptococcus	0.000210113	0.000157585	7.35395e-05	0.000220618	0	0.000367697	0.000105056	0.000283652	0.000556799	0	0	0.000231124	7.35395e-05	0	0.000162837	0.000163468	0	0.000126068	0	0.000273147	0	0.000493765	0	0	0	0	0	4.20225e-05	0	0	6.67858e-05	0.00014508
109	g__Streptomyces	0	0	0	0.000105056	0	0.000998035	0	0.00098753	0.00147079	0.000346686	0.00016809	0.000147079	0.000105056	0	0.000309166	0.000479462	0.000147079	0	0	0	0.000105056	0	0	0.00227972	0	0.000357192	0.000935002	0.000651349	0	0	0.000319672	0.000633987
110	g__Turicibacter	0.000420225	0.000283652	0.000472754	0.00127118	0.00126068	0.00127118	0.00199607	0.00520029	0.00155483	0.000556799	0.000483259	0.000514776	0.000147079	0.000378203	0.00112936	0.00129684	0.00040972	0.00104006	0.000977024	0.000514776	0.00203809	0.000567304	0.000388709	0.00057781	0.000262641	0.000189101	0.00133422	0.000420225	0.000504271	0.00098753	0.000729391	0.000501734
111	g__Tuzzerella	0.000682866	0.000462248	0.00040972	0.000640844	0.000714383	0.00148129	0.000630338	0.000661855	0.00040972	0.000504271	0.000693372	0.0020591	0.00134472	0.000808934	0.000821691	0.000476486	0.00119764	0.00180697	0.00125017	0.000661855	0.000682866	0.000672361	0.00081944	0.000220618	0.000735395	0.000756406	0.00247933	0.000871968	0.0027945	0.00274197	0.00126368	0.000847196
112	g__UBA1819	0.000903485	0.00101905	0.000378203	0.00040972	0.00155483	0.000871968	0.000850957	0.000178596	0.000661855	0.00120815	0.00163888	0.00109259	0.000787923	0.00100854	0.000897481	0.000414934	0.000367697	6.30338e-05	0.000199607	0.000294158	7.35395e-05	0	0	0	5.25282e-05	0.000220618	0	9.45507e-05	0.000147079	0	0.000108058	0.000120731
113	g__UCG-003	0	0	0	0.000231124	0	0.000220618	0.000346686	0	0.000105056	0.000136573	0	0	0	0	7.42899e-05	0.000115926	0	0.000189101	0	0	6.30338e-05	0.000115562	0	9.45507e-05	0.000157585	0	0	0	0	0.000210113	5.92818e-05	7.93273e-05
114	g__UCG-005	0.000483259	0.000304663	0.000294158	0.000199607	0.000514776	0.000283652	0.000357192	0	0.000189101	0.00024163	0.000661855	0.000262641	6.30338e-05	0.000220618	0.000291156	0.000173822	0.000441237	0.000262641	0.000231124	0	0.000126068	0	0	5.25282e-05	8.40451e-05	0.000136573	0.000273147	0.000441237	0.000882473	0.000262641	0.000228122	0.000240182
115	g__UCG-009	0.00158635	0.000703878	0.000640844	0.000924496	0.00118714	0.00191203	0.000735395	0.000924496	0.00098753	0.00117663	0.000998035	0.00403416	0.00530535	0.00195405	0.00164788	0.00136765	0.00134472	0.000787923	0.00230073	0.00197506	0.00132371	0.00120815	0.00104006	0.000325675	0.00118714	0.00115562	0.00164938	0.00127118	0.00305714	0.00217467	0.0014858	0.000694653
116	g__UCG-010	0.000157585	0.000367697	7.35395e-05	0.000231124	0.000283652	0.000220618	0.000136573	0	0.000178596	5.25282e-05	0.000315169	0.000189101	7.35395e-05	8.40451e-05	0.000168841	0.000107332	0.000115562	0.000472754	0.000567304	0.000640844	0.000315169	0.000903485	0.000136573	0.000115562	0.000231124	0.000252135	0.000535787	0.000346686	0.000220618	0.000693372	0.000396213	0.000243831
117	g__Vibrio	0.00016809	0.000189101	0.000262641	0.000304663	0.000231124	0.000189101	0.000378203	0	0	0.000157585	6.30338e-05	0.000399214	0.000126068	6.30338e-05	0.000180847	0.00012655	0.000178596	0.000525282	0.00107157	0.000672361	0.0007459	0.000966519	0.00214315	0.000283652	0.000220618	0.000441237	0.00016809	0.000388709	0	0	0.000557549	0.000564521
118	g__[Eubacterium]_brachy_group	0.00024163	0.000126068	0	0.000105056	0.000283652	0.000178596	0.000220618	6.30338e-05	0.000388709	9.45507e-05	0.000199607	0.000273147	0.000231124	5.25282e-05	0.000175594	0.000107171	0.000189101	4.20225e-05	0.00016809	0	0	0	0	0	5.25282e-05	0.000210113	6.30338e-05	6.30338e-05	0	0.000105056	6.37842e-05	7.58092e-05
119	g__[Eubacterium]_coprostanoligenes_group	0.000945507	0.0013027	0.00101905	0.00091399	0.00104006	0.00161787	0.000798428	0.000304663	0.000766911	0.000588316	0.00573608	0.00170191	0.000546293	0.000787923	0.00129069	0.0013366	0.00105056	0.000189101	0.00195405	0.00102955	0.000325675	0.000105056	0.00127118	0.000199607	0.000977024	0.000315169	0.00182798	0.00216416	0.000388709	0.000325675	0.000865965	0.000714047
120	g__[Eubacterium]_nodatum_group	0.00016809	0.000483259	0.000252135	0.000283652	0.000441237	0.00016809	0.000189101	0.00016809	0.000399214	0.000315169	0.000661855	0.000892979	0.00040972	0.000462248	0.000378203	0.000208653	0.000598821	0.000210113	0.000273147	0.000504271	0.000220618	0.000346686	0.000378203	0.00148129	0.00033618	0.000798428	0.000535787	0.000294158	0.000231124	0	0.000443488	0.000357528
121	g__[Eubacterium]_siraeum_group	0.000861462	0.00660805	0.00140776	0.000388709	0.0443548	0.00101905	0.00127118	9.45507e-05	0.000430731	0.00081944	0.010243	0.000504271	0.000304663	0.000420225	0.00490913	0.0117193	0.00104006	0.000682866	0.0042863	0.000693372	0.0052213	0.000504271	0.00598821	0.000977024	0.000588316	0.000199607	0.00191203	0.0011241	0.00208012	0.00467501	0.0021409	0.00200097
122	g__[Eubacterium]_xylanophilum_group	0.00132371	0.000766911	0.000661855	0.000315169	0.00155483	0.000609327	0.000535787	0.000210113	0.0018595	0.00108208	0.00107157	0.000672361	0.0007459	0.000367697	0.000841201	0.000481313	0.00098753	0.000178596	0.00180697	0.000231124	0.000325675	0.000199607	0.000535787	0.000262641	0.000147079	0.0007459	0.000430731	0.00142877	0.00113461	0.000420225	0.000631089	0.000520402
123	g__uncultured	0.0710391	0.0593358	0.0402051	0.064389	0.0769538	0.0888357	0.0758822	0.0259594	0.042842	0.0649038	0.0761028	0.0823117	0.114932	0.0981647	0.0701326	0.0234939	0.0528749	0.0479897	0.0457626	0.0803471	0.028838	0.0243731	0.0391335	0.0343114	0.0401	0.0905271	0.104962	0.0694107	0.0859046	0.145041	0.0635411	0.0343207
124	NA	0.161072	0.0553437	0.0431151	0.111276	0.161892	0.174457	0.0806728	0.0504376	0.0563627	0.0515827	0.0490298	0.19032	0.303382	0.141826	0.116483	0.0762613	0.0572452	0.0611848	0.0798218	0.0947293	0.0306239	0.0440606	0.0651034	0.0228077	0.0686438	0.113923	0.103481	0.0467186	0.0774265	0.0758717	0.0672601	0.0263138

## Sheet: Differentially abundant Genera
feature	metadata	value	coef	stderr	N	N.not.0	pval	qval
Rikenellaceae_RC9_gut_group	Group	Sham	-0.127315	0.0109434	28	24	8.30147e-12	1.09579e-09
Bacteroides	Group	Sham	-0.141984	0.0161482	28	28	2.87758e-09	1.8992e-07
Alloprevotella	Group	Sham	0.110555	0.0134769	28	18	1.10132e-08	4.8458e-07
Ruminococcaceae_UBA1819	Group	Sham	0.0228469	0.00292968	28	23	2.8448e-08	9.38784e-07
Parasutterella	Group	Sham	0.0905254	0.01221	28	28	7.14347e-08	1.88588e-06
Anaerotruncus	Group	Sham	0.0301555	0.00474869	28	25	1.00364e-06	2.20801e-05
Candidatus_Saccharimonas	Group	Sham	0.0267392	0.00449988	28	16	2.85814e-06	5.38964e-05
Defluviitaleaceae_UCG.011	Group	Sham	-0.0128639	0.00236444	28	28	1.05464e-05	0.000174015
Lachnospiraceae_ASF356	Group	Sham	0.0254828	0.00472891	28	25	1.2082e-05	0.000177203
Alistipes	Group	Sham	0.0732874	0.0162022	28	28	0.000118302	0.00156158
Lachnoclostridium	Group	Sham	0.0500703	0.0111816	28	28	0.000133338	0.00160006
uncultured.1	Group	Sham	0.0562319	0.012769	28	28	0.000162117	0.00178329
Gastranaerophilales	Group	Sham	0.0184664	0.00433409	28	25	0.000236211	0.00239845
Anaeroplasma	Group	Sham	0.0125468	0.00303514	28	20	0.000329499	0.00310671
Monoglobus	Group	Sham	0.0204341	0.0049775	28	28	0.000355087	0.00312477
uncultured.6	Group	Sham	-0.013969	0.00390792	28	26	0.0014029	0.0115739
Akkermansia	Group	Sham	-0.125153	0.0368573	28	28	0.00220917	0.0163506
Blautia	Group	Sham	0.0730244	0.0215288	28	28	0.00222962	0.0163506
Intestinimonas	Group	Sham	0.0130445	0.00387264	28	28	0.00236592	0.0164369
X.Eubacterium._brachy_group	Group	Sham	0.00720453	0.00217629	28	21	0.00273595	0.0180573
Clostridium_sensu_stricto_1	Group	Sham	-0.00865105	0.00275818	28	12	0.00421472	0.0264925
Dorea	Group	Sham	-0.0121008	0.0039019	28	18	0.00459633	0.027578
Lachnospiraceae_UCG.010	Group	Sham	-0.0068274	0.00222915	28	27	0.00505071	0.0289867
Lachnospiraceae_UCG.001	Group	Sham	0.0149494	0.00495628	28	26	0.00565753	0.0311164
Prevotellaceae_NK3B31_group	Group	Sham	-0.00964063	0.00329673	28	17	0.00706713	0.0373145
Peptococcus	Group	Sham	0.00453049	0.00159595	28	28	0.00867343	0.0440343
Asticcacaulis	Group	Sham	-0.0107376	0.00382094	28	25	0.00928199	0.0453786
RF39	Group	Sham	0.026541	0.00957065	28	28	0.0101318	0.0475059
Pseudomonas	Group	Sham	0.0132659	0.00480548	28	28	0.0104369	0.0475059
Fluviicola	Group	Sham	-0.00861715	0.00315988	28	16	0.0112928	0.0496882
Staphylococcus	Group	Sham	-0.0372469	0.0140139	28	23	0.0132709	0.0551225
uncultured.3	Group	Sham	0.0109942	0.00414115	28	28	0.013363	0.0551225
Enterorhabdus	Group	Sham	-0.0146707	0.00559445	28	28	0.0144074	0.0576297
Family_XIII_UCG.001	Group	Sham	0.00501149	0.00198728	28	28	0.018139	0.0638466
Erysipelotrichaceae	Group	Sham	0.00866333	0.00340158	28	26	0.0171331	0.0638466
Ruminococcus	Group	Sham	-0.0105878	0.00417176	28	21	0.0174834	0.0638466
Devosia	Group	Sham	-0.00840859	0.00327983	28	23	0.0164855	0.0638466
Mycobacterium	Group	Sham	-0.00925367	0.00367797	28	15	0.0183801	0.0638466
Sphingomonas	Group	Sham	-0.00719128	0.00287719	28	19	0.0190827	0.0645877
uncultured.5	Group	Sham	-0.0047205	0.00193877	28	28	0.0220698	0.0728302
Clostridia_UCG.014	Group	Sham	-0.0288759	0.0125393	28	28	0.029544	0.0951174
Erysipelatoclostridium	Group	Sham	-0.0283843	0.0125605	28	28	0.0324399	0.095157
Lachnospiraceae_FCS020_group	Group	Sham	0.0307802	0.0134659	28	28	0.0306619	0.095157
Nocardia	Group	Sham	-0.00817966	0.00361867	28	26	0.0323983	0.095157
Streptococcus	Group	Sham	0.00682016	0.00300735	28	14	0.0318814	0.095157
Legionella	Group	Sham	-0.0152396	0.00686872	28	28	0.0354462	0.0995509
Dyadobacter	Group	Sham	-0.00461107	0.00206949	28	11	0.0347351	0.0995509
Vibrio	Group	Sham	-0.00816	0.00386996	28	24	0.0447728	0.120612
Photobacterium	Group	Sham	0.00498598	0.00235575	28	4	0.044031	0.120612
Lactobacillus	Group	Sham	0.0123651	0.00595287	28	28	0.0478048	0.126205
