# Supplementary material for: Heart failure-induced microbial dysbiosis contributes to colonic tumour formation in mice
Source: Cardiovasc Res. 2024 Feb 24;120(6):612–22. doi: 10.1093/cvr/cvae038 (PMC11074794; doi:10.1093/cvr/cvae038)
Supplement: cvae038_Supplementary_Data [file cvae038_supplementary_data.zip › Supplemental File 7.xlsx]

## Sheet: Sheet1
ID	Name	Description	Position	Chromosome	1	2	3	4	5	6	7	8	9	10	11	12	13	14	15	16	FMT_MI	FMT_sham	baseMean	log2FoldChange	lfcSE	pvalue	padj
ENSMUSG00000017316	Ppy	pancreatic polypeptide [Source:MGI Symbol;Acc:MGI:97753]	102099930	11	45	121	20	83	34	33	45	78	35	22	16	12	13	3	18	20	139	459	32.6219	-0.605691	0.124401	1.12232e-06	0.014405
ENSMUSG00000055827	Gsdmc3	gasdermin C3 [Source:MGI Symbol;Acc:MGI:3580656]	63857724	15	339	522	262	656	274	301	354	385	1058	534	374	395	367	449	466	489	4132	3093	443.859	0.525479	0.11143	2.4079e-06	0.0154527
ENSMUSG00000034459	Ifit1	interferon-induced protein with tetratricopeptide repeats 1 [Source:MGI Symbol;Acc:MGI:99450]	34640871	19	406	386	273	409	295	211	432	327	486	485	494	595	338	409	325	290	3422	2739	386.975	0.497063	0.107444	3.72354e-06	0.0159306
ENSMUSG00000054072	Iigp1	interferon inducible GTPase 1 [Source:MGI Symbol;Acc:MGI:1926259]	60376027	18	131	145	47	124	660	113	111	93	135	216	119	150	179	87	149	281	1316	1424	139.602	0.555566	0.122203	5.46045e-06	0.0164624
ENSMUSG00000075270	Pde11a	phosphodiesterase 11A [Source:MGI Symbol;Acc:MGI:3036251]	75989141	2	29	51	34	44	37	62	42	40	94	75	66	63	59	43	66	50	516	339	54.6208	0.541502	0.120958	7.57773e-06	0.0164624
ENSMUSG00000078853	Igtp	interferon gamma induced GTPase [Source:MGI Symbol;Acc:MGI:107729]	58199556	11	109	65	35	89	262	61	49	95	94	109	100	105	82	60	89	110	749	765	83.0581	0.511861	0.114421	7.69572e-06	0.0164624
ENSMUSG00000037921	Ddx60	DEAD (Asp-Glu-Ala-Asp) box polypeptide 60 [Source:MGI Symbol;Acc:MGI:2384570]	61928087	8	71	86	50	98	46	40	77	79	112	79	103	78	81	115	55	75	698	547	77.8095	0.503429	0.113566	9.29693e-06	0.0170466
ENSMUSG00000001313	Rnd2	Rho family GTPase 2 [Source:MGI Symbol;Acc:MGI:1338755]	101464999	11	70	71	27	50	35	28	40	71	41	30	20	18	22	12	20	11	174	392	31.9925	-0.517659	0.12078	1.81955e-05	0.0291924
ENSMUSG00000066258	Trim12a	tripartite motif-containing 12A [Source:MGI Symbol;Acc:MGI:1923931]	104299894	7	169	146	100	123	87	100	147	151	150	155	160	144	131	105	122	138	1105	1023	132.126	0.379432	0.0923259	3.96171e-05	0.0564984
ENSMUSG00000033847	Pla2g4c	phospholipase A2, group IVC (cytosolic, calcium-independent) [Source:MGI Symbol;Acc:MGI:1196403]	13324655	7	18	25	2	52	18	31	17	5	292	59	48	56	24	72	56	99	706	168	54.7273	0.395706	0.0980369	5.43014e-05	0.0696959
ENSMUSG00000034610	Tut4	terminal uridylyl transferase 4 [Source:MGI Symbol;Acc:MGI:2445126]	108459426	4	127	107	41	121	56	55	95	97	104	155	88	79	95	82	70	97	770	699	88.7871	0.397779	0.100889	8.05552e-05	0.0893262
ENSMUSG00000032596	Uba7	ubiquitin-like modifier activating enzyme 7 [Source:MGI Symbol;Acc:MGI:1349462]	107975505	9	153	167	97	162	132	102	136	154	145	205	157	165	129	110	134	145	1190	1103	142.364	0.367223	0.0933439	8.35149e-05	0.0893262
ENSMUSG00000094655	Gm25360	predicted gene, 25360 [Source:MGI Symbol;Acc:MGI:5455137]	72226240	1	13	25	14	33	11	23	26	6	8	9	6	2	7	4	6	3	45	151	11.4442	-0.455128	0.117032	0.000100691	0.0994133
ENSMUSG00000026149	Tm4sf20	transmembrane 4 L six family member 20 [Source:MGI Symbol;Acc:MGI:1913511]	82756649	1	1074	1167	570	1095	593	625	849	1231	724	704	563	456	586	497	597	519	4646	7204	701.976	-0.256877	0.066396	0.000109342	0.100243
ENSMUSG00000021460	Auh	AU RNA binding protein/enoyl-coenzyme A hydratase [Source:MGI Symbol;Acc:MGI:1338011]	52835119	13	115	126	62	89	80	93	100	129	162	133	105	108	97	95	99	71	870	794	102.387	0.369054	0.0970567	0.00014327	0.122591
ENSMUSG00000057143	Trim12c	tripartite motif-containing 12C [Source:MGI Symbol;Acc:MGI:4821183]	104338754	7	346	391	202	306	217	187	239	275	256	354	286	270	251	200	279	281	2177	2163	267.041	0.31428	0.0843417	0.000194334	0.155893
ENSMUSG00000017311	Pyy	peptide YY [Source:MGI Symbol;Acc:MGI:99924]	102106676	11	716	1083	290	804	342	403	556	853	466	508	286	230	307	237	386	348	2768	5047	447.674	-0.379268	0.104174	0.000271888	0.205276
ENSMUSG00000016349	Eef1a2	eukaryotic translation elongation factor 1 alpha 2 [Source:MGI Symbol;Acc:MGI:1096317]	181147653	2	26	32	16	25	20	9	35	27	22	9	5	7	7	8	7	10	75	190	15.1577	-0.450631	0.124328	0.000289474	0.206411
ENSMUSG00000030733	Sh2b1	SH2B adaptor protein 1 [Source:MGI Symbol;Acc:MGI:1201407]	126466994	7	162	146	74	147	95	86	97	124	123	141	110	112	117	101	129	103	936	931	114.599	0.311443	0.0865717	0.00032127	0.217026
ENSMUSG00000035504	Reep6	receptor accessory protein 6 [Source:MGI Symbol;Acc:MGI:1917585]	80329953	10	163	192	105	173	107	123	155	274	132	142	72	62	100	84	72	62	726	1292	118.285	-0.386535	0.108275	0.000357083	0.226485
ENSMUSG00000040808	S100g	S100 calcium binding protein G [Source:MGI Symbol;Acc:MGI:104528]	162961992	X	1074	429	149	1183	163	245	449	658	396	198	56	69	58	31	125	20	953	4350	273.349	-0.357634	0.100704	0.000383296	0.226485
ENSMUSG00000041220	Elovl6	ELOVL family member 6, elongation of long chain fatty acids (yeast) [Source:MGI Symbol;Acc:MGI:2156528]	129532355	3	617	666	349	562	410	423	666	598	639	694	530	388	499	466	429	497	4142	4291	515.276	0.250689	0.0706569	0.00038821	0.226485
ENSMUSG00000021665	Hexb	hexosaminidase B [Source:MGI Symbol;Acc:MGI:96074]	97176331	13	195	204	81	187	118	84	132	170	133	89	93	78	92	62	64	80	691	1171	108.782	-0.333689	0.0945878	0.000418991	0.227818
ENSMUSG00000073197	5730507C01Rik	RIKEN cDNA 5730507C01 gene [Source:MGI Symbol;Acc:MGI:1917882]	18514510	12	10	13	8	9	6	8	12	15	16	15	10	16	24	25	14	10	130	81	13.5777	0.433876	0.123382	0.000437227	0.227818
ENSMUSG00000047721	Bola2	bolA-like 2 (E. coli) [Source:MGI Symbol;Acc:MGI:1913412]	126695401	7	428	408	214	462	239	248	312	405	300	325	193	200	174	186	206	171	1755	2716	263.889	-0.264902	0.0754147	0.000443744	0.227818
ENSMUSG00000010660	Plcd1	phospholipase C, delta 1 [Source:MGI Symbol;Acc:MGI:97614]	119071527	9	77	110	60	106	57	49	94	95	100	99	74	81	90	88	85	74	691	648	82.6985	0.351656	0.100447	0.000463692	0.228903
ENSMUSG00000020115	Tbk1	TANK-binding kinase 1 [Source:MGI Symbol;Acc:MGI:1929658]	121546455	10	143	130	57	131	76	84	110	131	137	134	102	91	107	115	76	108	870	862	105.546	0.309468	0.0897021	0.000560688	0.264617
ENSMUSG00000027207	Galk2	galactokinase 2 [Source:MGI Symbol;Acc:MGI:1917226]	125859109	2	165	196	94	179	116	102	141	200	178	182	139	111	147	127	136	155	1175	1193	144.493	0.283358	0.082322	0.000577272	0.264617
ENSMUSG00000000394	Gcg	glucagon [Source:MGI Symbol;Acc:MGI:95674]	62474530	2	352	779	355	549	325	324	590	662	432	348	274	236	252	244	279	239	2304	3936	368.997	-0.351484	0.102615	0.00061421	0.266981
ENSMUSG00000027514	Zbp1	Z-DNA binding protein 1 [Source:MGI Symbol;Acc:MGI:1927449]	173206612	2	150	150	65	121	142	60	120	126	150	138	134	123	129	100	97	146	1017	934	120.612	0.361774	0.105752	0.000624029	0.266981
ENSMUSG00000042726	Trafd1	TRAF type zinc finger domain containing 1 [Source:MGI Symbol;Acc:MGI:1923551]	121371725	5	237	283	151	249	183	135	240	219	275	252	281	274	212	168	137	210	1809	1697	216.572	0.343937	0.101146	0.000672882	0.278362
ENSMUSG00000054889	Dsp	desmoplakin [Source:MGI Symbol;Acc:MGI:109611]	38151294	13	1339	1250	864	1251	763	736	1025	1159	1257	1120	1086	876	994	754	863	939	7889	8387	996.42	0.224613	0.0662727	0.000700917	0.278362
ENSMUSG00000032263	Bckdhb	branched chain ketoacid dehydrogenase E1, beta polypeptide [Source:MGI Symbol;Acc:MGI:88137]	83925145	9	71	69	51	68	54	42	51	68	54	41	32	25	30	26	22	35	265	474	43.9688	-0.378517	0.111872	0.000715695	0.278362
ENSMUSG00000023952	Gtpbp2	GTP binding protein 2 [Source:MGI Symbol;Acc:MGI:1860138]	46161032	17	554	710	520	715	381	428	536	650	660	685	570	518	629	482	467	579	4590	4494	563.221	0.299033	0.0886427	0.000742291	0.280215
ENSMUSG00000060803	Gstp1	glutathione S-transferase, pi 1 [Source:MGI Symbol;Acc:MGI:95865]	4035407	19	79	91	82	109	71	40	88	71	53	49	40	39	47	39	42	36	345	631	58.8007	-0.384699	0.115221	0.000841408	0.308556
ENSMUSG00000052271	Bhlha15	basic helix-loop-helix family, member a15 [Source:MGI Symbol;Acc:MGI:891976]	144190286	5	13	12	1	6	6	3	6	8	12	15	11	21	9	9	4	14	95	55	9.36295	0.388001	0.117381	0.000948095	0.329065
ENSMUSG00000042558	Adprhl2	ADP-ribosylhydrolase like 2 [Source:MGI Symbol;Acc:MGI:2140364]	126316047	4	104	94	44	75	44	57	69	64	46	45	35	46	49	29	24	30	304	551	50.3316	-0.366845	0.111082	0.000958391	0.329065
ENSMUSG00000043505	Gimap5	GTPase, IMAP family member 5 [Source:MGI Symbol;Acc:MGI:2442232]	48746197	6	13	9	12	11	7	7	7	7	26	24	15	5	13	11	14	11	119	73	11.9394	0.404575	0.123081	0.0010124	0.329065
ENSMUSG00000026880	Stom	stomatin [Source:MGI Symbol;Acc:MGI:95403]	35313986	2	232	188	62	173	149	89	160	144	112	98	103	62	59	61	105	70	670	1197	108.804	-0.356711	0.108599	0.00102108	0.329065
ENSMUSG00000037070	Rbmxl1	RNA binding motif protein, X-linked like-1 [Source:MGI Symbol;Acc:MGI:1343045]	78505269	8	87	82	35	71	47	27	73	58	46	47	36	17	23	25	33	31	258	480	42.5476	-0.378691	0.115334	0.00102552	0.329065
ENSMUSG00000031327	Chic1	cysteine-rich hydrophobic domain 1 [Source:MGI Symbol;Acc:MGI:1344694]	103356476	X	91	96	63	112	63	78	77	95	95	136	74	86	98	81	74	74	718	675	86.1568	0.328248	0.100468	0.00108615	0.340018
ENSMUSG00000019710	Mrpl24	mitochondrial ribosomal protein L24 [Source:MGI Symbol;Acc:MGI:1914957]	87919506	3	445	461	243	520	250	255	321	387	359	456	347	321	305	299	323	301	2711	2882	340.44	0.239643	0.0739455	0.00119189	0.360731
ENSMUSG00000060548	Tnfrsf19	tumor necrosis factor receptor superfamily, member 19 [Source:MGI Symbol;Acc:MGI:1352474]	60963875	14	111	20	10	28	25	9	31	25	13	15	11	10	7	5	13	11	85	259	18.5404	-0.380226	0.117773	0.00124463	0.360731
ENSMUSG00000021514	Zfp369	zinc finger protein 369 [Source:MGI Symbol;Acc:MGI:2176229]	65278814	13	106	94	29	81	33	39	67	77	50	44	24	26	26	25	42	38	275	526	45.6215	-0.376338	0.116576	0.00124544	0.360731
ENSMUSG00000034292	Traf3ip1	TRAF3 interacting protein 1 [Source:MGI Symbol;Acc:MGI:1921269]	91494647	1	19	18	16	18	10	15	24	17	10	2	1	11	7	8	7	4	50	137	11.1865	-0.385046	0.119654	0.00129092	0.360731
ENSMUSG00000001211	Agpat3	1-acylglycerol-3-phosphate O-acyltransferase 3 [Source:MGI Symbol;Acc:MGI:1336186]	78269178	10	214	205	120	185	157	99	156	179	141	137	96	111	91	84	97	74	831	1315	127.829	-0.283228	0.0881097	0.00130677	0.360731
ENSMUSG00000096768	Gm47283	predicted gene, 47283 [Source:MGI Symbol;Acc:MGI:6096131]	90784738	Y	148	70	100	37	145	20	7	89	348	270	104	148	196	177	153	180	1576	616	140.591	0.332796	0.10363	0.00132095	0.360731
ENSMUSG00000004032	Gstm5	glutathione S-transferase, mu 5 [Source:MGI Symbol;Acc:MGI:1309466]	107895821	3	524	321	148	291	271	144	240	219	195	197	155	134	118	108	170	152	1229	2158	197.596	-0.339896	0.106474	0.0014115	0.364272
ENSMUSG00000041930	Fam222a	family with sequence similarity 222, member A [Source:MGI Symbol;Acc:MGI:3605543]	114568016	5	65	13	10	22	20	25	25	20	12	10	7	11	7	10	10	10	77	200	15.9555	-0.38875	0.122101	0.00145336	0.364272
ENSMUSG00000056293	Gsdmc2	gasdermin C2 [Source:MGI Symbol;Acc:MGI:2146102]	63824346	15	1113	1514	782	2289	1137	1690	1127	875	3984	1780	1183	1532	1528	1652	1650	1703	15012	10527	1594.7	0.396385	0.124848	0.00149868	0.364272
ENSMUSG00000074115	Saa1	serum amyloid A 1 [Source:MGI Symbol;Acc:MGI:98221]	46740497	7	4834	4291	1551	5013	2667	2548	3873	3839	2220	2591	1846	1378	1998	1663	2894	2158	16748	28616	2662.53	-0.315526	0.0994151	0.00150444	0.364272
ENSMUSG00000024335	Brd2	bromodomain containing 2 [Source:MGI Symbol;Acc:MGI:99495]	34112023	17	1120	1146	590	998	683	644	859	885	801	752	623	525	558	513	611	544	4927	6925	710.174	-0.147402	0.0464519	0.0015076	0.364272
ENSMUSG00000022797	Tfrc	transferrin receptor [Source:MGI Symbol;Acc:MGI:98822]	32608920	16	610	744	316	596	371	464	354	383	482	489	576	564	423	501	534	435	4004	3838	488.229	0.331514	0.104546	0.00151914	0.364272
ENSMUSG00000035198	Tubg1	tubulin, gamma 1 [Source:MGI Symbol;Acc:MGI:101834]	101119938	11	167	136	43	86	73	79	76	133	78	77	50	39	49	38	69	40	440	793	71.1434	-0.355167	0.112095	0.00153258	0.364272
ENSMUSG00000022721	Trmt2a	TRM2 tRNA methyltransferase 2A [Source:MGI Symbol;Acc:MGI:96270]	18248679	16	101	95	54	73	68	52	71	98	53	54	39	33	41	32	59	46	357	612	57.6396	-0.334574	0.106077	0.00161017	0.367303
ENSMUSG00000032786	Alas1	aminolevulinic acid synthase 1 [Source:MGI Symbol;Acc:MGI:87989]	106233455	9	436	489	226	516	313	355	329	411	393	400	324	355	509	365	359	401	3106	3075	383.363	0.303849	0.0963412	0.00161113	0.367303
ENSMUSG00000041417	Pik3r1	phosphoinositide-3-kinase regulatory subunit 1 [Source:MGI Symbol;Acc:MGI:97583]	101680563	13	370	339	216	306	173	207	334	279	285	321	367	334	248	218	211	305	2289	2224	279.305	0.315993	0.100466	0.00165927	0.367303
ENSMUSG00000064360	mt-Nd3	mitochondrially encoded NADH dehydrogenase 3 [Source:MGI Symbol;Acc:MGI:102499]	9459	MT	668	614	306	446	9	2	12	5	18	12	12	18	5	7	5	6	83	2062	105.997	-0.207586	0.0661013	0.00168704	0.367303
ENSMUSG00000046410	Kcnk6	potassium inwardly-rectifying channel, subfamily K, member 6 [Source:MGI Symbol;Acc:MGI:1891291]	29221926	7	185	245	135	185	171	111	179	221	278	262	124	141	160	156	178	209	1508	1432	180.07	0.310661	0.0989309	0.00168842	0.367303
ENSMUSG00000038879	Nipal2	NIPA-like domain containing 2 [Source:MGI Symbol;Acc:MGI:1924488]	34572799	15	325	330	163	235	189	188	225	234	299	216	217	205	267	210	200	205	1819	1889	227.631	0.257778	0.0824876	0.00177774	0.380289
ENSMUSG00000021368	Tbc1d7	TBC1 domain family, member 7 [Source:MGI Symbol;Acc:MGI:1914296]	43151740	13	76	56	20	53	45	38	37	51	29	45	13	22	21	25	25	14	194	376	33.0441	-0.378636	0.12142	0.0018184	0.382608
ENSMUSG00000074781	Ube2n	ubiquitin-conjugating enzyme E2N [Source:MGI Symbol;Acc:MGI:1934835]	95515145	10	89	82	42	94	55	41	82	81	47	48	38	32	35	40	43	45	328	566	52.8117	-0.33045	0.106179	0.001857	0.384429
ENSMUSG00000022193	Psmb5	proteasome (prosome, macropain) subunit, beta type 5 [Source:MGI Symbol;Acc:MGI:1194513]	54614119	14	172	120	87	133	122	86	137	129	87	111	63	60	79	65	63	79	607	986	95.3995	-0.305181	0.098537	0.00195408	0.398104
ENSMUSG00000044279	Crb3	crumbs family member 3 [Source:MGI Symbol;Acc:MGI:2670904]	57059105	17	284	308	197	304	179	179	237	289	282	290	213	239	223	199	190	260	1896	1977	237.959	0.245627	0.0798311	0.00209209	0.417163
ENSMUSG00000055839	Elob	elongin B [Source:MGI Symbol;Acc:MGI:1914923]	23824738	17	1628	1611	802	1381	938	858	1248	1286	1164	1198	794	752	828	780	761	721	6998	9752	998.531	-0.13671	0.0445597	0.00215489	0.417163
ENSMUSG00000020899	Pfas	phosphoribosylformylglycinamidine synthase (FGAR amidotransferase) [Source:MGI Symbol;Acc:MGI:2684864]	68985697	11	98	74	27	72	52	68	72	85	55	66	38	29	29	22	33	36	308	548	49.836	-0.352747	0.115278	0.00221355	0.417163
ENSMUSG00000046432	Bex3	brain expressed X-linked 3 [Source:MGI Symbol;Acc:MGI:1338016]	136270253	X	180	115	96	128	110	94	117	179	114	110	73	61	59	66	80	63	626	1019	97.9029	-0.309464	0.101208	0.00223044	0.417163
ENSMUSG00000032724	Abtb2	ankyrin repeat and BTB (POZ) domain containing 2 [Source:MGI Symbol;Acc:MGI:2139365]	103566310	2	41	19	4	16	15	13	5	18	9	3	4	6	3	6	8	4	43	131	9.67436	-0.351397	0.114946	0.00223522	0.417163
ENSMUSG00000020325	Fstl3	follistatin-like 3 [Source:MGI Symbol;Acc:MGI:1890391]	79777272	10	79	84	27	48	46	43	58	69	54	51	20	23	23	16	37	19	243	454	40.0462	-0.367642	0.120299	0.00224264	0.417163
ENSMUSG00000010601	Apol7a	apolipoprotein L 7a [Source:MGI Symbol;Acc:MGI:1923011]	77388219	15	87	83	88	120	77	104	138	110	167	175	109	88	107	110	97	90	943	807	109.257	0.345177	0.113126	0.0022789	0.417852
ENSMUSG00000050097	Ces2b	carboxyesterase 2B [Source:MGI Symbol;Acc:MGI:2448547]	104831572	8	68	87	69	83	24	47	113	103	42	51	28	28	43	41	28	39	300	594	52.8699	-0.375443	0.123345	0.00233578	0.420311
ENSMUSG00000057554	Lgals8	lectin, galactose binding, soluble 8 [Source:MGI Symbol;Acc:MGI:1928481]	12439415	13	197	175	108	199	98	132	161	187	158	164	173	150	169	166	138	125	1243	1257	154.425	0.283518	0.0932314	0.0023578	0.420311
ENSMUSG00000004952	Rasa4	RAS p21 protein activator 4 [Source:MGI Symbol;Acc:MGI:1858600]	136083916	5	149	223	125	170	78	122	135	116	256	220	103	133	152	121	115	135	1235	1118	143.712	0.32983	0.108991	0.00247641	0.435407
ENSMUSG00000058392	Rrp1b	ribosomal RNA processing 1 homolog B (S. cerevisiae) [Source:MGI Symbol;Acc:MGI:1919712]	32036100	17	168	89	31	60	73	55	76	70	57	64	45	26	36	28	36	37	329	622	54.5929	-0.36128	0.120139	0.00263677	0.444436
ENSMUSG00000000184	Ccnd2	cyclin D2 [Source:MGI Symbol;Acc:MGI:88314]	127125162	6	3212	2296	716	1369	1434	1159	1630	2404	1439	1495	1038	910	759	708	1073	901	8323	14220	1301.46	-0.31236	0.10398	0.00266414	0.444436
ENSMUSG00000041959	S100a10	S100 calcium binding protein A10 (calpactin) [Source:MGI Symbol;Acc:MGI:1339468]	93555080	3	3101	2648	1438	2742	1666	1621	2159	2275	2491	2418	1887	1585	1775	1919	1650	1750	15475	17650	2004.97	0.14894	0.0496218	0.00268652	0.444436
ENSMUSG00000025465	Echs1	enoyl Coenzyme A hydratase, short chain, 1, mitochondrial [Source:MGI Symbol;Acc:MGI:2136460]	140105710	7	373	575	292	475	257	275	367	434	437	465	382	346	398	312	314	281	2935	3048	365.61	0.247918	0.0827207	0.00272611	0.444436
ENSMUSG00000037386	Rims2	regulating synaptic membrane exocytosis 2 [Source:MGI Symbol;Acc:MGI:2152972]	39198261	15	57	27	17	11	4	21	6	25	1	5	10	1	0	13	5	4	39	168	11.5165	-0.293692	0.0981394	0.00276612	0.444436
ENSMUSG00000029577	Ube3b	ubiquitin protein ligase E3B [Source:MGI Symbol;Acc:MGI:1891295]	114380607	5	226	289	141	257	131	142	195	201	222	216	177	177	179	185	164	171	1491	1582	187.686	0.237112	0.0792596	0.00277532	0.444436
ENSMUSG00000029538	Srsf9	serine and arginine-rich splicing factor 9 [Source:MGI Symbol;Acc:MGI:104896]	115327177	5	468	371	186	344	282	249	278	369	301	290	230	161	184	181	192	166	1705	2547	252.167	-0.224425	0.0750563	0.00278897	0.444436
ENSMUSG00000029145	Eif2b4	eukaryotic translation initiation factor 2B, subunit 4 delta [Source:MGI Symbol;Acc:MGI:95300]	31187558	5	173	109	90	139	115	90	119	147	85	99	77	53	69	80	82	58	603	982	95.1371	-0.300619	0.100631	0.00281402	0.444436
ENSMUSG00000031897	Psmb10	proteasome (prosome, macropain) subunit, beta type 10 [Source:MGI Symbol;Acc:MGI:1096380]	105935735	8	718	843	416	841	562	461	612	620	612	776	656	578	545	477	532	610	4786	5073	604.427	0.23098	0.0773911	0.00283961	0.444436
ENSMUSG00000030017	Reg3g	regenerating islet-derived 3 gamma [Source:MGI Symbol;Acc:MGI:109406]	78466269	6	1294	1522	1184	1766	1219	433	1480	1353	946	1620	2375	1630	2825	4491	1002	1472	16361	10251	1742.25	0.350178	0.117522	0.00288555	0.444436
ENSMUSG00000029388	Eif2b1	eukaryotic translation initiation factor 2B, subunit 1 (alpha) [Source:MGI Symbol;Acc:MGI:2384802]	124570213	5	326	320	126	264	191	153	224	245	184	196	151	136	150	129	156	124	1226	1849	181.941	-0.215958	0.0726336	0.00294669	0.444436
ENSMUSG00000015714	Cers2	ceramide synthase 2 [Source:MGI Symbol;Acc:MGI:1924143]	95314791	3	446	407	209	318	291	225	296	371	288	271	202	175	219	181	215	191	1742	2563	257.03	-0.202315	0.0680798	0.00296126	0.444436
ENSMUSG00000043461	Sptssb	serine palmitoyltransferase, small subunit B [Source:MGI Symbol;Acc:MGI:1913433]	69819542	3	377	626	402	743	353	436	532	573	545	651	512	440	579	443	497	536	4203	4042	512.863	0.298605	0.100791	0.0030504	0.444436
ENSMUSG00000041476	Smpx	small muscle protein, X-linked [Source:MGI Symbol;Acc:MGI:1913356]	157698910	X	285	37	18	30	37	13	52	86	26	32	20	11	17	20	14	8	148	558	36.3021	-0.307781	0.104067	0.00310133	0.444436
ENSMUSG00000081769	Gm12216	predicted gene 12216 [Source:MGI Symbol;Acc:MGI:3650088]	53783418	11	48	49	23	43	30	22	40	25	49	52	40	48	42	19	28	43	321	280	36.9492	0.35203	0.119142	0.0031297	0.444436
ENSMUSG00000056116	H2-T22	histocompatibility 2, T region locus 22 [Source:MGI Symbol;Acc:MGI:95956]	36037128	17	178	208	86	191	149	143	158	212	174	220	175	132	184	127	134	166	1312	1325	161.664	0.270318	0.0914886	0.00313014	0.444436
ENSMUSG00000024969	Mark2	MAP/microtubule affinity regulating kinase 2 [Source:MGI Symbol;Acc:MGI:99638]	7275396	19	393	487	278	484	257	270	302	423	354	435	360	343	324	307	325	299	2747	2894	346.226	0.238487	0.0807831	0.00315528	0.444436
ENSMUSG00000026309	Ilkap	integrin-linked kinase-associated serine/threonine phosphatase 2C [Source:MGI Symbol;Acc:MGI:1914694]	91373861	1	281	225	109	212	136	114	140	194	152	141	128	86	84	94	118	92	895	1411	135.437	-0.259434	0.0879148	0.00316781	0.444436
ENSMUSG00000042354	Gnl3	guanine nucleotide binding protein-like 3 (nucleolar) [Source:MGI Symbol;Acc:MGI:1353651]	31012433	14	167	98	45	129	118	54	127	124	66	81	63	39	48	35	83	51	466	862	77.5015	-0.350715	0.118918	0.00318567	0.444436
ENSMUSG00000026701	Prdx6	peroxiredoxin 6 [Source:MGI Symbol;Acc:MGI:894320]	161240112	1	4903	6941	3937	6199	3475	5923	4173	8098	4226	3461	2805	2844	4102	2873	3470	2723	26504	43649	4228.45	-0.308752	0.105068	0.00329714	0.45355
ENSMUSG00000021376	Tpmt	thiopurine methyltransferase [Source:MGI Symbol;Acc:MGI:98812]	47022482	13	79	120	70	106	59	117	132	189	162	150	109	103	127	136	102	110	999	872	116.52	0.343859	0.117189	0.00334378	0.45355
ENSMUSG00000078920	Ifi47	interferon gamma inducible protein 47 [Source:MGI Symbol;Acc:MGI:99448]	49076587	11	221	172	76	188	246	108	146	161	172	263	173	204	175	137	149	215	1488	1318	174.889	0.34213	0.11677	0.00339017	0.45355
ENSMUSG00000020922	Lsm12	LSM12 homolog [Source:MGI Symbol;Acc:MGI:1919592]	102162497	11	301	246	130	244	164	158	202	224	200	243	218	188	212	147	172	184	1564	1669	197.367	0.22996	0.0784914	0.00339235	0.45355
ENSMUSG00000031149	Praf2	PRA1 domain family 2 [Source:MGI Symbol;Acc:MGI:1859607]	7728439	X	61	50	22	34	27	32	37	63	27	26	11	12	28	25	11	24	164	326	28.5059	-0.360294	0.123659	0.00357276	0.466594
ENSMUSG00000055334	Snupn	snurportin 1 [Source:MGI Symbol;Acc:MGI:1913319]	56950878	9	49	44	25	59	39	35	32	40	27	34	13	22	13	25	22	17	173	323	29.4403	-0.353727	0.121463	0.00358877	0.466594
ENSMUSG00000051184	Zfp524	zinc finger protein 524 [Source:MGI Symbol;Acc:MGI:1916740]	5014415	7	99	87	55	91	42	45	51	76	87	82	64	51	82	56	59	80	561	546	67.5967	0.30345	0.10433	0.00363088	0.466594
ENSMUSG00000087598	Zfp111	zinc finger protein 111 [Source:MGI Symbol;Acc:MGI:1929114]	24193947	7	47	41	12	36	18	17	33	41	18	11	7	21	10	13	12	20	112	245	20.4813	-0.362931	0.124899	0.00366326	0.466594
ENSMUSG00000022529	Zfp263	zinc finger protein 263 [Source:MGI Symbol;Acc:MGI:1921370]	3744093	16	175	129	57	109	64	83	108	128	102	84	63	58	52	57	42	59	517	853	79.8332	-0.29461	0.101602	0.00373581	0.466594
ENSMUSG00000071356	Reg3b	regenerating islet-derived 3 beta [Source:MGI Symbol;Acc:MGI:97478]	78370657	6	3124	5808	4168	6959	3840	1990	6941	4781	3351	8796	6158	5763	11617	10722	4473	4249	55129	37611	5956.69	0.353549	0.121935	0.00373763	0.466594
ENSMUSG00000026097	Ormdl1	ORM1-like 1 (S. cerevisiae) [Source:MGI Symbol;Acc:MGI:2181669]	53297095	1	110	80	41	78	42	45	63	69	82	88	64	64	61	49	64	57	529	528	63.9197	0.287117	0.0990424	0.00374439	0.466594
ENSMUSG00000072244	Trim6	tripartite motif-containing 6 [Source:MGI Symbol;Acc:MGI:2137352]	104218793	7	41	43	13	66	26	28	31	55	39	63	41	50	47	26	41	41	348	303	39.8038	0.351641	0.12154	0.00381332	0.470615
ENSMUSG00000028060	Khdc4	KH domain containing 4, pre-mRNA splicing factor [Source:MGI Symbol;Acc:MGI:1921450]	88685803	3	382	373	164	277	189	188	258	263	193	210	188	164	188	139	159	143	1384	2094	206.591	-0.215314	0.0747353	0.00396384	0.48133
ENSMUSG00000042632	Pla2g6	phospholipase A2, group VI [Source:MGI Symbol;Acc:MGI:1859152]	79286228	15	42	41	24	47	27	29	31	51	21	21	20	15	33	15	10	17	152	292	26.2539	-0.352711	0.122784	0.00407078	0.48133
ENSMUSG00000022570	Tsta3	tissue specific transplantation antigen P35B [Source:MGI Symbol;Acc:MGI:98857]	75924676	15	641	712	367	651	377	361	527	622	598	691	423	425	469	419	385	426	3836	4258	489.012	0.176266	0.0613903	0.00408871	0.48133
ENSMUSG00000055799	Tcf7l1	transcription factor 7 like 1 (T cell specific, HMG box) [Source:MGI Symbol;Acc:MGI:1202876]	72626378	6	189	195	89	126	88	150	124	249	134	105	64	67	99	72	90	78	709	1210	113.169	-0.318321	0.111009	0.00413699	0.48133
ENSMUSG00000024697	Gna14	guanine nucleotide binding protein, alpha 14 [Source:MGI Symbol;Acc:MGI:95769]	16435762	19	220	202	110	229	166	114	152	150	202	195	197	111	138	126	199	201	1369	1343	166.71	0.290623	0.101385	0.00414986	0.48133
ENSMUSG00000042745	Id1	inhibitor of DNA binding 1, HLH protein [Source:MGI Symbol;Acc:MGI:96396]	152736251	2	1330	1225	626	993	679	567	866	1040	955	785	604	510	614	520	586	517	5091	7326	734.631	-0.170916	0.0596597	0.00417218	0.48133
ENSMUSG00000039883	Lrrc17	leucine rich repeat containing 17 [Source:MGI Symbol;Acc:MGI:1921761]	21543559	5	177	177	74	120	135	114	136	161	118	92	87	52	74	72	102	79	676	1094	105.511	-0.288874	0.100839	0.00417392	0.48133
ENSMUSG00000053559	Smagp	small cell adhesion glycoprotein [Source:MGI Symbol;Acc:MGI:2448476]	100621339	15	1166	1198	759	1257	806	740	856	1168	1103	1039	889	801	967	939	789	812	7339	7950	938.767	0.201858	0.0705125	0.00420015	0.48133
ENSMUSG00000051510	Mafg	v-maf musculoaponeurotic fibrosarcoma oncogene family, protein G (avian) [Source:MGI Symbol;Acc:MGI:96911]	120625117	11	480	248	156	237	174	147	269	232	232	205	136	100	121	109	154	125	1182	1943	181.875	-0.293944	0.103118	0.0043643	0.495003
ENSMUSG00000040711	Sh3pxd2b	SH3 and PX domains 2B [Source:MGI Symbol;Acc:MGI:2442062]	32347820	11	215	83	56	95	85	63	73	110	71	77	59	35	49	35	54	53	433	780	70.3425	-0.333677	0.117291	0.00444306	0.495003
ENSMUSG00000040488	Ltbp4	latent transforming growth factor beta binding protein 4 [Source:MGI Symbol;Acc:MGI:1321395]	27305136	7	287	219	99	180	133	193	173	177	186	138	124	99	113	76	93	75	904	1461	139.611	-0.292849	0.103075	0.0044954	0.495003
ENSMUSG00000055639	Dach1	dachshund family transcription factor 1 [Source:MGI Symbol;Acc:MGI:1277991]	97786853	14	95	51	18	34	19	26	34	69	33	31	22	14	12	13	23	15	163	346	28.2965	-0.354712	0.124897	0.00451079	0.495003
ENSMUSG00000030590	Fam98c	family with sequence similarity 98, member C [Source:MGI Symbol;Acc:MGI:1921083]	29152510	7	842	951	586	896	365	469	534	863	812	786	787	608	659	604	485	636	5377	5506	664.202	0.265605	0.0935533	0.0045244	0.495003
ENSMUSG00000022014	Epsti1	epithelial stromal interaction 1 (breast) [Source:MGI Symbol;Acc:MGI:1915168]	77904239	14	197	214	95	183	112	125	183	173	187	193	151	132	147	140	114	134	1198	1282	150.58	0.219507	0.0773672	0.00455087	0.495003
ENSMUSG00000042305	Tmem183a	transmembrane protein 183A [Source:MGI Symbol;Acc:MGI:1914729]	134346097	1	632	742	354	694	397	373	500	583	631	641	462	426	437	402	382	448	3829	4275	489.456	0.17025	0.0601313	0.00463591	0.500016
ENSMUSG00000026222	Sp100	nuclear antigen Sp100 [Source:MGI Symbol;Acc:MGI:109561]	85649988	1	70	60	40	51	55	31	52	42	55	44	74	75	52	42	45	71	458	401	54.3639	0.341744	0.120956	0.00472265	0.505127
ENSMUSG00000062014	Gmfb	glia maturation factor, beta [Source:MGI Symbol;Acc:MGI:1927133]	46808149	14	314	260	151	268	148	126	225	256	239	245	207	173	185	200	180	175	1604	1748	203.023	0.21037	0.0746177	0.00481281	0.510516
ENSMUSG00000022476	Polr3h	polymerase (RNA) III (DNA directed) polypeptide H [Source:MGI Symbol;Acc:MGI:1926179]	81888228	15	96	37	26	30	41	29	41	48	40	35	15	17	13	13	21	22	176	348	30.171	-0.350806	0.124666	0.0048933	0.514799
ENSMUSG00000038712	Mindy1	MINDY lysine 48 deubiquitinase 1 [Source:MGI Symbol;Acc:MGI:1922257]	95281345	3	402	471	284	504	215	224	327	395	394	417	417	294	338	272	269	305	2706	2822	336.767	0.245466	0.0874955	0.00502433	0.520378
ENSMUSG00000024169	Ift140	intraflagellar transport 140 [Source:MGI Symbol;Acc:MGI:2146906]	25016085	17	53	34	17	32	25	19	35	52	21	26	18	14	18	16	14	13	140	267	23.5383	-0.343769	0.122554	0.00503089	0.520378
ENSMUSG00000000555	Itga5	integrin alpha 5 (fibronectin receptor alpha) [Source:MGI Symbol;Acc:MGI:96604]	103344286	15	67	66	37	46	38	31	49	48	46	14	17	31	23	16	35	17	199	382	34.3214	-0.345199	0.12322	0.00508685	0.520378
ENSMUSG00000027342	Pcna	proliferating cell nuclear antigen [Source:MGI Symbol;Acc:MGI:97503]	132249162	2	349	294	112	236	190	117	196	339	157	211	125	91	147	80	139	137	1087	1833	169.173	-0.296942	0.106118	0.00513853	0.520378
ENSMUSG00000038644	Pold1	polymerase (DNA directed), delta 1, catalytic subunit [Source:MGI Symbol;Acc:MGI:97741]	44532746	7	91	68	30	70	47	40	44	72	42	50	33	34	27	20	36	25	267	462	42.4626	-0.315504	0.112778	0.00514904	0.520378
ENSMUSG00000026319	Relch	RAB11 binding and LisH domain, coiled-coil and HEAT repeat containing [Source:MGI Symbol;Acc:MGI:1922832]	105663861	1	369	398	219	409	188	275	330	339	361	358	278	235	316	277	253	282	2360	2527	298.427	0.215557	0.0771754	0.00522098	0.522128
ENSMUSG00000030816	Rnf40	ring finger protein 40 [Source:MGI Symbol;Acc:MGI:2142048]	127588767	7	150	144	79	145	82	80	99	100	91	98	66	48	57	60	83	51	554	879	84.7761	-0.269987	0.0968065	0.00528809	0.522128
ENSMUSG00000062937	Mtap	methylthioadenosine phosphorylase [Source:MGI Symbol;Acc:MGI:1914152]	89137122	4	110	81	25	50	73	24	54	68	20	35	36	34	23	18	40	28	234	485	41.7494	-0.346684	0.124606	0.00539831	0.522128
ENSMUSG00000054256	Msi1	musashi RNA-binding protein 1 [Source:MGI Symbol;Acc:MGI:107376]	115429599	5	19	16	9	27	12	17	32	22	8	12	9	7	9	8	11	6	70	154	13.1762	-0.34441	0.123891	0.00543692	0.522128
ENSMUSG00000028108	Ecm1	extracellular matrix protein 1 [Source:MGI Symbol;Acc:MGI:103060]	95734147	3	425	188	92	165	117	137	155	169	139	148	102	107	94	71	77	82	820	1448	130.67	-0.316106	0.113792	0.00547073	0.522128
ENSMUSG00000113328	Gm47260	predicted gene, 47260 [Source:MGI Symbol;Acc:MGI:6096093]	103412492	12	31	19	10	16	18	12	11	19	20	38	16	30	20	15	16	17	172	136	19.0218	0.346912	0.124888	0.0054732	0.522128
ENSMUSG00000037280	Galnt6	polypeptide N-acetylgalactosaminyltransferase 6 [Source:MGI Symbol;Acc:MGI:1891640]	100691813	15	309	481	262	353	239	258	393	450	375	495	307	292	366	301	287	279	2702	2745	334.005	0.252041	0.0907505	0.00548127	0.522128
ENSMUSG00000041261	Car8	carbonic anhydrase 8 [Source:MGI Symbol;Acc:MGI:88253]	8143362	4	416	457	351	423	246	293	421	503	506	539	370	353	386	324	309	284	3071	3110	378.973	0.244978	0.0882273	0.0054918	0.522128
ENSMUSG00000074004	B3gnt6	UDP-GlcNAc:betaGal beta-1,3-N-acetylglucosaminyltransferase 6 (core 3 synthase) [Source:MGI Symbol;Acc:MGI:3039603]	98192417	7	150	256	129	128	103	90	131	142	158	215	129	154	162	89	156	124	1187	1129	142.338	0.301531	0.108838	0.00559764	0.523166
ENSMUSG00000029622	Arpc1b	actin related protein 2/3 complex, subunit 1B [Source:MGI Symbol;Acc:MGI:1343142]	145114215	5	4463	4763	2375	4474	2845	2683	3134	3979	3829	3437	3379	2835	2914	2704	3027	3097	25222	28716	3283.45	0.156087	0.0563484	0.00560519	0.523166
ENSMUSG00000038213	Tapbpl	TAP binding protein-like [Source:MGI Symbol;Acc:MGI:2384853]	125223933	6	318	261	141	234	215	149	179	225	244	217	210	194	243	168	186	178	1640	1722	206.207	0.238911	0.0864625	0.00572417	0.523166
ENSMUSG00000054400	Cklf	chemokine-like factor [Source:MGI Symbol;Acc:MGI:1922708]	104250861	8	81	83	25	56	45	51	66	64	32	48	25	34	29	30	38	34	270	471	43.6859	-0.314016	0.113663	0.00573266	0.523166
ENSMUSG00000042178	Armc5	armadillo repeat containing 5 [Source:MGI Symbol;Acc:MGI:2384586]	128237342	7	129	162	71	109	82	75	97	102	81	110	67	51	58	41	56	56	520	827	79.3067	-0.274283	0.099301	0.00574249	0.523166
ENSMUSG00000055612	Cdca7	cell division cycle associated 7 [Source:MGI Symbol;Acc:MGI:1914203]	72476159	2	156	125	31	75	130	56	60	70	51	65	41	48	31	32	56	36	360	703	62.1206	-0.342325	0.124049	0.00578719	0.523166
ENSMUSG00000036181	H1f2	H1.2 linker histone, cluster member [Source:MGI Symbol;Acc:MGI:1931526]	23738808	13	865	1072	570	1212	522	520	976	1436	920	732	436	451	502	400	537	468	4446	7173	679.662	-0.281495	0.102007	0.00578804	0.523166
ENSMUSG00000055114	Anxa13	annexin A13 [Source:MGI Symbol;Acc:MGI:1917037]	58341363	15	27	64	31	56	50	57	48	41	58	65	42	48	54	55	58	68	448	374	52.3943	0.336731	0.122289	0.0058949	0.529098
ENSMUSG00000097729	2310015A10Rik	RIKEN cDNA 2310015A10 gene [Source:MGI Symbol;Acc:MGI:1916798]	80120546	12	43	30	21	42	23	26	28	39	19	21	10	15	11	16	29	5	126	252	22.2763	-0.342847	0.124793	0.00600828	0.533269
ENSMUSG00000042328	Hps4	HPS4, biogenesis of lysosomal organelles complex 3 subunit 2 [Source:MGI Symbol;Acc:MGI:2177742]	112343083	5	71	79	36	59	35	45	44	58	82	66	43	41	42	60	45	66	445	427	53.2432	0.299961	0.109322	0.00607268	0.533269
ENSMUSG00000070304	Scn2b	sodium channel, voltage-gated, type II, beta [Source:MGI Symbol;Acc:MGI:106921]	45117782	9	84	14	10	22	10	19	22	31	13	9	6	13	8	15	9	5	78	212	16.0799	-0.322212	0.117443	0.0060777	0.533269
ENSMUSG00000046456	Tmem150b	transmembrane protein 150B [Source:MGI Symbol;Acc:MGI:2679718]	4706832	7	49	57	25	76	40	32	47	56	41	42	48	62	57	66	54	49	419	382	50.2982	0.330423	0.120636	0.00616242	0.533269
ENSMUSG00000028793	Rnf19b	ring finger protein 19B [Source:MGI Symbol;Acc:MGI:1922484]	129058271	4	257	217	131	223	194	122	206	182	227	222	187	145	156	196	154	191	1478	1532	184.905	0.241672	0.0883204	0.00621315	0.533269
ENSMUSG00000071072	Ptges3	prostaglandin E synthase 3 [Source:MGI Symbol;Acc:MGI:1929282]	128058954	10	454	362	181	325	287	228	355	376	309	299	207	153	192	154	220	190	1724	2568	254.287	-0.219956	0.0804371	0.00624722	0.533269
ENSMUSG00000025264	Tsr2	TSR2 20S rRNA accumulation [Source:MGI Symbol;Acc:MGI:1916749]	151087094	X	49	62	29	53	39	26	54	53	49	69	56	53	30	35	53	45	390	365	46.3809	0.311138	0.113892	0.00629772	0.533269
ENSMUSG00000037106	Fer1l6	fer-1-like 6 (C. elegans) [Source:MGI Symbol;Acc:MGI:3645398]	58510048	15	141	281	149	232	118	145	199	166	324	191	178	140	182	178	127	230	1550	1431	183.873	0.306706	0.112274	0.00629967	0.533269
ENSMUSG00000041827	Oasl1	2'-5' oligoadenylate synthetase-like 1 [Source:MGI Symbol;Acc:MGI:2180849]	114923240	5	78	75	54	106	61	66	93	53	85	118	99	104	62	51	65	73	657	586	77.5064	0.31965	0.117172	0.00637105	0.533269
ENSMUSG00000028124	Gclm	glutamate-cysteine ligase, modifier subunit [Source:MGI Symbol;Acc:MGI:104995]	122245557	3	377	380	178	371	183	259	382	404	263	244	174	192	225	168	195	186	1647	2534	248.404	-0.233404	0.085732	0.0064794	0.533269
ENSMUSG00000051391	Ywhag	tyrosine 3-monooxygenase/tryptophan 5-monooxygenase activation protein, gamma polypeptide [Source:MGI Symbol;Acc:MGI:108109]	135908409	5	659	467	236	476	403	292	402	494	354	357	324	225	264	198	293	256	2271	3429	338.319	-0.220467	0.0810113	0.00649989	0.533269
ENSMUSG00000039356	Exosc2	exosome component 2 [Source:MGI Symbol;Acc:MGI:2385133]	31670715	2	70	84	33	62	61	52	64	55	43	60	29	24	29	33	29	38	285	481	45.4727	-0.308438	0.113524	0.00658886	0.533269
ENSMUSG00000045659	Plekha7	pleckstrin homology domain containing, family A member 7 [Source:MGI Symbol;Acc:MGI:2445094]	116123485	7	191	126	82	129	88	105	81	144	146	149	102	104	103	119	95	113	931	946	114.857	0.261007	0.0963148	0.00672954	0.533269
ENSMUSG00000001995	Sipa1l2	signal-induced proliferation-associated 1 like 2 [Source:MGI Symbol;Acc:MGI:2676970]	125418063	8	94	81	50	69	37	31	69	69	49	58	34	26	39	26	31	33	296	500	46.4025	-0.301368	0.111228	0.00673913	0.533269
ENSMUSG00000024991	Eif3a	eukaryotic translation initiation factor 3, subunit A [Source:MGI Symbol;Acc:MGI:95301]	60761117	19	2181	1846	842	1476	1142	1042	1654	1526	1434	1375	853	784	943	930	899	891	8109	11709	1174.07	-0.17589	0.0649174	0.00673958	0.533269
ENSMUSG00000030654	Arl6ip1	ADP-ribosylation factor-like 6 interacting protein 1 [Source:MGI Symbol;Acc:MGI:1858943]	118118891	7	1161	1152	671	1241	766	738	969	931	1007	1093	835	728	828	837	743	772	6843	7629	883.92	0.165061	0.0610089	0.00681966	0.533269
ENSMUSG00000109644	0610005C13Rik	RIKEN cDNA 0610005C13 gene [Source:MGI Symbol;Acc:MGI:1918911]	45567794	7	107	137	120	175	74	87	68	76	131	117	99	126	134	172	109	92	980	844	115.87	0.329819	0.122021	0.00687223	0.533269
ENSMUSG00000019762	Iyd	iodotyrosine deiodinase [Source:MGI Symbol;Acc:MGI:1917587]	3540240	10	40	64	52	70	21	32	48	83	39	39	10	24	26	28	26	19	211	410	36.6041	-0.336402	0.124733	0.00699704	0.533269
ENSMUSG00000103432	6720464F23Rik	RIKEN cDNA 6720464F23 gene [Source:MGI Symbol;Acc:MGI:2444677]	160608955	1	60	61	20	56	31	34	60	67	57	67	59	41	59	27	52	48	410	389	48.3938	0.306637	0.113698	0.00699784	0.533269
ENSMUSG00000032661	Oas3	2'-5' oligoadenylate synthetase 3 [Source:MGI Symbol;Acc:MGI:2180850]	120753098	5	18	55	17	21	25	19	22	23	36	41	37	41	13	34	20	31	253	200	28.3434	0.335569	0.124898	0.00721536	0.533269
ENSMUSG00000063550	Nup98	nucleoporin 98 [Source:MGI Symbol;Acc:MGI:109404]	102119398	7	135	108	45	88	91	58	85	83	67	86	49	33	56	52	32	41	416	693	65.0575	-0.297202	0.110737	0.0072782	0.533269
ENSMUSG00000021193	Pitrm1	pitrilysin metallepetidase 1 [Source:MGI Symbol;Acc:MGI:1916867]	6548149	13	187	122	54	100	77	75	86	91	68	75	49	55	45	58	68	55	473	792	74.388	-0.285781	0.106516	0.00729658	0.533269
ENSMUSG00000066877	Nck2	non-catalytic region of tyrosine kinase adaptor protein 2 [Source:MGI Symbol;Acc:MGI:1306821]	43444579	1	270	239	139	197	156	151	187	205	241	243	165	153	204	163	118	176	1463	1544	183.302	0.220552	0.0822283	0.00731416	0.533269
ENSMUSG00000027340	Slc23a2	solute carrier family 23 (nucleobase transporters), member 2 [Source:MGI Symbol;Acc:MGI:1859682]	132052496	2	175	158	101	142	77	88	120	158	115	121	85	76	76	60	61	65	659	1019	99.1071	-0.248081	0.0925086	0.00732482	0.533269
ENSMUSG00000030747	Dgat2	diacylglycerol O-acyltransferase 2 [Source:MGI Symbol;Acc:MGI:1915050]	99153658	7	261	286	161	356	176	199	261	330	294	208	384	298	213	203	221	251	2072	2030	254.244	0.292109	0.10901	0.00736979	0.533269
ENSMUSG00000041921	Metap1d	methionyl aminopeptidase type 1D (mitochondrial) [Source:MGI Symbol;Acc:MGI:1913809]	71453276	2	78	68	42	75	43	53	49	74	86	81	45	52	62	59	48	56	489	482	59.3733	0.275989	0.10307	0.00741339	0.533269
ENSMUSG00000026456	Cyb5r1	cytochrome b5 reductase 1 [Source:MGI Symbol;Acc:MGI:1919267]	134405559	1	194	169	57	109	129	70	97	127	88	113	64	60	69	52	67	62	575	952	89.2025	-0.286889	0.107142	0.00741375	0.533269
ENSMUSG00000013701	Timm23	translocase of inner mitochondrial membrane 23 [Source:MGI Symbol;Acc:MGI:1858317]	32180162	14	110	96	46	113	61	48	103	96	61	82	45	57	41	27	46	43	402	673	62.7851	-0.294019	0.10986	0.00744385	0.533269
ENSMUSG00000028957	Per3	period circadian clock 3 [Source:MGI Symbol;Acc:MGI:1277134]	151003652	4	79	106	76	68	32	31	56	82	49	55	131	134	103	96	84	55	707	530	79.5534	0.327356	0.122331	0.00745083	0.533269
ENSMUSG00000070733	Fryl	FRY like transcription coactivator [Source:MGI Symbol;Acc:MGI:1919563]	73019987	5	641	715	382	611	369	437	533	608	614	679	479	398	547	394	397	401	3909	4296	497.785	0.176512	0.0660148	0.00749924	0.533269
ENSMUSG00000075010	AW112010	expressed sequence AW112010 [Source:MGI Symbol;Acc:MGI:2147706]	11047612	19	665	621	314	613	676	363	517	568	651	582	599	440	526	442	438	713	4391	4337	540.508	0.274121	0.102605	0.00754892	0.533269
ENSMUSG00000089917	Uckl1	uridine-cytidine kinase 1-like 1 [Source:MGI Symbol;Acc:MGI:1915806]	181569149	2	282	173	124	224	114	116	148	152	193	163	175	133	158	151	140	172	1285	1333	160.146	0.254506	0.0952647	0.00754974	0.533269
ENSMUSG00000027901	Dennd2d	DENN/MADD domain containing 2D [Source:MGI Symbol;Acc:MGI:2181193]	106482405	3	385	414	215	363	262	230	253	325	320	352	252	229	266	246	283	271	2219	2447	284.776	0.183307	0.0686365	0.0075695	0.533269
ENSMUSG00000004677	Myo9b	myosin IXb [Source:MGI Symbol;Acc:MGI:106624]	71272714	8	80	75	32	54	28	36	80	61	79	69	55	58	56	39	45	60	461	446	54.9073	0.29616	0.110951	0.00760156	0.533269
ENSMUSG00000021876	Rnase4	ribonuclease, RNase A family 4 [Source:MGI Symbol;Acc:MGI:1926217]	51091077	14	1123	1239	728	1284	684	711	966	1048	1322	1133	876	819	893	904	654	673	7274	7783	915.231	0.204036	0.0765661	0.0077026	0.533269
ENSMUSG00000061559	Wdr61	WD repeat domain 61 [Source:MGI Symbol;Acc:MGI:1917493]	54714735	9	208	181	99	188	141	85	153	162	113	121	93	68	98	94	105	95	787	1217	119.368	-0.238258	0.0894165	0.00770827	0.533269
ENSMUSG00000059824	Dbp	D site albumin promoter binding protein [Source:MGI Symbol;Acc:MGI:94866]	45705088	7	47	40	68	49	12	21	21	7	14	13	133	149	85	121	97	49	661	265	64.7063	0.238188	0.0895414	0.00781193	0.533269
ENSMUSG00000031712	Il15	interleukin 15 [Source:MGI Symbol;Acc:MGI:103014]	82331632	8	82	55	45	63	37	63	63	67	73	80	58	66	83	44	45	58	507	475	60.9601	0.299136	0.112518	0.00784744	0.533269
ENSMUSG00000024781	Lipa	lysosomal acid lipase A [Source:MGI Symbol;Acc:MGI:96789]	34492318	19	197	174	130	210	116	135	173	186	182	170	140	148	165	148	142	169	1264	1321	159.9	0.234469	0.088384	0.00798179	0.533269
ENSMUSG00000033579	Fa2h	fatty acid 2-hydroxylase [Source:MGI Symbol;Acc:MGI:2443327]	111345135	8	353	513	356	520	262	458	412	339	492	447	455	467	507	350	354	359	3431	3213	417.933	0.291446	0.109891	0.00799849	0.533269
ENSMUSG00000023393	Slc17a9	solute carrier family 17, member 9 [Source:MGI Symbol;Acc:MGI:1919107]	180725263	2	262	378	199	308	186	211	285	314	352	373	250	225	265	198	190	208	2061	2143	255.608	0.223939	0.0844593	0.0080149	0.533269
ENSMUSG00000025357	Dgka	diacylglycerol kinase, alpha [Source:MGI Symbol;Acc:MGI:102952]	128720134	10	572	672	384	772	334	356	400	469	517	473	478	450	523	476	378	537	3832	3959	480.264	0.259236	0.0978261	0.0080499	0.533269
ENSMUSG00000035093	Secisbp2l	SECIS binding protein 2-like [Source:MGI Symbol;Acc:MGI:1917604]	125736986	2	212	224	147	240	133	217	210	193	290	247	172	156	238	147	170	188	1608	1576	196.45	0.261839	0.0988504	0.00807681	0.533269
ENSMUSG00000024589	Nedd4l	neural precursor cell expressed, developmentally down-regulated gene 4-like [Source:MGI Symbol;Acc:MGI:1933754]	64887705	18	475	587	357	555	274	293	421	471	488	488	377	375	413	323	392	326	3182	3433	403.709	0.204239	0.0771201	0.00808908	0.533269
ENSMUSG00000017386	Traf4	TNF receptor associated factor 4 [Source:MGI Symbol;Acc:MGI:1202880]	78158499	11	241	137	77	112	110	74	118	117	105	105	71	49	67	79	66	55	597	986	92.6507	-0.285142	0.107684	0.0080981	0.533269
ENSMUSG00000038156	Spon1	spondin 1, (f-spondin) extracellular matrix protein [Source:MGI Symbol;Acc:MGI:2385287]	113765998	7	96	91	20	52	58	45	52	39	83	62	58	57	50	54	60	56	480	453	56.852	0.307984	0.116322	0.00810433	0.533269
ENSMUSG00000059866	Tnip2	TNFAIP3 interacting protein 2 [Source:MGI Symbol;Acc:MGI:2386643]	34496087	5	57	47	33	33	32	32	39	50	59	57	36	53	34	29	30	57	355	323	41.9712	0.311033	0.117574	0.00815908	0.533269
ENSMUSG00000026589	Sec16b	SEC16 homolog B (S. cerevisiae) [Source:MGI Symbol;Acc:MGI:2148802]	157506728	1	69	72	25	52	40	31	35	44	67	55	47	33	63	49	30	43	387	368	45.815	0.301773	0.114217	0.00823905	0.533269
ENSMUSG00000031521	Aga	aspartylglucosaminidase [Source:MGI Symbol;Acc:MGI:104873]	53511727	8	220	150	81	149	82	86	144	121	187	146	120	95	131	108	91	118	996	1033	122.176	0.248187	0.0939807	0.00827037	0.533269
ENSMUSG00000028832	Stmn1	stathmin 1 [Source:MGI Symbol;Acc:MGI:96739]	134468320	4	644	355	185	382	283	156	304	345	205	293	221	160	138	136	230	188	1571	2654	245.71	-0.285036	0.107974	0.00829421	0.533269
ENSMUSG00000038508	Gdf15	growth differentiation factor 15 [Source:MGI Symbol;Acc:MGI:1346047]	70629393	8	37	37	16	42	29	17	18	30	20	16	9	12	12	14	23	9	115	226	19.9426	-0.328969	0.124668	0.00832118	0.533269
ENSMUSG00000030871	Ears2	glutamyl-tRNA synthetase 2, mitochondrial [Source:MGI Symbol;Acc:MGI:1914667]	122037213	7	43	54	20	49	31	27	41	39	31	36	9	18	18	23	12	20	167	304	27.4308	-0.321926	0.122036	0.00834061	0.533269
ENSMUSG00000062421	Arf2	ADP-ribosylation factor 2 [Source:MGI Symbol;Acc:MGI:99595]	103966739	11	112	79	31	99	70	58	78	76	57	61	41	38	50	42	38	39	366	603	57.1166	-0.282632	0.107227	0.00839318	0.533269
ENSMUSG00000079339	Ifit1bl1	interferon induced protein with tetratricpeptide repeats 1B like 1 [Source:MGI Symbol;Acc:MGI:3650685]	34592891	19	665	620	318	678	455	310	439	450	662	537	610	420	421	312	372	453	3787	3935	468.922	0.238811	0.090626	0.00841067	0.533269
ENSMUSG00000034522	Zfp395	zinc finger protein 395 [Source:MGI Symbol;Acc:MGI:2682318]	65358389	14	33	40	19	37	14	24	9	33	60	29	49	29	35	14	24	23	263	209	28.7962	0.328857	0.124899	0.00846397	0.533269
ENSMUSG00000038372	Gmds	GDP-mannose 4, 6-dehydratase [Source:MGI Symbol;Acc:MGI:1891112]	31819579	13	1070	1513	804	1340	792	814	1120	1224	1236	1252	895	870	1040	825	879	940	7937	8677	1014.29	0.183641	0.06978	0.00849537	0.533269
ENSMUSG00000009145	Dqx1	DEAQ RNA-dependent ATPase [Source:MGI Symbol;Acc:MGI:2136388]	83057844	6	116	72	80	124	52	44	94	94	93	109	95	107	86	82	60	83	715	676	86.1871	0.300741	0.114301	0.00851011	0.533269
ENSMUSG00000035202	Lars2	leucyl-tRNA synthetase, mitochondrial [Source:MGI Symbol;Acc:MGI:2142973]	123366927	9	101	93	52	92	54	79	93	113	101	100	77	63	96	71	80	80	668	677	82.5009	0.257656	0.0979668	0.00853754	0.533269
ENSMUSG00000043445	Pgp	phosphoglycolate phosphatase [Source:MGI Symbol;Acc:MGI:1914328]	24470392	17	561	687	299	598	406	357	467	557	493	682	402	420	394	326	484	427	3628	3932	458.648	0.200586	0.0763347	0.00859597	0.533269
ENSMUSG00000023911	Flywch2	FLYWCH family member 2 [Source:MGI Symbol;Acc:MGI:1924167]	23776916	17	59	63	43	79	45	30	63	76	50	41	31	25	38	31	33	21	270	458	43.0514	-0.301432	0.114743	0.00861377	0.533269
ENSMUSG00000025938	Slco5a1	solute carrier organic anion transporter family, member 5A1 [Source:MGI Symbol;Acc:MGI:2443431]	12866549	1	106	5	4	9	11	2	9	17	3	4	10	5	1	6	2	3	34	163	9.85872	-0.235308	0.0896265	0.00865395	0.533269
ENSMUSG00000027765	P2ry1	purinergic receptor P2Y, G-protein coupled 1 [Source:MGI Symbol;Acc:MGI:105049]	61002795	3	263	275	90	206	143	185	209	228	197	188	109	109	129	99	109	99	1039	1599	155.02	-0.242765	0.0924799	0.0086636	0.533269
ENSMUSG00000034858	Fam214a	family with sequence similarity 214, member A [Source:MGI Symbol;Acc:MGI:2387648]	74952884	9	78	89	38	82	33	45	72	77	75	52	92	48	60	64	62	76	529	514	64.005	0.298538	0.113745	0.00867416	0.533269
ENSMUSG00000022231	Sema5a	sema domain, seven thrombospondin repeats (type 1 and type 1-like), transmembrane domain (TM) and short cytoplasmic domain, (semaphorin) 5A [Source:MGI Symbol;Acc:MGI:107556]	32244810	15	244	298	152	263	163	141	175	198	237	281	139	169	200	156	176	197	1555	1634	193.992	0.227175	0.0865773	0.00869143	0.533269
ENSMUSG00000024286	Ccny	cyclin Y [Source:MGI Symbol;Acc:MGI:1915224]	9312304	18	329	276	152	242	173	163	225	242	266	264	191	166	184	173	178	199	1621	1802	207.212	0.173574	0.0661571	0.00869906	0.533269
ENSMUSG00000072875	Gpr27	G protein-coupled receptor 27 [Source:MGI Symbol;Acc:MGI:1202299]	99692679	6	25	30	7	17	11	11	9	18	26	18	27	13	9	18	32	17	160	128	17.5996	0.326062	0.124501	0.00882019	0.533269
ENSMUSG00000032265	Tent5a	terminal nucleotidyltransferase 5A [Source:MGI Symbol;Acc:MGI:2670964]	85320439	9	1046	1090	543	994	610	766	905	1089	1290	1048	817	634	819	697	574	719	6598	7043	825.103	0.20003	0.0764051	0.00884427	0.533269
ENSMUSG00000029561	Oasl2	2'-5' oligoadenylate synthetase-like 2 [Source:MGI Symbol;Acc:MGI:1344390]	114896936	5	153	114	87	125	97	48	113	48	126	97	153	150	91	105	84	85	891	785	105.055	0.320494	0.122445	0.00885874	0.533269
ENSMUSG00000089789	Rdh1	retinol dehydrogenase 1 (all trans) [Source:MGI Symbol;Acc:MGI:1195275]	127759721	10	25	27	12	12	10	17	16	13	5	8	9	8	11	3	7	8	59	132	11.2771	-0.320945	0.122652	0.00887823	0.533269
ENSMUSG00000056050	Mia3	melanoma inhibitory activity 3 [Source:MGI Symbol;Acc:MGI:2443183]	183326725	1	906	1216	625	884	616	604	809	880	968	936	702	647	791	678	575	664	5961	6540	761.779	0.179864	0.0687424	0.00888381	0.533269
ENSMUSG00000026764	Kif5c	kinesin family member 5C [Source:MGI Symbol;Acc:MGI:1098269]	49619298	2	29	29	10	17	23	19	20	20	11	7	13	9	19	9	6	3	77	167	14.4382	-0.322696	0.123481	0.0089669	0.533269
ENSMUSG00000020935	Dcakd	dephospho-CoA kinase domain containing [Source:MGI Symbol;Acc:MGI:1915337]	102994047	11	159	97	47	76	77	63	82	116	78	65	68	33	50	41	56	36	427	717	66.8476	-0.29186	0.1117	0.00897783	0.533269
ENSMUSG00000026037	Orc2	origin recognition complex, subunit 2 [Source:MGI Symbol;Acc:MGI:1328306]	58462771	1	75	62	29	63	38	30	55	59	41	34	26	26	31	28	24	33	243	411	38.3744	-0.291111	0.111578	0.00907973	0.533269
ENSMUSG00000075511	1700001L05Rik	RIKEN cDNA 1700001L05 gene [Source:MGI Symbol;Acc:MGI:1916541]	83353847	15	20	24	14	13	20	14	17	21	12	13	19	6	3	3	6	2	64	143	12.1534	-0.312935	0.119977	0.0090996	0.533269
ENSMUSG00000020340	Cyfip2	cytoplasmic FMR1 interacting protein 2 [Source:MGI Symbol;Acc:MGI:1924134]	46193850	11	33	40	12	22	15	13	18	25	24	21	33	20	24	20	24	37	203	178	23.4641	0.323396	0.124198	0.0092176	0.533269
ENSMUSG00000022545	Ercc4	excision repair cross-complementing rodent repair deficiency, complementation group 4 [Source:MGI Symbol;Acc:MGI:1354163]	13109684	16	37	39	26	31	30	40	37	40	42	50	41	39	43	25	33	36	309	280	36.9227	0.305385	0.117289	0.00922247	0.533269
ENSMUSG00000030909	Anks4b	ankyrin repeat and sterile alpha motif domain containing 4B [Source:MGI Symbol;Acc:MGI:1919324]	120173858	7	377	516	335	459	180	269	367	392	415	365	367	330	417	393	295	298	2880	2895	357.098	0.267372	0.102693	0.00922504	0.533269
ENSMUSG00000025887	Casp12	caspase 12 [Source:MGI Symbol;Acc:MGI:1312922]	5345430	9	117	51	30	59	66	43	64	98	71	84	65	67	74	72	57	67	557	528	66.7298	0.302722	0.116277	0.00922908	0.533269
ENSMUSG00000074064	Mlycd	malonyl-CoA decarboxylase [Source:MGI Symbol;Acc:MGI:1928485]	119394878	8	145	163	82	172	80	85	122	129	97	95	75	55	75	68	86	79	630	978	95.4234	-0.239438	0.0920163	0.00926481	0.533269
ENSMUSG00000026646	Suv39h2	suppressor of variegation 3-9 2 [Source:MGI Symbol;Acc:MGI:1890396]	3455815	2	22	27	4	13	9	9	19	25	18	7	9	2	3	2	7	3	51	128	9.73788	-0.300825	0.115608	0.00926521	0.533269
ENSMUSG00000069808	Fam57a	family with sequence similarity 57, member A [Source:MGI Symbol;Acc:MGI:2151840]	76179671	11	100	143	64	113	128	77	99	90	134	133	80	96	102	113	104	85	847	814	103.117	0.280244	0.107818	0.0093435	0.53455
ENSMUSG00000014668	Chfr	checkpoint with forkhead and ring finger domains [Source:MGI Symbol;Acc:MGI:2444898]	110135842	5	177	224	89	171	99	101	145	149	193	162	151	140	92	113	108	144	1103	1155	136.692	0.240053	0.0923913	0.00937076	0.53455
ENSMUSG00000049858	Suox	sulfite oxidase [Source:MGI Symbol;Acc:MGI:2446117]	128669894	10	59	68	18	61	36	23	24	50	49	45	50	33	39	81	31	52	380	339	44.1995	0.322145	0.124154	0.00946701	0.537651
ENSMUSG00000069769	Msi2	musashi RNA-binding protein 2 [Source:MGI Symbol;Acc:MGI:1923876]	88339382	11	460	384	124	328	208	216	317	347	272	242	192	147	180	173	188	165	1559	2384	230.74	-0.215813	0.0832877	0.00956482	0.540813
ENSMUSG00000028249	Sdcbp	syndecan binding protein [Source:MGI Symbol;Acc:MGI:1337026]	6365650	4	1387	1241	669	1176	758	669	990	1093	1025	1001	886	734	875	794	737	835	6887	7983	901.25	0.135209	0.0522197	0.00961876	0.541477
ENSMUSG00000002325	Irf9	interferon regulatory factor 9 [Source:MGI Symbol;Acc:MGI:107587]	55603571	14	277	204	131	198	165	102	154	140	182	184	194	196	165	139	130	161	1351	1371	167.777	0.263671	0.101945	0.00969833	0.542476
ENSMUSG00000031129	Slc9a9	solute carrier family 9 (sodium/hydrogen exchanger), member 9 [Source:MGI Symbol;Acc:MGI:2679732]	94669909	9	31	19	16	20	23	21	28	19	19	17	11	6	14	7	7	10	91	177	15.9444	-0.322812	0.12485	0.00972103	0.542476
ENSMUSG00000056234	Ncoa4	nuclear receptor coactivator 4 [Source:MGI Symbol;Acc:MGI:1350932]	32159865	14	50	50	35	53	31	31	40	55	52	66	51	31	65	38	31	35	369	345	43.8221	0.296247	0.114676	0.00978475	0.543668
ENSMUSG00000020218	Wif1	Wnt inhibitory factor 1 [Source:MGI Symbol;Acc:MGI:1344332]	121033960	10	921	35	22	93	94	21	99	217	43	38	82	16	21	11	58	27	296	1502	88.8295	-0.21901	0.0849367	0.00992266	0.546565
ENSMUSG00000029713	Gnb2	guanine nucleotide binding protein (G protein), beta 2 [Source:MGI Symbol;Acc:MGI:95784]	137528127	5	719	946	526	999	594	472	780	806	716	841	725	701	651	568	597	645	5444	5842	692.57	0.2119	0.0822304	0.0099691	0.546565
ENSMUSG00000019951	Uhrf1bp1l	UHRF1 (ICBP90) binding protein 1-like [Source:MGI Symbol;Acc:MGI:2442888]	89744991	10	334	300	138	260	194	191	238	275	297	249	198	175	241	175	206	204	1745	1930	222.751	0.181025	0.0702792	0.010001	0.546565
ENSMUSG00000039481	Nrtn	neurturin [Source:MGI Symbol;Acc:MGI:108417]	56751325	17	41	24	15	26	27	17	21	29	23	9	17	11	15	8	12	7	102	200	17.7368	-0.32116	0.124894	0.0101271	0.546565
ENSMUSG00000059772	Slx1b	SLX1 structure-specific endonuclease subunit homolog B (S. cerevisiae) [Source:MGI Symbol;Acc:MGI:1915220]	126689468	7	127	113	69	80	45	61	71	102	71	82	42	44	52	39	49	26	405	668	62.8472	-0.285609	0.111073	0.01013	0.546565
ENSMUSG00000060703	Cd302	CD302 antigen [Source:MGI Symbol;Acc:MGI:1913455]	60251993	2	66	42	34	39	34	47	42	48	29	39	17	20	32	17	21	27	202	352	33.2342	-0.309408	0.120403	0.0101765	0.546565
ENSMUSG00000022186	Oxct1	3-oxoacid CoA transferase 1 [Source:MGI Symbol;Acc:MGI:1914291]	4026383	15	1310	1421	580	1195	722	743	955	956	1135	976	834	763	738	765	808	885	6904	7882	893.587	0.157273	0.0612185	0.0101983	0.546565
ENSMUSG00000026104	Stat1	signal transducer and activator of transcription 1 [Source:MGI Symbol;Acc:MGI:103063]	52119440	1	335	318	171	294	419	236	285	266	281	382	267	311	302	259	303	372	2477	2324	302.33	0.289614	0.112738	0.0102018	0.546565
ENSMUSG00000021720	Rnf180	ring finger protein 180 [Source:MGI Symbol;Acc:MGI:1919066]	105130001	13	62	21	9	19	12	5	14	19	4	5	11	7	7	6	10	9	59	161	12.126	-0.298016	0.116151	0.0102951	0.546565
ENSMUSG00000070705	Eid2b	EP300 interacting inhibitor of differentiation 2B [Source:MGI Symbol;Acc:MGI:1924095]	28277739	7	21	28	14	20	11	18	27	26	11	6	10	8	3	13	6	18	75	165	14.2638	-0.315451	0.123012	0.0103356	0.546565
ENSMUSG00000021939	Ctsb	cathepsin B [Source:MGI Symbol;Acc:MGI:88561]	63122462	14	2085	1994	1067	1810	1173	1219	1475	1722	1643	1726	1354	1189	1275	1250	1086	1258	10781	12545	1414.16	0.118243	0.0461158	0.0103459	0.546565
ENSMUSG00000061613	U2af1	U2 small nuclear ribonucleoprotein auxiliary factor (U2AF) 1 [Source:MGI Symbol;Acc:MGI:98884]	31647081	17	417	330	140	332	218	203	266	305	178	269	196	170	168	156	181	120	1438	2211	215.595	-0.224708	0.0876404	0.0103479	0.546565
ENSMUSG00000051319	Mtln	mitoregulin [Source:MGI Symbol;Acc:MGI:1915135]	127791388	2	173	219	89	175	78	117	142	183	127	143	101	67	82	73	86	80	759	1176	113.424	-0.240787	0.0940395	0.0104525	0.549828
ENSMUSG00000030838	Ush1c	USH1 protein network component harmonin [Source:MGI Symbol;Acc:MGI:1919338]	46195350	7	537	696	442	664	304	406	527	579	566	571	518	530	492	442	398	436	3953	4155	499.206	0.226973	0.0889023	0.0106779	0.55845
ENSMUSG00000027593	Raly	hnRNP-associated with lethal yellow [Source:MGI Symbol;Acc:MGI:97850]	154791096	2	108	94	43	65	73	88	109	77	57	71	40	58	49	25	41	46	387	657	62.5408	-0.300568	0.117818	0.010738	0.55845
ENSMUSG00000068452	Duox2	dual oxidase 2 [Source:MGI Symbol;Acc:MGI:3036280]	122279247	2	1285	1462	723	1564	1033	794	1237	912	1293	1273	1375	885	966	730	974	1253	8749	9010	1088.46	0.241342	0.0946518	0.0107788	0.55845
ENSMUSG00000064363	mt-Nd4	mitochondrially encoded NADH dehydrogenase 4 [Source:MGI Symbol;Acc:MGI:102498]	10167	MT	105536	117879	63273	99698	66257	57565	80066	89123	94363	90606	74658	70759	67039	65078	64379	63650	590532	679397	77062.3	0.13109	0.0514566	0.0108471	0.55845
ENSMUSG00000087269	D330023K18Rik	RIKEN cDNA D330023K18 gene [Source:MGI Symbol;Acc:MGI:2445152]	31146457	2	18	27	10	27	14	17	24	25	31	25	24	17	22	28	18	20	185	162	21.404	0.313307	0.123075	0.0109075	0.55845
ENSMUSG00000031930	Wwp2	WW domain containing E3 ubiquitin protein ligase 2 [Source:MGI Symbol;Acc:MGI:1914144]	107436365	8	287	262	171	272	138	198	200	258	256	275	203	182	223	193	153	187	1672	1786	211.25	0.20768	0.0815876	0.0109128	0.55845
ENSMUSG00000025575	Cant1	calcium activated nucleotidase 1 [Source:MGI Symbol;Acc:MGI:1923275]	118406289	11	617	684	427	659	426	338	447	578	565	583	509	391	486	424	446	399	3803	4176	487.353	0.181393	0.071268	0.010921	0.55845
ENSMUSG00000022574	Naprt	nicotinate phosphoribosyltransferase [Source:MGI Symbol;Acc:MGI:2442664]	75890956	15	175	216	116	198	82	114	176	177	211	184	139	146	151	126	131	108	1196	1254	148.612	0.229627	0.0903774	0.0110612	0.563374
ENSMUSG00000058672	Tubb2a	tubulin, beta 2A class IIA [Source:MGI Symbol;Acc:MGI:107861]	34074274	13	243	274	136	259	181	199	223	317	219	180	137	129	171	127	121	137	1221	1832	182.622	-0.222014	0.0875909	0.0112553	0.570997
ENSMUSG00000056486	Chn1	chimerin 1 [Source:MGI Symbol;Acc:MGI:1915674]	73610660	2	27	31	14	13	14	10	18	19	11	7	13	9	4	6	13	5	68	146	12.4722	-0.312711	0.123576	0.0113897	0.574425
ENSMUSG00000005371	Fbxo11	F-box protein 11 [Source:MGI Symbol;Acc:MGI:2147134]	87990859	17	183	157	63	113	86	93	124	156	103	77	65	49	69	79	87	78	607	975	93.4027	-0.254899	0.100798	0.0114453	0.574425
ENSMUSG00000027870	Hao2	hydroxyacid oxidase 2 [Source:MGI Symbol;Acc:MGI:96012]	98874521	3	435	913	476	751	388	570	690	628	539	431	350	300	408	312	389	376	3105	4851	479.725	-0.261953	0.103649	0.0114937	0.574425
ENSMUSG00000017723	Wfdc2	WAP four-disulfide core domain 2 [Source:MGI Symbol;Acc:MGI:1914951]	164562413	2	627	573	169	288	208	103	277	398	240	295	162	124	163	116	181	179	1460	2643	231.086	-0.298429	0.118093	0.0115019	0.574425
ENSMUSG00000070394	Tmem256	transmembrane protein 256 [Source:MGI Symbol;Acc:MGI:1916436]	69838514	11	598	560	296	533	395	332	457	581	439	474	294	231	302	276	336	282	2634	3752	380.248	-0.168564	0.0668025	0.0116256	0.576482
ENSMUSG00000050953	Gja1	gap junction protein, alpha 1 [Source:MGI Symbol;Acc:MGI:95713]	56377330	10	214	175	76	154	99	117	126	179	107	143	93	88	94	69	76	71	741	1140	110.773	-0.230738	0.0915395	0.0117142	0.576482
ENSMUSG00000022844	Pdia5	protein disulfide isomerase associated 5 [Source:MGI Symbol;Acc:MGI:1919849]	35397312	16	186	298	154	278	153	112	152	201	234	221	176	171	187	154	149	200	1492	1534	185.08	0.246533	0.0979304	0.0118212	0.576482
ENSMUSG00000022489	Pde1b	phosphodiesterase 1B, Ca2+-calmodulin dependent [Source:MGI Symbol;Acc:MGI:97523]	103503034	15	33	48	19	30	13	20	21	35	42	35	37	22	28	16	31	30	241	219	27.8668	0.305056	0.121181	0.0118239	0.576482
ENSMUSG00000024663	Rab3il1	RAB3A interacting protein (rabin3)-like 1 [Source:MGI Symbol;Acc:MGI:1922010]	10001669	19	25	18	12	36	15	22	24	24	13	9	8	10	14	12	10	12	88	176	15.7521	-0.314272	0.124853	0.0118311	0.576482
ENSMUSG00000024124	Prss30	protease, serine 30 [Source:MGI Symbol;Acc:MGI:1353645]	23972126	17	573	663	481	862	292	513	681	852	781	797	581	577	557	487	511	611	4902	4917	602.131	0.253897	0.100907	0.0118645	0.576482
ENSMUSG00000041203	Trir	telomerase RNA component interacting RNase [Source:MGI Symbol;Acc:MGI:1922833]	85026823	8	641	688	325	572	414	342	487	533	568	626	449	448	390	333	355	406	3575	4002	457.823	0.162331	0.0645317	0.0118858	0.576482
ENSMUSG00000023348	Trip6	thyroid hormone receptor interactor 6 [Source:MGI Symbol;Acc:MGI:1343458]	137309654	5	67	54	21	75	28	26	35	38	45	69	34	38	49	29	47	55	366	344	42.8757	0.300642	0.119543	0.0119055	0.576482
ENSMUSG00000039579	Grin3a	glutamate receptor ionotropic, NMDA3A [Source:MGI Symbol;Acc:MGI:1933206]	49661611	4	46	51	44	58	15	15	34	22	49	47	35	44	53	33	52	25	338	285	38.7205	0.313508	0.12472	0.0119474	0.576482
ENSMUSG00000015533	Itga2	integrin alpha 2 [Source:MGI Symbol;Acc:MGI:96600]	114833081	13	282	362	189	254	187	155	305	271	288	313	224	210	211	178	209	232	1865	2005	235.483	0.203088	0.0808496	0.0120076	0.577218
ENSMUSG00000074916	Chst14	carbohydrate sulfotransferase 14 [Source:MGI Symbol;Acc:MGI:1919386]	118926496	2	36	9	9	14	11	9	23	9	6	12	5	11	5	2	3	4	48	120	9.59578	-0.288116	0.114768	0.0120588	0.577519
ENSMUSG00000038023	Atp6v0a2	ATPase, H+ transporting, lysosomal V0 subunit A2 [Source:MGI Symbol;Acc:MGI:104855]	124628576	5	389	540	337	542	322	351	394	451	463	494	339	396	399	367	371	337	3166	3326	401.059	0.21478	0.0856317	0.0121356	0.579034
ENSMUSG00000030666	Calcb	calcitonin-related polypeptide, beta [Source:MGI Symbol;Acc:MGI:2151254]	114718643	7	16	12	7	5	8	10	14	10	27	11	14	15	11	15	12	6	111	82	12.0396	0.306629	0.122686	0.0124439	0.586261
ENSMUSG00000042298	Ttc19	tetratricopeptide repeat domain 19 [Source:MGI Symbol;Acc:MGI:1920045]	62281473	11	116	151	62	123	66	74	125	141	132	125	107	93	102	94	79	84	816	858	101.346	0.232201	0.0929266	0.012463	0.586261
ENSMUSG00000070371	Prss36	protease, serine 36 [Source:MGI Symbol;Acc:MGI:1924863]	127932638	7	13	11	7	20	9	10	21	15	9	7	4	5	4	6	9	3	47	106	8.9414	-0.29996	0.120113	0.0125142	0.586261
ENSMUSG00000044646	Zbtb7c	zinc finger and BTB domain containing 7C [Source:MGI Symbol;Acc:MGI:2443302]	75820178	18	56	63	60	72	27	20	43	26	79	64	55	49	46	44	36	54	427	367	49.2012	0.307807	0.12332	0.0125598	0.586261
ENSMUSG00000040520	Manea	mannosidase, endo-alpha [Source:MGI Symbol;Acc:MGI:2444484]	26324506	4	51	66	37	55	23	26	35	59	62	59	52	37	42	39	30	44	365	352	43.5058	0.282714	0.113297	0.0125837	0.586261
ENSMUSG00000068699	Flnc	filamin C, gamma [Source:MGI Symbol;Acc:MGI:95557]	29433256	6	118	137	38	41	49	69	79	62	57	44	38	42	47	23	47	26	324	593	53.4739	-0.305461	0.122467	0.0126233	0.586261
ENSMUSG00000055067	Smyd3	SET and MYND domain containing 3 [Source:MGI Symbol;Acc:MGI:1916976]	178951960	1	83	71	31	43	54	33	48	68	50	48	20	37	28	26	20	19	248	431	39.6379	-0.298673	0.119848	0.0126988	0.586261
ENSMUSG00000027401	Tgm3	transglutaminase 3, E polypeptide [Source:MGI Symbol;Acc:MGI:98732]	130012349	2	362	656	4	261	53	23	194	843	165	13	54	13	3	4	42	51	345	2396	133.034	-0.175279	0.0704033	0.012787	0.586261
ENSMUSG00000074794	Arrdc3	arrestin domain containing 3 [Source:MGI Symbol;Acc:MGI:2145242]	80883384	13	121	134	62	96	52	60	103	89	110	101	145	76	71	75	58	89	725	717	87.748	0.274859	0.110449	0.012826	0.586261
ENSMUSG00000050359	Sprr1a	small proline-rich protein 1A [Source:MGI Symbol;Acc:MGI:106660]	92483952	3	105	271	102	228	109	123	101	148	133	106	90	47	102	63	62	90	693	1187	110.745	-0.296463	0.119132	0.0128271	0.586261
ENSMUSG00000027472	Pdrg1	p53 and DNA damage regulated 1 [Source:MGI Symbol;Acc:MGI:1915809]	153008890	2	193	202	83	175	119	114	121	146	138	130	96	65	101	78	85	73	766	1153	113.31	-0.217978	0.0876124	0.0128469	0.586261
ENSMUSG00000048970	C1galt1c1	C1GALT1-specific chaperone 1 [Source:MGI Symbol;Acc:MGI:1913493]	38630785	X	281	388	215	382	221	178	282	319	422	309	239	209	251	228	224	268	2150	2266	268.448	0.214604	0.0863627	0.012958	0.586261
ENSMUSG00000020817	Rabep1	rabaptin, RAB GTPase binding effector protein 1 [Source:MGI Symbol;Acc:MGI:1860236]	70844778	11	119	152	73	137	57	107	140	114	134	143	99	80	95	122	108	110	891	899	109.725	0.255488	0.102892	0.0130257	0.586261
ENSMUSG00000029417	Cxcl9	chemokine (C-X-C motif) ligand 9 [Source:MGI Symbol;Acc:MGI:1352449]	92321347	5	47	48	15	38	301	51	33	19	23	73	35	23	51	26	54	106	391	552	43.1524	0.301728	0.121712	0.0131738	0.586261
ENSMUSG00000025584	Pde8a	phosphodiesterase 8A [Source:MGI Symbol;Acc:MGI:1277116]	81213596	7	35	25	7	14	15	17	25	27	23	45	21	26	34	6	30	20	205	165	22.5265	0.308838	0.124583	0.0131758	0.586261
ENSMUSG00000022389	Tef	thyrotroph embryonic factor [Source:MGI Symbol;Acc:MGI:98663]	81802421	15	195	138	170	118	49	64	69	85	85	74	220	226	203	200	134	132	1274	888	141.768	0.289131	0.116689	0.01322	0.586261
ENSMUSG00000021025	Nfkbia	nuclear factor of kappa light polypeptide gene enhancer in B cells inhibitor, alpha [Source:MGI Symbol;Acc:MGI:104741]	55489410	12	1344	1580	711	1096	784	821	1089	1174	948	1082	747	578	765	584	738	672	6114	8599	876.746	-0.148236	0.0598676	0.0132843	0.586261
ENSMUSG00000025903	Lypla1	lysophospholipase 1 [Source:MGI Symbol;Acc:MGI:1344588]	4807788	1	422	481	318	459	216	263	398	374	393	374	335	347	315	344	285	374	2767	2931	351.211	0.224405	0.0906804	0.0133355	0.586261
ENSMUSG00000027404	Snrpb	small nuclear ribonucleoprotein B [Source:MGI Symbol;Acc:MGI:98342]	130171414	2	525	527	210	477	345	261	373	393	321	352	259	189	236	238	289	238	2122	3111	310.525	-0.182062	0.0735802	0.0133486	0.586261
ENSMUSG00000027487	Cdk5rap1	CDK5 regulatory subunit associated protein 1 [Source:MGI Symbol;Acc:MGI:1914221]	154335380	2	69	62	37	65	29	30	52	36	64	44	55	25	60	63	56	39	406	380	48.3876	0.295707	0.119512	0.0133503	0.586261
ENSMUSG00000000142	Axin2	axin 2 [Source:MGI Symbol;Acc:MGI:1270862]	108920349	11	392	84	17	75	102	49	124	120	41	56	66	44	26	25	62	29	349	963	71.5654	-0.278861	0.112719	0.0133626	0.586261
ENSMUSG00000008475	Arpc5	actin related protein 2/3 complex, subunit 5 [Source:MGI Symbol;Acc:MGI:1915021]	152766542	1	1251	1137	654	1187	735	641	909	935	939	939	926	728	740	805	715	787	6579	7449	855.213	0.160509	0.0649072	0.0134022	0.586261
ENSMUSG00000076498	Trbc2	T cell receptor beta, constant 2 [Source:MGI Symbol;Acc:MGI:4835227]	41546730	6	44	32	10	26	31	29	23	39	41	37	35	26	39	26	22	32	258	234	30.2627	0.29952	0.12116	0.013432	0.586261
ENSMUSG00000032666	1700025G04Rik	RIKEN cDNA 1700025G04 gene [Source:MGI Symbol;Acc:MGI:1916649]	151852403	1	152	135	36	112	87	65	68	104	82	69	53	40	49	35	62	63	453	759	70.3387	-0.275428	0.111479	0.0134858	0.586261
ENSMUSG00000025151	Maged1	melanoma antigen, family D, 1 [Source:MGI Symbol;Acc:MGI:1930187]	94535474	X	315	332	171	231	231	185	218	277	233	227	173	157	131	134	157	125	1337	1960	197.212	-0.202791	0.0822317	0.0136594	0.586261
ENSMUSG00000001123	Lgals9	lectin, galactose binding, soluble 9 [Source:MGI Symbol;Acc:MGI:109496]	78962974	11	696	710	325	602	601	429	591	724	615	639	640	596	463	559	402	529	4443	4678	561.431	0.227641	0.0923602	0.0137124	0.586261
ENSMUSG00000004356	Utp20	UTP20 small subunit processome component [Source:MGI Symbol;Acc:MGI:1917933]	88746607	10	141	155	102	154	114	104	149	160	122	130	84	47	87	58	79	97	704	1079	106.636	-0.249983	0.101426	0.0137132	0.586261
ENSMUSG00000100954	Gm10138	predicted gene 10138 [Source:MGI Symbol;Acc:MGI:3708522]	151339604	1	45	46	28	34	19	26	37	39	60	53	41	36	32	18	32	25	297	274	34.5847	0.290269	0.117934	0.0138436	0.586261
ENSMUSG00000038812	Trmt112	tRNA methyltransferase 11-2 [Source:MGI Symbol;Acc:MGI:1914924]	6909698	19	237	159	81	155	136	103	159	133	100	118	92	93	89	76	103	74	745	1163	113.715	-0.237956	0.0967034	0.0138676	0.586261
ENSMUSG00000105832	Gm43841	predicted gene 43841 [Source:MGI Symbol;Acc:MGI:5663978]	7276324	5	17	22	11	16	8	14	23	17	8	15	6	5	4	12	7	3	60	128	10.976	-0.300543	0.122228	0.0139377	0.586261
ENSMUSG00000026698	Pigc	phosphatidylinositol glycan anchor biosynthesis, class C [Source:MGI Symbol;Acc:MGI:1914542]	161969186	1	153	123	64	123	57	65	64	115	102	127	93	59	105	86	87	81	740	764	90.7075	0.250493	0.101929	0.0139901	0.586261
ENSMUSG00000025902	Sox17	SRY (sex determining region Y)-box 17 [Source:MGI Symbol;Acc:MGI:107543]	4490931	1	94	4	4	5	4	13	13	16	9	4	4	7	5	5	3	4	41	153	10.0535	-0.234506	0.0954736	0.0140399	0.586261
ENSMUSG00000027358	Bmp2	bone morphogenetic protein 2 [Source:MGI Symbol;Acc:MGI:88177]	133552159	2	209	179	89	135	74	129	174	232	133	143	84	40	84	66	90	97	737	1221	114.211	-0.280901	0.114376	0.0140513	0.586261
ENSMUSG00000036087	Slain2	SLAIN motif family, member 2 [Source:MGI Symbol;Acc:MGI:1923241]	72914304	5	377	356	197	323	184	214	261	287	321	267	234	226	252	208	252	204	1964	2199	253.129	0.168951	0.0688004	0.0140623	0.586261
ENSMUSG00000029086	Prom1	prominin 1 [Source:MGI Symbol;Acc:MGI:1100886]	43993620	5	1675	2136	1595	2226	1337	1722	1701	1763	2216	2015	1749	1467	1952	1478	1566	1486	13929	14155	1745.64	0.224057	0.0912419	0.0140637	0.586261
ENSMUSG00000074207	Adh1	alcohol dehydrogenase 1 (class I) [Source:MGI Symbol;Acc:MGI:87921]	138260991	3	1271	1931	444	1197	797	471	748	1429	876	759	609	491	389	284	405	679	4492	8288	726.944	-0.300174	0.122284	0.014099	0.586261
ENSMUSG00000024493	Lars	leucyl-tRNA synthetase [Source:MGI Symbol;Acc:MGI:1913808]	42202298	18	244	217	90	198	135	106	158	132	114	114	113	83	100	115	93	85	817	1280	124.42	-0.231916	0.0945212	0.0141439	0.586261
ENSMUSG00000021775	Nr1d2	nuclear receptor subfamily 1, group D, member 2 [Source:MGI Symbol;Acc:MGI:2449205]	18204054	14	249	221	190	209	62	100	152	143	151	132	271	240	195	201	192	172	1554	1326	182.374	0.306248	0.124893	0.0142035	0.586261
ENSMUSG00000071637	Cebpd	CCAAT/enhancer binding protein (C/EBP), delta [Source:MGI Symbol;Acc:MGI:103573]	15887286	16	377	288	111	186	324	228	198	228	197	160	201	79	142	90	133	146	1148	1940	184.457	-0.292591	0.119393	0.0142601	0.586261
ENSMUSG00000021770	Samd8	sterile alpha motif domain containing 8 [Source:MGI Symbol;Acc:MGI:1914880]	21750531	14	225	255	152	219	151	163	158	266	272	234	180	181	147	179	157	156	1506	1589	189.106	0.211701	0.0863902	0.0142648	0.586261
ENSMUSG00000031841	Cdh13	cadherin 13 [Source:MGI Symbol;Acc:MGI:99551]	118283733	8	288	53	30	78	40	53	65	95	66	33	54	24	23	17	45	22	284	702	53.795	-0.287913	0.117525	0.014293	0.586261
ENSMUSG00000022219	Cideb	cell death-inducing DNA fragmentation factor, alpha subunit-like effector B [Source:MGI Symbol;Acc:MGI:1270844]	55754050	14	381	333	229	428	209	297	255	340	382	277	310	271	329	321	254	243	2387	2472	300.404	0.23548	0.0961337	0.0143055	0.586261
ENSMUSG00000047789	Slc38a9	solute carrier family 38, member 9 [Source:MGI Symbol;Acc:MGI:1918839]	112660751	13	110	133	56	130	58	73	93	95	115	119	114	70	94	74	72	65	723	748	88.8606	0.239351	0.0977234	0.0143146	0.586261
ENSMUSG00000031391	L1cam	L1 cell adhesion molecule [Source:MGI Symbol;Acc:MGI:96721]	73853778	X	422	603	373	580	270	373	407	511	489	465	420	407	453	441	425	310	3410	3539	429.419	0.232901	0.0951719	0.0143987	0.586261
ENSMUSG00000036534	Slc38a7	solute carrier family 38, member 7 [Source:MGI Symbol;Acc:MGI:2679005]	95835920	8	40	47	17	21	25	16	33	43	33	48	29	28	36	43	20	28	265	242	31.0128	0.29863	0.122134	0.0144815	0.586261
ENSMUSG00000047842	Diras2	DIRAS family, GTP-binding RAS-like 2 [Source:MGI Symbol;Acc:MGI:1915453]	52504380	13	21	45	29	26	22	33	21	13	23	16	12	9	11	7	19	10	107	210	19.2644	-0.301805	0.123481	0.0145198	0.586261
ENSMUSG00000103133	Gm37303	predicted gene, 37303 [Source:MGI Symbol;Acc:MGI:5610531]	72355075	9	24	28	22	19	8	20	31	19	25	32	27	22	28	17	18	33	202	171	23.4136	0.304161	0.124548	0.0146011	0.586261
ENSMUSG00000099759	1700030C10Rik	RIKEN cDNA 1700030C10 gene [Source:MGI Symbol;Acc:MGI:1916763]	20804381	12	23	19	16	14	31	9	34	23	33	36	14	29	33	23	22	23	213	169	24.0993	0.304681	0.124837	0.0146613	0.586261
ENSMUSG00000001964	Emd	emerin [Source:MGI Symbol;Acc:MGI:108117]	74254687	X	255	289	110	263	162	126	192	230	165	168	137	130	117	97	136	134	1084	1627	160.297	-0.198992	0.0815445	0.0146755	0.586261
ENSMUSG00000032369	Plscr1	phospholipid scramblase 1 [Source:MGI Symbol;Acc:MGI:893575]	92249750	9	168	176	115	205	90	106	195	185	123	95	96	67	90	114	92	100	777	1240	120.732	-0.252775	0.103653	0.0147417	0.586261
ENSMUSG00000029084	Cd38	CD38 antigen [Source:MGI Symbol;Acc:MGI:107474]	43868553	5	678	803	403	840	558	365	615	515	611	599	543	513	585	442	611	570	4474	4777	568.098	0.219505	0.090015	0.0147469	0.586261
ENSMUSG00000022883	Robo1	roundabout guidance receptor 1 [Source:MGI Symbol;Acc:MGI:1274781]	72308306	16	79	15	4	18	8	9	21	9	8	8	8	5	4	9	6	8	56	163	11.6618	-0.267598	0.109757	0.0147645	0.586261
ENSMUSG00000061950	Ppp4r1	protein phosphatase 4, regulatory subunit 1 [Source:MGI Symbol;Acc:MGI:1917601]	65782573	17	181	153	83	157	108	87	127	156	158	170	105	105	130	77	125	113	983	1052	123.044	0.208142	0.085427	0.0148306	0.586261
ENSMUSG00000070407	Hs3st3b1	heparan sulfate (glucosamine) 3-O-sulfotransferase 3B1 [Source:MGI Symbol;Acc:MGI:1333853]	63885792	11	72	52	19	24	25	16	51	29	25	12	23	12	17	16	23	15	143	288	24.7863	-0.304261	0.124905	0.0148533	0.586261
ENSMUSG00000021661	Ankra2	ankyrin repeat, family A (RFXANK-like), 2 [Source:MGI Symbol;Acc:MGI:1915808]	98263074	13	166	138	108	166	92	81	114	159	163	166	124	98	142	99	81	119	992	1024	122.804	0.232183	0.0953413	0.01488	0.586261
ENSMUSG00000035545	Leng8	leukocyte receptor cluster (LRC) member 8 [Source:MGI Symbol;Acc:MGI:2142195]	4137039	7	197	184	96	181	98	135	150	176	177	200	111	137	122	128	130	124	1129	1217	142.512	0.200993	0.0825414	0.0148896	0.586261
ENSMUSG00000093314	Mir5136	microRNA 5136 [Source:MGI Symbol;Acc:MGI:4950461]	8888699	19	36	36	6	28	20	11	14	21	6	13	13	10	12	11	10	4	79	172	14.2741	-0.300714	0.123495	0.0148906	0.586261
ENSMUSG00000005360	Slc1a3	solute carrier family 1 (glial high affinity glutamate transporter), member 3 [Source:MGI Symbol;Acc:MGI:99917]	8634124	15	14	10	7	12	6	4	9	9	14	8	24	11	10	12	6	10	95	71	10.3794	0.294327	0.120954	0.0149588	0.587144
ENSMUSG00000030020	Prickle2	prickle planar cell polarity protein 2 [Source:MGI Symbol;Acc:MGI:1925144]	92370908	6	36	69	32	39	30	38	50	46	37	28	23	21	19	15	26	28	197	340	32.0627	-0.293283	0.120659	0.0150703	0.589416
ENSMUSG00000027646	Src	Rous sarcoma oncogene [Source:MGI Symbol;Acc:MGI:98397]	157418444	2	239	228	120	187	146	146	148	157	141	239	148	165	194	166	145	127	1325	1371	166.052	0.23829	0.0980876	0.0151253	0.589416
ENSMUSG00000028430	Nol6	nucleolar protein family 6 (RNA-associated) [Source:MGI Symbol;Acc:MGI:2140151]	41114427	4	101	99	47	54	54	38	48	64	50	51	34	29	33	35	41	33	306	505	47.7495	-0.271068	0.111612	0.0151544	0.589416
ENSMUSG00000031347	Cetn2	centrin 2 [Source:MGI Symbol;Acc:MGI:1347085]	72913532	X	205	201	87	167	132	95	148	117	116	124	96	77	95	92	71	84	755	1152	113.259	-0.221681	0.0916503	0.0155729	0.598094
ENSMUSG00000036446	Lum	lumican [Source:MGI Symbol;Acc:MGI:109347]	97565128	10	203	213	80	159	149	169	202	164	200	131	188	169	145	165	171	162	1331	1339	166.011	0.259526	0.107305	0.0155813	0.598094
ENSMUSG00000041712	Ubr7	ubiquitin protein ligase E3 component n-recognin 7 (putative) [Source:MGI Symbol;Acc:MGI:1913872]	102757967	12	99	97	33	77	53	46	67	67	66	44	44	32	28	33	36	47	330	539	50.804	-0.263302	0.108887	0.0156008	0.598094
ENSMUSG00000011306	Sugp1	SURP and G patch domain containing 1 [Source:MGI Symbol;Acc:MGI:1917866]	70042813	8	111	147	52	103	47	60	75	105	111	92	77	86	80	78	76	67	667	700	82.4416	0.24116	0.09978	0.0156527	0.598094
ENSMUSG00000030007	Cct7	chaperonin containing Tcp1, subunit 7 (eta) [Source:MGI Symbol;Acc:MGI:107184]	85451514	6	1319	1107	565	957	817	640	887	1027	836	914	671	527	596	492	624	567	5227	7319	747.937	-0.143971	0.0595682	0.0156528	0.598094
ENSMUSG00000042228	Lyn	LYN proto-oncogene, Src family tyrosine kinase [Source:MGI Symbol;Acc:MGI:96892]	3678115	4	209	218	86	194	134	115	121	179	197	156	165	131	141	96	152	132	1170	1256	146.895	0.213932	0.0885181	0.0156572	0.598094
ENSMUSG00000042050	Wdr60	WD repeat domain 60 [Source:MGI Symbol;Acc:MGI:2445085]	116206262	12	77	53	21	43	44	35	50	59	36	46	19	13	28	20	24	34	220	382	35.0695	-0.290828	0.120465	0.0157695	0.598489
ENSMUSG00000037579	Kcnh3	potassium voltage-gated channel, subfamily H (eag-related), member 3 [Source:MGI Symbol;Acc:MGI:1341723]	99224861	15	97	186	108	106	61	44	83	114	101	171	94	117	98	86	97	87	851	799	101.335	0.285334	0.118222	0.0157985	0.598489
ENSMUSG00000085078	C030013C21Rik	RIKEN cDNA C030013C21 gene [Source:MGI Symbol;Acc:MGI:1924667]	80507410	11	80	87	34	61	44	47	35	69	76	66	47	49	66	45	56	49	454	457	55.3469	0.258823	0.107247	0.0158074	0.598489
ENSMUSG00000034220	Gpc1	glypican 1 [Source:MGI Symbol;Acc:MGI:1194891]	92831645	1	289	69	37	82	45	55	65	107	59	58	53	44	37	32	53	28	364	749	62.0991	-0.300567	0.124904	0.0161114	0.607514
ENSMUSG00000004446	Bid	BH3 interacting domain death agonist [Source:MGI Symbol;Acc:MGI:108093]	120891930	6	74	55	34	65	23	39	27	51	62	57	37	38	42	48	46	48	378	368	45.4642	0.275767	0.114668	0.0161761	0.607514
ENSMUSG00000045838	Ccdc9b	coiled-coil domain containing 9B [Source:MGI Symbol;Acc:MGI:2685199]	118754158	2	98	101	62	100	43	55	78	76	115	100	62	68	69	75	67	48	604	613	73.8002	0.245449	0.102072	0.0161878	0.607514
ENSMUSG00000047843	Bri3	brain protein I3 [Source:MGI Symbol;Acc:MGI:1933174]	144244437	5	119	154	81	126	56	71	103	100	130	126	106	110	94	63	73	88	790	810	97.2407	0.24301	0.101119	0.0162515	0.608128
ENSMUSG00000035735	Dagla	diacylglycerol lipase, alpha [Source:MGI Symbol;Acc:MGI:2677061]	10245265	19	48	65	26	27	22	30	33	27	58	37	42	44	33	24	36	28	302	278	35.5355	0.290386	0.120978	0.0163805	0.610474
ENSMUSG00000020235	Fzr1	fizzy and cell division cycle 20 related 1 [Source:MGI Symbol;Acc:MGI:1926790]	81366222	10	196	183	101	215	114	90	99	184	186	172	98	133	169	115	143	122	1138	1182	140.785	0.240382	0.100172	0.0164093	0.610474
ENSMUSG00000025956	Mettl21a	methyltransferase like 21A [Source:MGI Symbol;Acc:MGI:1914349]	64606473	1	58	62	31	61	52	38	33	60	47	28	26	20	34	14	36	26	231	395	37.1628	-0.287431	0.119923	0.0165396	0.613544
ENSMUSG00000025888	Casp1	caspase 1 [Source:MGI Symbol;Acc:MGI:96544]	5298508	9	696	778	450	858	546	500	619	644	705	663	549	534	584	626	493	507	4661	5091	599.563	0.184321	0.0771057	0.0168257	0.613977
ENSMUSG00000039236	Isg20	interferon-stimulated protein [Source:MGI Symbol;Acc:MGI:1928895]	78913424	7	237	239	110	161	123	100	130	162	193	208	130	126	116	112	174	124	1183	1262	147.317	0.214963	0.0899672	0.0168784	0.613977
ENSMUSG00000047735	Samd9l	sterile alpha motif domain containing 9-like [Source:MGI Symbol;Acc:MGI:1343184]	3372257	6	246	235	192	275	176	145	197	173	234	212	221	201	174	179	194	173	1588	1639	200.418	0.228338	0.0956247	0.016947	0.613977
ENSMUSG00000032199	Polr2m	polymerase (RNA) II (DNA directed) polypeptide M [Source:MGI Symbol;Acc:MGI:107282]	71478437	9	595	550	271	515	288	255	353	440	400	355	315	230	236	237	251	234	2258	3267	326.147	-0.166502	0.0697409	0.0169664	0.613977
ENSMUSG00000034275	Igsf9b	immunoglobulin superfamily, member 9B [Source:MGI Symbol;Acc:MGI:2685354]	27299204	9	64	65	33	47	43	61	71	71	57	32	24	29	32	41	29	25	269	455	43.4387	-0.284802	0.119416	0.0170811	0.613977
ENSMUSG00000047694	Yipf6	Yip1 domain family, member 6 [Source:MGI Symbol;Acc:MGI:1925179]	98936316	X	358	471	229	412	227	215	285	382	369	369	290	249	285	221	256	276	2315	2579	295.963	0.171199	0.0718168	0.0171336	0.613977
ENSMUSG00000027695	Pld1	phospholipase D1 [Source:MGI Symbol;Acc:MGI:109585]	27938695	3	320	447	254	360	178	215	330	352	333	339	286	236	274	289	262	257	2276	2456	289.392	0.203052	0.0852254	0.0171941	0.613977
ENSMUSG00000039234	Sec24d	Sec24 related gene family, member D (S. cerevisiae) [Source:MGI Symbol;Acc:MGI:1916858]	123267455	3	125	160	77	130	100	85	116	121	151	142	80	101	112	97	85	99	867	914	108.636	0.214462	0.0900377	0.0172229	0.613977
ENSMUSG00000106706	C530043K16Rik	RIKEN cDNA C530043K16 gene [Source:MGI Symbol;Acc:MGI:2444587]	66592462	5	31	24	7	17	10	16	13	18	14	22	18	16	26	18	28	15	157	136	18.0797	0.297501	0.124907	0.0172291	0.613977
ENSMUSG00000005503	Evx1	even-skipped homeobox 1 [Source:MGI Symbol;Acc:MGI:95461]	52313498	6	92	18	3	35	23	5	13	34	5	5	19	3	5	3	20	7	67	223	15.4066	-0.240646	0.101124	0.0173261	0.613977
ENSMUSG00000058586	Serhl	serine hydrolase-like [Source:MGI Symbol;Acc:MGI:1890404]	83089506	15	403	534	250	465	268	248	360	460	428	465	316	275	303	301	297	286	2671	2988	341.441	0.163616	0.0687612	0.0173369	0.613977
ENSMUSG00000108291	Gm44292	predicted gene, 44292 [Source:MGI Symbol;Acc:MGI:5690684]	86663188	6	453	824	355	521	337	462	537	416	638	562	483	402	423	389	437	443	3777	3905	471.258	0.223846	0.094119	0.0173911	0.613977
ENSMUSG00000024151	Msh2	mutS homolog 2 [Source:MGI Symbol;Acc:MGI:101816]	87672330	17	214	165	93	149	93	101	143	169	117	113	93	95	62	84	98	78	740	1127	110.903	-0.215064	0.0904455	0.0174147	0.613977
ENSMUSG00000028836	Slc30a2	solute carrier family 30 (zinc transporter), member 2 [Source:MGI Symbol;Acc:MGI:106637]	134343181	4	206	1	5	20	17	2	22	67	4	1	14	6	1	5	10	5	46	340	18.7812	-0.166563	0.0700937	0.0174876	0.613977
ENSMUSG00000044950	Pwwp2a	PWWP domain containing 2A [Source:MGI Symbol;Acc:MGI:1918052]	43681998	11	174	170	91	120	86	95	104	131	134	141	137	87	137	95	89	97	917	971	114.984	0.218508	0.0919824	0.0175234	0.613977
ENSMUSG00000029056	Pank4	pantothenate kinase 4 [Source:MGI Symbol;Acc:MGI:2387466]	154964123	4	70	70	32	76	31	22	37	40	28	19	22	24	25	29	19	36	202	378	33.9543	-0.292363	0.123106	0.0175538	0.613977
ENSMUSG00000024096	Ralbp1	ralA binding protein 1 [Source:MGI Symbol;Acc:MGI:108466]	65848418	17	775	792	455	709	525	552	698	756	782	770	591	486	513	474	509	565	4690	5262	606.088	0.142491	0.0600333	0.0176191	0.613977
ENSMUSG00000020182	Ddc	dopa decarboxylase [Source:MGI Symbol;Acc:MGI:94876]	11814101	11	321	272	134	201	124	129	160	295	163	146	125	122	143	107	120	122	1048	1636	158.053	-0.22231	0.0937305	0.0177014	0.613977
ENSMUSG00000035778	Ggta1	glycoprotein galactosyltransferase alpha 1, 3 [Source:MGI Symbol;Acc:MGI:95704]	35400179	2	41	30	19	38	41	19	22	28	31	14	20	14	6	14	15	13	127	238	21.673	-0.296211	0.124907	0.017718	0.613977
ENSMUSG00000045441	Gprin3	GPRIN family member 3 [Source:MGI Symbol;Acc:MGI:1924785]	59347226	6	59	58	40	53	20	50	56	38	63	61	31	42	56	70	40	46	409	374	48.8122	0.28696	0.121018	0.0177301	0.613977
ENSMUSG00000069910	Spdl1	spindle apparatus coiled-coil protein 1 [Source:MGI Symbol;Acc:MGI:1917635]	34809190	11	38	28	8	21	23	20	12	18	8	13	9	15	5	11	13	6	80	168	14.5747	-0.292449	0.123394	0.0177862	0.613977
ENSMUSG00000034121	Mks1	Meckel syndrome, type 1 [Source:MGI Symbol;Acc:MGI:3584243]	87853215	11	40	30	17	46	16	16	21	25	39	27	26	23	37	19	36	23	230	211	26.8718	0.290588	0.122689	0.0178603	0.613977
ENSMUSG00000029600	Rita1	RBPJ interacting and tubulin associated 1 [Source:MGI Symbol;Acc:MGI:1922021]	120594305	5	41	54	31	59	55	34	40	66	36	33	29	21	20	36	27	20	222	380	36.2266	-0.285994	0.120768	0.0178787	0.613977
ENSMUSG00000011034	Slc5a1	solute carrier family 5 (sodium/glucose cotransporter), member 1 [Source:MGI Symbol;Acc:MGI:107678]	33104219	5	502	587	339	675	324	291	484	533	495	532	366	386	425	455	380	378	3417	3735	436.076	0.195433	0.0825584	0.0179227	0.613977
ENSMUSG00000031972	Acta1	actin, alpha 1, skeletal muscle [Source:MGI Symbol;Acc:MGI:87902]	123891769	8	22	24	27	29	18	17	29	24	56	20	41	24	24	40	18	15	238	190	26.9679	0.295321	0.124822	0.0179845	0.613977
ENSMUSG00000019814	Ltv1	LTV1 ribosome biogenesis factor [Source:MGI Symbol;Acc:MGI:2447810]	13178140	10	174	119	63	82	74	53	88	141	53	63	71	46	50	51	78	53	465	794	74.1049	-0.270279	0.114302	0.0180493	0.613977
ENSMUSG00000020219	Timm13	translocase of inner mitochondrial membrane 13 [Source:MGI Symbol;Acc:MGI:1353432]	80899450	10	433	413	238	372	264	240	280	393	274	375	201	185	184	212	209	183	1823	2633	265.486	-0.183674	0.0777405	0.0181445	0.613977
ENSMUSG00000053702	Nebl	nebulette [Source:MGI Symbol;Acc:MGI:1921353]	17343909	2	153	15	2	13	16	13	30	50	5	16	11	10	7	4	8	15	76	292	18.9499	-0.218485	0.0924998	0.0181763	0.613977
ENSMUSG00000031497	Tnfsf13b	tumor necrosis factor (ligand) superfamily, member 13b [Source:MGI Symbol;Acc:MGI:1344376]	10006467	8	69	89	27	72	53	42	57	57	68	58	57	42	73	57	53	52	460	466	56.5769	0.255676	0.108273	0.018206	0.613977
ENSMUSG00000008167	Fbxw9	F-box and WD-40 domain protein 9 [Source:MGI Symbol;Acc:MGI:1915878]	85060055	8	95	65	31	67	40	42	48	84	62	49	48	66	73	48	53	78	477	472	58.3766	0.276347	0.117098	0.0182772	0.613977
ENSMUSG00000058145	Adamts17	a disintegrin-like and metallopeptidase (reprolysin type) with thrombospondin type 1 motif, 17 [Source:MGI Symbol;Acc:MGI:3588195]	66839735	7	27	13	17	13	11	12	8	9	10	6	11	7	5	2	6	2	49	110	9.4761	-0.275976	0.116998	0.0183335	0.613977
ENSMUSG00000029228	Lnx1	ligand of numb-protein X 1 [Source:MGI Symbol;Acc:MGI:1278335]	74592447	5	81	104	62	117	36	65	64	89	84	76	83	92	92	78	71	53	629	618	77.1891	0.27063	0.114757	0.0183592	0.613977
ENSMUSG00000058835	Abi1	abl-interactor 1 [Source:MGI Symbol;Acc:MGI:104913]	22940073	2	459	490	276	437	272	239	335	383	420	350	327	283	290	283	314	284	2551	2891	330.81	0.15265	0.0647758	0.0184436	0.613977
ENSMUSG00000045573	Penk	preproenkephalin [Source:MGI Symbol;Acc:MGI:104629]	4133531	4	66	89	49	56	62	59	90	94	66	27	48	32	32	28	44	53	330	565	53.9602	-0.28488	0.120909	0.0184655	0.613977
ENSMUSG00000038751	Ptk6	PTK6 protein tyrosine kinase 6 [Source:MGI Symbol;Acc:MGI:99683]	181193721	2	73	74	40	98	66	45	83	45	67	70	49	72	75	70	70	71	544	524	66.716	0.27519	0.116819	0.018488	0.613977
ENSMUSG00000092517	Art2a	ADP-ribosyltransferase 2a [Source:MGI Symbol;Acc:MGI:107546]	101552453	7	93	80	51	105	75	66	107	137	105	161	67	92	101	66	62	94	748	714	89.4036	0.268885	0.114151	0.0184973	0.613977
ENSMUSG00000021811	Dnajc9	DnaJ heat shock protein family (Hsp40) member C9 [Source:MGI Symbol;Acc:MGI:1915326]	20384638	14	135	89	34	115	66	49	71	105	53	85	53	42	47	26	47	43	396	664	61.2352	-0.269414	0.114382	0.018503	0.613977
ENSMUSG00000037613	Tnfrsf23	tumor necrosis factor receptor superfamily, member 23 [Source:MGI Symbol;Acc:MGI:1930269]	143665809	7	26	27	11	19	28	15	19	19	19	15	14	10	8	3	7	9	85	164	14.626	-0.293093	0.124444	0.0185115	0.613977
ENSMUSG00000023169	Slc38a1	solute carrier family 38, member 1 [Source:MGI Symbol;Acc:MGI:2145895]	96571418	15	443	357	178	302	242	214	314	343	316	276	200	170	160	166	190	183	1661	2393	240.14	-0.174574	0.0741795	0.018603	0.613977
ENSMUSG00000025894	Aasdhppt	aminoadipate-semialdehyde dehydrogenase-phosphopantetheinyl transferase [Source:MGI Symbol;Acc:MGI:1914868]	4294793	9	99	115	29	81	64	64	82	76	67	64	52	42	49	26	45	31	376	610	57.6538	-0.26073	0.110803	0.0186176	0.613977
ENSMUSG00000030256	Bhlhe41	basic helix-loop-helix family, member e41 [Source:MGI Symbol;Acc:MGI:1930704]	145858243	6	8	20	7	12	8	8	6	6	15	8	14	21	18	12	5	9	102	75	11.2642	0.279569	0.118958	0.018766	0.613977
ENSMUSG00000022122	Ednrb	endothelin receptor type B [Source:MGI Symbol;Acc:MGI:102720]	103814625	14	64	51	38	50	24	50	48	42	66	77	36	42	63	45	38	29	396	367	46.881	0.277025	0.117989	0.0188805	0.613977
ENSMUSG00000054237	Fra10ac1	FRA10AC1 homolog (human) [Source:MGI Symbol;Acc:MGI:1917817]	38188481	19	94	92	45	86	50	47	72	74	52	57	51	23	46	28	50	44	351	560	53.721	-0.249982	0.106511	0.0189245	0.613977
ENSMUSG00000061232	H2-K1	histocompatibility 2, K1, K region [Source:MGI Symbol;Acc:MGI:95904]	33996017	17	3980	4733	2309	3942	3151	3108	3509	4410	4170	4226	3586	2830	3178	2332	2762	3614	26698	29142	3410.34	0.174783	0.0745032	0.0189771	0.613977
ENSMUSG00000035642	Aamdc	adipogenesis associated Mth938 domain containing [Source:MGI Symbol;Acc:MGI:1913523]	97550331	7	245	271	188	291	186	190	257	261	308	262	230	183	232	272	155	187	1829	1889	229.42	0.222419	0.0948185	0.01899	0.613977
ENSMUSG00000028943	Espn	espin [Source:MGI Symbol;Acc:MGI:1861630]	152120331	4	343	453	395	531	221	350	323	414	491	444	297	367	461	356	315	388	3119	3030	383.92	0.255449	0.10891	0.019001	0.613977
ENSMUSG00000038331	Satb2	special AT-rich sequence binding protein 2 [Source:MGI Symbol;Acc:MGI:2679336]	56793981	1	206	309	133	247	155	167	214	232	207	273	181	161	193	155	171	199	1540	1663	195.202	0.197365	0.084146	0.0190014	0.613977
ENSMUSG00000024588	Fech	ferrochelatase [Source:MGI Symbol;Acc:MGI:95513]	64452914	18	207	214	113	191	107	93	147	202	141	138	133	93	91	76	96	75	843	1274	124.825	-0.211637	0.0902441	0.0190187	0.613977
ENSMUSG00000024109	Nrxn1	neurexin I [Source:MGI Symbol;Acc:MGI:1096391]	90033631	17	108	31	19	11	10	8	19	32	8	4	26	6	6	9	14	8	81	238	17.3353	-0.253173	0.107974	0.0190396	0.613977
ENSMUSG00000059119	Nap1l4	nucleosome assembly protein 1-like 4 [Source:MGI Symbol;Acc:MGI:1316687]	143513579	7	562	502	233	394	264	216	280	391	329	281	208	194	212	217	269	192	1902	2842	279.795	-0.190135	0.0811393	0.0191133	0.613977
ENSMUSG00000020277	Pfkl	phosphofructokinase, liver, B-type [Source:MGI Symbol;Acc:MGI:97547]	77986947	10	577	555	462	663	281	401	417	554	507	561	493	498	480	428	374	420	3761	3910	474.385	0.22525	0.0961428	0.0191361	0.613977
ENSMUSG00000093661	Eif4e3	eukaryotic translation initiation factor 4E member 3 [Source:MGI Symbol;Acc:MGI:1914142]	99625135	6	149	183	94	145	94	120	159	126	132	207	125	92	124	114	161	98	1053	1070	130.084	0.23667	0.10103	0.0191513	0.613977
ENSMUSG00000020653	Klf11	Kruppel-like factor 11 [Source:MGI Symbol;Acc:MGI:2653368]	24651274	12	31	25	24	21	25	21	31	34	14	22	26	12	9	14	10	7	114	212	19.6487	-0.292545	0.124897	0.0191658	0.613977
ENSMUSG00000006362	Cbfa2t3	CBFA2/RUNX1 translocation partner 3 [Source:MGI Symbol;Acc:MGI:1338013]	122625141	8	211	284	140	246	155	120	166	206	216	299	147	181	180	148	162	126	1459	1528	180.871	0.218827	0.0934326	0.0191765	0.613977
ENSMUSG00000022962	Gart	phosphoribosylglycinamide formyltransferase [Source:MGI Symbol;Acc:MGI:95654]	91621186	16	362	241	108	226	195	190	197	244	188	220	147	129	105	118	143	112	1162	1763	172.946	-0.22121	0.0944615	0.019191	0.613977
ENSMUSG00000022013	Dnajc15	DnaJ heat shock protein family (Hsp40) member C15 [Source:MGI Symbol;Acc:MGI:1913398]	77820681	14	176	208	114	169	158	135	160	197	135	165	92	65	116	108	99	100	880	1317	132.079	-0.223947	0.0956614	0.0192301	0.613977
ENSMUSG00000062906	Hdac10	histone deacetylase 10 [Source:MGI Symbol;Acc:MGI:2158340]	89123307	15	59	69	16	56	36	41	46	40	30	32	31	24	22	26	20	27	212	363	33.8099	-0.276025	0.11796	0.0192842	0.614174
ENSMUSG00000090101	Snhg9	small nucleolar RNA host gene 9 [Source:MGI Symbol;Acc:MGI:1920724]	24719531	17	282	182	80	157	93	81	107	183	112	141	61	63	77	69	102	79	704	1165	107.58	-0.257658	0.110254	0.0194423	0.617652
ENSMUSG00000038506	Dcun1d2	DCN1, defective in cullin neddylation 1, domain containing 2 (S. cerevisiae) [Source:MGI Symbol;Acc:MGI:2142792]	13255963	8	68	78	30	56	39	34	52	48	82	59	47	34	39	44	52	46	403	405	48.7129	0.252093	0.107915	0.0194896	0.617652
ENSMUSG00000024101	Washc1	WASH complex subunit 1 [Source:MGI Symbol;Acc:MGI:1916017]	66111545	17	138	116	64	113	67	79	96	104	102	109	102	57	90	86	99	86	731	777	92	0.216521	0.0927497	0.0195713	0.618714
ENSMUSG00000060743	H3f3a	H3.3 histone A [Source:MGI Symbol;Acc:MGI:1097686]	180800832	1	294	268	124	212	137	120	182	223	219	212	201	171	198	137	137	139	1414	1560	179.1	0.192244	0.0824607	0.0197355	0.618874
ENSMUSG00000031821	Gins2	GINS complex subunit 2 (Psf2 homolog) [Source:MGI Symbol;Acc:MGI:1921019]	120578633	8	76	52	25	79	48	25	51	50	41	36	34	23	20	29	35	16	234	406	37.3254	-0.280117	0.120257	0.0198422	0.618874
ENSMUSG00000000253	Gmpr	guanosine monophosphate reductase [Source:MGI Symbol;Acc:MGI:1913605]	45507444	13	114	101	35	79	33	34	60	97	66	48	41	43	24	18	37	34	311	553	49.0747	-0.281049	0.120767	0.0199549	0.618874
ENSMUSG00000043391	2510009E07Rik	RIKEN cDNA 2510009E07 gene [Source:MGI Symbol;Acc:MGI:1919440]	21649045	16	143	127	67	127	76	61	101	105	89	98	39	43	83	44	66	49	511	807	77.2802	-0.247234	0.106258	0.0199802	0.618874
ENSMUSG00000026842	Abl1	c-abl oncogene 1, non-receptor tyrosine kinase [Source:MGI Symbol;Acc:MGI:87859]	31688376	2	195	191	110	188	114	73	165	157	172	157	153	134	129	120	106	134	1105	1193	139.662	0.207149	0.0891187	0.0201034	0.618874
ENSMUSG00000020311	Erlec1	endoplasmic reticulum lectin 1 [Source:MGI Symbol;Acc:MGI:1914003]	30930774	11	157	208	92	130	99	117	122	188	177	150	120	104	116	135	107	145	1054	1113	132.318	0.219212	0.0943125	0.0201087	0.618874
ENSMUSG00000038167	Plekhg6	pleckstrin homology domain containing, family G (with RhoGef domain) member 6 [Source:MGI Symbol;Acc:MGI:2682298]	125362660	6	28	48	32	82	29	34	40	48	48	53	34	38	60	61	31	58	383	341	45.4096	0.287792	0.123959	0.020251	0.618874
ENSMUSG00000004951	Hspb1	heat shock protein 1 [Source:MGI Symbol;Acc:MGI:96240]	135887919	5	248	315	115	117	156	106	167	196	198	100	123	95	62	77	122	64	841	1420	132.112	-0.274866	0.118411	0.0202715	0.618874
ENSMUSG00000018196	Glrx2	glutaredoxin 2 (thioltransferase) [Source:MGI Symbol;Acc:MGI:1916617]	143716338	1	221	210	104	181	153	127	174	212	165	171	124	83	94	109	92	105	943	1382	138.181	-0.195881	0.0843918	0.0202817	0.618874
ENSMUSG00000050982	Apol10a	apolipoprotein L 10A [Source:MGI Symbol;Acc:MGI:3036238]	77477047	15	713	1293	773	1328	594	498	764	757	916	1037	772	742	869	674	804	782	6596	6720	819.01	0.239967	0.103407	0.0203074	0.618874
ENSMUSG00000055923	Aasdh	aminoadipate-semialdehyde dehydrogenase [Source:MGI Symbol;Acc:MGI:2442517]	76873659	5	59	55	24	28	29	20	42	45	28	24	17	25	15	23	17	22	171	302	27.7706	-0.281507	0.121342	0.0203437	0.618874
ENSMUSG00000026766	Mmadhc	methylmalonic aciduria (cobalamin deficiency) cblD type, with homocystinuria [Source:MGI Symbol;Acc:MGI:1923786]	50279881	2	420	437	212	408	234	186	302	337	338	392	262	234	245	249	256	259	2235	2536	287.02	0.155515	0.0670502	0.0203743	0.618874
ENSMUSG00000026223	Itm2c	integral membrane protein 2C [Source:MGI Symbol;Acc:MGI:1927594]	85894281	1	570	388	217	408	311	264	297	310	357	300	253	199	181	154	203	214	1861	2765	274.159	-0.208437	0.0898816	0.0203944	0.618874
ENSMUSG00000027613	Eif6	eukaryotic translation initiation factor 6 [Source:MGI Symbol;Acc:MGI:1196288]	155819832	2	638	792	334	687	438	359	463	585	617	700	435	382	470	371	426	426	3827	4296	488.24	0.157904	0.0681057	0.0204212	0.618874
ENSMUSG00000044349	Snhg11	small nucleolar RNA host gene 11 [Source:MGI Symbol;Acc:MGI:2441845]	158375638	2	62	62	37	54	42	37	87	75	51	40	34	29	24	25	47	20	270	456	43.0264	-0.277559	0.119718	0.0204259	0.618874
ENSMUSG00000020829	Slc46a1	solute carrier family 46, member 1 [Source:MGI Symbol;Acc:MGI:1098733]	78465697	11	117	48	8	33	19	14	20	42	20	21	27	8	19	14	8	8	125	301	22.811	-0.275661	0.11893	0.0204584	0.618874
ENSMUSG00000004843	Chmp2b	charged multivesicular body protein 2B [Source:MGI Symbol;Acc:MGI:1916192]	65539128	16	901	817	462	769	386	458	667	748	719	676	592	452	543	508	532	504	4526	5208	587.653	0.140129	0.0604623	0.0204695	0.618874
ENSMUSG00000015749	Anp32e	acidic (leucine-rich) nuclear phosphoprotein 32 family, member E [Source:MGI Symbol;Acc:MGI:1913721]	95929246	3	542	370	167	362	273	194	324	326	282	287	220	175	176	176	217	183	1716	2558	251.55	-0.191751	0.0828191	0.0205964	0.618874
ENSMUSG00000030739	Myh14	myosin, heavy polypeptide 14 [Source:MGI Symbol;Acc:MGI:1919210]	44605803	7	893	1086	735	1008	602	673	854	912	921	909	815	732	767	707	669	683	6203	6763	798.627	0.176468	0.076246	0.0206424	0.618874
ENSMUSG00000069729	Arid1b	AT rich interactive domain 1B (SWI-like) [Source:MGI Symbol;Acc:MGI:1926129]	4994332	17	527	496	228	460	305	229	323	440	357	396	354	306	304	277	336	312	2642	3008	341.743	0.164156	0.0709569	0.020697	0.618874
ENSMUSG00000024826	Dpf2	D4, zinc and double PHD fingers family 2 [Source:MGI Symbol;Acc:MGI:109529]	5896516	19	297	257	157	250	168	135	183	218	150	202	147	115	148	132	125	117	1136	1665	167.381	-0.185017	0.079977	0.0207018	0.618874
ENSMUSG00000030088	Aldh1l1	aldehyde dehydrogenase 1 family, member L1 [Source:MGI Symbol;Acc:MGI:1340024]	90486427	6	260	97	36	97	71	63	79	82	62	50	63	43	52	37	44	65	416	785	68.7123	-0.28511	0.123248	0.0207055	0.618874
ENSMUSG00000032788	Pdxk	pyridoxal (pyridoxine, vitamin B6) kinase [Source:MGI Symbol;Acc:MGI:1351869]	78436744	10	163	133	57	110	104	72	103	158	128	101	73	59	55	54	55	47	572	900	85.8419	-0.248745	0.107541	0.0207209	0.618874
ENSMUSG00000003810	Mast2	microtubule associated serine/threonine kinase 2 [Source:MGI Symbol;Acc:MGI:894676]	116306762	4	307	271	125	233	142	178	201	230	208	209	127	128	141	102	126	118	1159	1687	168.157	-0.182779	0.0790554	0.0207755	0.618874
ENSMUSG00000021456	Fbp2	fructose bisphosphatase 2 [Source:MGI Symbol;Acc:MGI:95491]	62836877	13	736	894	538	809	416	500	642	788	801	733	602	609	578	470	516	520	4829	5323	618.344	0.172098	0.0744926	0.0208735	0.618874
ENSMUSG00000013033	Adgrl1	adhesion G protein-coupled receptor L1 [Source:MGI Symbol;Acc:MGI:1929461]	83900105	8	162	154	91	107	90	104	114	164	114	109	68	83	59	41	97	59	630	986	96.1529	-0.248363	0.107531	0.0209055	0.618874
ENSMUSG00000036902	Neto2	neuropilin (NRP) and tolloid (TLL)-like 2 [Source:MGI Symbol;Acc:MGI:1921763]	85636588	8	64	6	9	14	12	5	21	14	6	7	4	10	5	9	5	7	53	145	11.0226	-0.253627	0.109833	0.0209325	0.618874
ENSMUSG00000028617	Lrrc42	leucine rich repeat containing 42 [Source:MGI Symbol;Acc:MGI:1925059]	107233514	4	445	488	268	562	261	385	406	448	404	400	407	361	440	358	331	338	3039	3263	388.256	0.208142	0.0902161	0.0210463	0.618874
ENSMUSG00000058163	Gm5431	predicted gene 5431 [Source:MGI Symbol;Acc:MGI:3645205]	48887422	11	15	25	14	39	24	11	11	26	14	30	38	41	18	26	13	28	208	165	23.7493	0.282751	0.122566	0.0210591	0.618874
ENSMUSG00000010554	Mettl16	methyltransferase like 16 [Source:MGI Symbol;Acc:MGI:1914743]	74770830	11	96	99	42	75	79	62	65	84	63	67	48	30	31	32	41	63	375	602	58.0716	-0.259246	0.112396	0.0210804	0.618874
ENSMUSG00000060904	Arl1	ADP-ribosylation factor-like 1 [Source:MGI Symbol;Acc:MGI:99436]	88730858	10	993	1414	624	1178	866	774	1058	999	1069	1101	891	836	808	777	751	923	7156	7906	921.284	0.171496	0.0743651	0.0211031	0.618874
ENSMUSG00000030409	Dmpk	dystrophia myotonica-protein kinase [Source:MGI Symbol;Acc:MGI:94906]	19083849	7	540	526	230	316	316	207	501	408	363	279	218	236	224	166	292	168	1946	3044	294.354	-0.23495	0.101923	0.0211569	0.618874
ENSMUSG00000086629	2810403D21Rik	RIKEN cDNA 2810403D21 gene [Source:MGI Symbol;Acc:MGI:1917214]	108833800	X	47	62	34	26	19	23	32	39	40	40	35	32	32	40	34	43	296	282	35.745	0.276077	0.119777	0.0211713	0.618874
ENSMUSG00000026277	Stk25	serine/threonine kinase 25 (yeast) [Source:MGI Symbol;Acc:MGI:1891699]	93619751	1	411	415	204	428	260	259	374	390	356	404	284	294	291	271	231	322	2453	2741	315.723	0.167697	0.0728292	0.0213008	0.618874
ENSMUSG00000079440	Alpi	alkaline phosphatase, intestinal [Source:MGI Symbol;Acc:MGI:1924018]	87098002	1	79	123	79	98	75	61	148	119	123	107	71	77	136	146	93	82	835	782	101.062	0.275465	0.119641	0.0213115	0.618874
ENSMUSG00000027952	Pmvk	phosphomevalonate kinase [Source:MGI Symbol;Acc:MGI:1915853]	89454541	3	220	206	103	183	126	80	131	144	148	125	81	60	87	104	95	76	776	1193	115.874	-0.224732	0.0976074	0.0213122	0.618874
ENSMUSG00000019838	Slc16a10	solute carrier family 16 (monocarboxylic acid transporters), member 10 [Source:MGI Symbol;Acc:MGI:1919722]	40033532	10	81	20	12	46	12	6	29	35	20	19	14	6	15	9	13	10	106	241	18.8736	-0.276938	0.120354	0.0213903	0.61925
ENSMUSG00000056014	A430033K04Rik	RIKEN cDNA A430033K04 gene [Source:MGI Symbol;Acc:MGI:3583896]	138622859	5	23	24	16	26	19	14	21	27	14	18	9	12	10	14	9	6	92	170	15.5538	-0.287162	0.124828	0.0214217	0.61925
ENSMUSG00000066036	Ubr4	ubiquitin protein ligase E3 component n-recognin 4 [Source:MGI Symbol;Acc:MGI:1916366]	139352609	4	551	594	273	486	324	334	418	525	447	569	397	344	344	279	382	334	3096	3505	398.307	0.148851	0.0647849	0.0215839	0.620286
ENSMUSG00000061032	Rrp1	ribosomal RNA processing 1 homolog (S. cerevisiae) [Source:MGI Symbol;Acc:MGI:1203500]	78400384	10	467	325	217	315	249	176	324	337	250	276	199	198	187	193	182	159	1644	2410	241.907	-0.184667	0.0804067	0.0216379	0.620286
ENSMUSG00000000127	Fer	fer (fms/fps related) protein kinase [Source:MGI Symbol;Acc:MGI:105917]	63863062	17	58	44	30	50	42	43	50	59	65	47	52	41	41	48	44	42	380	376	46.8442	0.253285	0.110311	0.0216703	0.620286
ENSMUSG00000022436	Sh3bp1	SH3-domain binding protein 1 [Source:MGI Symbol;Acc:MGI:104603]	78899768	15	39	28	7	31	15	20	15	30	13	13	22	11	14	6	5	6	90	185	15.693	-0.283993	0.123716	0.0217037	0.620286
ENSMUSG00000046447	Camk2n1	calcium/calmodulin-dependent protein kinase II inhibitor 1 [Source:MGI Symbol;Acc:MGI:1913509]	138454314	4	2338	2236	1646	2150	1456	1731	1876	2352	2325	2165	1837	1700	1718	1509	1523	1638	14415	15785	1856.7	0.162737	0.0709301	0.0217712	0.620286
ENSMUSG00000022892	App	amyloid beta (A4) precursor protein [Source:MGI Symbol;Acc:MGI:88059]	84949685	16	2167	1914	1114	1793	1038	1062	1450	1862	1522	1249	1058	971	1077	1019	1044	912	8852	12400	1269.25	-0.129225	0.0563375	0.0218036	0.620286
ENSMUSG00000001156	Mxd1	MAX dimerization protein 1 [Source:MGI Symbol;Acc:MGI:96908]	86647042	6	1443	2059	1081	1921	1180	1319	1471	1339	2085	1419	1525	1205	1274	1564	1006	1289	11367	11813	1428.18	0.216705	0.0944923	0.0218273	0.620286
ENSMUSG00000029614	Rpl6	ribosomal protein L6 [Source:MGI Symbol;Acc:MGI:108057]	121204481	5	2078	1636	743	1406	1195	846	1316	1249	1037	1120	925	760	824	933	782	761	7142	10469	1048.59	-0.171622	0.074861	0.0218744	0.620286
ENSMUSG00000064037	Gpn1	GPN-loop GTPase 1 [Source:MGI Symbol;Acc:MGI:1921504]	31494741	5	80	56	33	64	53	49	67	59	56	60	25	24	29	25	35	33	287	461	44.2073	-0.262875	0.11479	0.0220181	0.620286
ENSMUSG00000026626	Ppp2r5a	protein phosphatase 2, regulatory subunit B', alpha [Source:MGI Symbol;Acc:MGI:2388479]	191351975	1	346	325	191	354	195	202	287	359	316	334	268	261	232	206	200	215	2032	2259	260.202	0.169337	0.0739903	0.0221004	0.620286
ENSMUSG00000033107	Rnf125	ring finger protein 125 [Source:MGI Symbol;Acc:MGI:1914914]	20944625	18	61	66	30	55	41	66	68	68	55	54	22	14	38	36	26	26	271	455	43.0269	-0.278806	0.121847	0.0221279	0.620286
ENSMUSG00000009248	Ascl2	achaete-scute family bHLH transcription factor 2 [Source:MGI Symbol;Acc:MGI:96920]	142966829	7	101	45	16	30	42	21	23	49	30	46	16	19	19	13	11	10	164	327	27.4804	-0.283258	0.123906	0.0222501	0.620286
ENSMUSG00000006313	Upk1a	uroplakin 1A [Source:MGI Symbol;Acc:MGI:98911]	30603092	7	45	42	39	70	30	13	29	43	64	37	43	28	47	39	34	51	343	311	40.3528	0.281667	0.123256	0.0222998	0.620286
ENSMUSG00000047126	Cltc	clathrin, heavy polypeptide (Hc) [Source:MGI Symbol;Acc:MGI:2388633]	86694351	11	1714	1694	834	1575	968	818	1132	1480	1428	1220	1024	921	1069	938	1116	1019	8735	10215	1143.25	0.126073	0.0551759	0.022317	0.620286
ENSMUSG00000022229	Atp12a	ATPase, H+/K+ transporting, nongastric, alpha polypeptide [Source:MGI Symbol;Acc:MGI:1926943]	56365068	14	169	87	0	44	14	9	56	150	31	3	8	0	1	4	24	6	77	529	29.4369	-0.152603	0.0667971	0.0223374	0.620286
ENSMUSG00000003131	Pafah1b2	platelet-activating factor acetylhydrolase, isoform 1b, subunit 2 [Source:MGI Symbol;Acc:MGI:108415]	45962859	9	309	229	129	156	144	139	157	172	146	144	104	108	112	114	114	108	950	1435	142.505	-0.208012	0.0911061	0.0224192	0.620286
ENSMUSG00000000708	Kat2b	K(lysine) acetyltransferase 2B [Source:MGI Symbol;Acc:MGI:1343094]	53566861	17	203	248	133	202	125	140	175	210	215	191	166	137	168	119	156	152	1304	1436	166.814	0.175698	0.0770024	0.0225055	0.620286
ENSMUSG00000028187	Rpf1	ribosome production factor 1 homolog [Source:MGI Symbol;Acc:MGI:1917535]	146505956	3	186	166	80	166	81	93	156	134	122	118	91	64	73	56	91	86	701	1062	103.704	-0.212643	0.0932525	0.0225902	0.620286
ENSMUSG00000039828	Wdr70	WD repeat domain 70 [Source:MGI Symbol;Acc:MGI:1921020]	7873055	15	122	88	49	95	69	84	90	103	82	86	56	34	49	50	48	50	455	700	68.536	-0.236725	0.10382	0.0225988	0.620286
ENSMUSG00000021208	Ifi27l2b	interferon, alpha-inducible protein 27 like 2B [Source:MGI Symbol;Acc:MGI:1916390]	103450898	12	504	633	297	449	272	250	410	407	484	381	386	321	335	283	316	402	2908	3222	371.586	0.185116	0.0812021	0.0226262	0.620286
ENSMUSG00000038828	Tmem214	transmembrane protein 214 [Source:MGI Symbol;Acc:MGI:1916046]	30868012	5	199	236	106	212	120	133	133	185	179	253	150	107	134	123	151	140	1237	1324	154.466	0.200506	0.0879933	0.022688	0.620286
ENSMUSG00000024215	Spdef	SAM pointed domain containing ets transcription factor [Source:MGI Symbol;Acc:MGI:1353422]	27714352	17	197	377	162	300	229	150	298	374	316	407	174	225	249	189	289	245	2094	2087	254.571	0.247266	0.108539	0.022719	0.620286
ENSMUSG00000024236	Svil	supervillin [Source:MGI Symbol;Acc:MGI:2147319]	4920540	18	164	174	66	121	86	114	119	129	116	72	89	76	66	64	84	61	628	973	95.2574	-0.226893	0.0996062	0.0227328	0.620286
ENSMUSG00000113031	Gm34552	predicted gene, 34552 [Source:MGI Symbol;Acc:MGI:5593711]	74314201	12	13	6	5	7	3	8	4	13	9	17	9	13	3	10	18	5	84	59	8.94332	0.26202	0.115171	0.022903	0.620286
ENSMUSG00000027599	Armc1	armadillo repeat containing 1 [Source:MGI Symbol;Acc:MGI:1921502]	19131402	3	368	341	177	314	197	186	307	268	220	216	202	154	152	154	218	160	1476	2158	217.046	-0.176534	0.0776362	0.0229744	0.620286
ENSMUSG00000098702	1500015A07Rik	RIKEN cDNA 1500015A07 gene [Source:MGI Symbol;Acc:MGI:1916232]	61726390	18	24	24	16	15	18	11	14	20	39	23	27	14	14	23	14	13	167	142	18.9806	0.283696	0.124807	0.0230221	0.620286
ENSMUSG00000079179	Rab10os	RAB10, member RAS oncogene family, opposite strand [Source:MGI Symbol;Acc:MGI:1921423]	3235504	12	95	66	60	78	38	47	74	101	91	48	37	32	34	26	36	36	340	559	52.757	-0.270016	0.118887	0.0231349	0.620286
ENSMUSG00000040945	Rcc2	regulator of chromosome condensation 2 [Source:MGI Symbol;Acc:MGI:1919784]	140700541	4	583	330	112	275	266	177	272	309	221	241	180	167	163	145	184	136	1437	2324	218.906	-0.239707	0.105581	0.023185	0.620286
ENSMUSG00000028262	Clca3a2	chloride channel accessory 3A2 [Source:MGI Symbol;Acc:MGI:1931471]	144796559	3	51	32	4	34	29	25	28	19	14	15	10	8	20	9	21	11	108	222	19.1001	-0.280454	0.123537	0.0231951	0.620286
ENSMUSG00000056313	Tcim	transcriptional and immune response regulator [Source:MGI Symbol;Acc:MGI:1916318]	24437180	8	358	361	292	485	176	319	251	345	468	412	258	262	338	341	239	293	2611	2587	320.217	0.241537	0.106401	0.0232043	0.620286
ENSMUSG00000041341	Atg2b	autophagy related 2B [Source:MGI Symbol;Acc:MGI:1923809]	105616136	12	144	105	49	78	67	38	65	110	63	52	47	34	62	43	51	43	395	656	61.3858	-0.255137	0.112407	0.0232221	0.620286
ENSMUSG00000001768	Rin2	Ras and Rab interactor 2 [Source:MGI Symbol;Acc:MGI:1921280]	145675215	2	335	309	129	237	132	169	223	249	185	186	155	143	122	119	129	159	1198	1783	176.181	-0.184917	0.0814958	0.0232661	0.620286
ENSMUSG00000036620	Mgat4b	mannoside acetylglucosaminyltransferase 4, isoenzyme B [Source:MGI Symbol;Acc:MGI:2143974]	50210890	11	748	1176	622	1127	559	509	769	966	959	897	702	681	705	664	690	635	5933	6476	754.977	0.188026	0.0829308	0.0233744	0.620286
ENSMUSG00000005312	Ubqln1	ubiquilin 1 [Source:MGI Symbol;Acc:MGI:1860276]	58176156	13	700	534	342	523	366	328	424	493	461	433	312	290	331	251	254	296	2628	3710	378.245	-0.153993	0.0679293	0.0233928	0.620286
ENSMUSG00000023186	Vwa5a	von Willebrand factor A domain containing 5A [Source:MGI Symbol;Acc:MGI:1915026]	38718268	9	234	189	120	205	145	122	164	143	182	149	194	144	150	134	132	153	1238	1322	157.631	0.209617	0.0924861	0.0234228	0.620286
ENSMUSG00000079426	Arpc4	actin related protein 2/3 complex, subunit 4 [Source:MGI Symbol;Acc:MGI:1915339]	113378115	6	619	560	304	598	385	320	462	534	498	410	348	315	295	193	285	279	2623	3782	380.279	-0.17721	0.078216	0.0234727	0.620286
ENSMUSG00000003421	Nosip	nitric oxide synthase interacting protein [Source:MGI Symbol;Acc:MGI:1913644]	45062429	7	188	161	105	179	78	104	133	146	132	150	146	114	142	97	115	120	1016	1094	128.882	0.206675	0.0912609	0.0235333	0.620286
ENSMUSG00000066324	Impad1	inositol monophosphatase domain containing 1 [Source:MGI Symbol;Acc:MGI:1915720]	4762484	4	1019	994	592	879	654	599	883	859	979	958	565	639	684	636	634	652	5747	6479	743.395	0.139285	0.0615047	0.0235356	0.620286
ENSMUSG00000024136	Dnase1l2	deoxyribonuclease 1-like 2 [Source:MGI Symbol;Acc:MGI:1913955]	24440081	17	26	46	39	64	26	25	25	47	27	63	48	61	32	39	45	30	345	298	40.5814	0.282661	0.124824	0.023545	0.620286
ENSMUSG00000060147	Serpinb6a	serine (or cysteine) peptidase inhibitor, clade B, member 6a [Source:MGI Symbol;Acc:MGI:103123]	33917918	13	1502	1946	1093	1968	862	871	1271	1413	1449	1500	1369	1129	1068	1095	1042	1324	9976	10926	1272.93	0.192357	0.0849493	0.0235511	0.620286
ENSMUSG00000006445	Epha2	Eph receptor A2 [Source:MGI Symbol;Acc:MGI:95278]	141301240	4	55	29	32	25	35	39	41	27	29	30	19	21	13	8	12	26	158	283	26.742	-0.282804	0.124897	0.0235559	0.620286
ENSMUSG00000026663	Atf6	activating transcription factor 6 [Source:MGI Symbol;Acc:MGI:1926157]	170704674	1	200	150	92	136	94	82	142	157	117	163	154	101	131	111	87	128	992	1053	124.617	0.220555	0.0974062	0.0235567	0.620286
ENSMUSG00000039193	Nlrc4	NLR family, CARD domain containing 4 [Source:MGI Symbol;Acc:MGI:3036243]	74425438	17	196	152	110	126	108	103	144	145	135	180	109	86	118	160	126	136	1050	1084	131.614	0.228358	0.100906	0.0236312	0.620286
ENSMUSG00000022722	Arl6	ADP-ribosylation factor-like 6 [Source:MGI Symbol;Acc:MGI:1927136]	59612949	16	34	16	12	18	24	15	20	24	22	6	12	10	4	12	7	9	82	163	14.5046	-0.279139	0.123354	0.0236409	0.620286
ENSMUSG00000033576	Apol6	apolipoprotein L 6 [Source:MGI Symbol;Acc:MGI:1919189]	77044729	15	63	77	44	69	51	44	35	41	64	60	63	33	82	45	43	59	449	424	54.2182	0.268629	0.118735	0.0236719	0.620286
ENSMUSG00000025780	Itih5	inter-alpha (globulin) inhibitor H5 [Source:MGI Symbol;Acc:MGI:1925751]	10153571	2	347	435	191	286	171	236	276	403	270	181	186	141	195	168	204	192	1537	2345	230.899	-0.2105	0.0930659	0.0237077	0.620286
ENSMUSG00000025766	D3Ertd751e	DNA segment, Chr 3, ERATO Doi 751, expressed [Source:MGI Symbol;Acc:MGI:1289213]	41742611	3	54	47	22	38	26	20	43	39	50	48	38	26	34	41	28	28	293	289	35.1657	0.258526	0.114345	0.0237637	0.620286
ENSMUSG00000025504	Eps8l2	EPS8-like 2 [Source:MGI Symbol;Acc:MGI:2138828]	141338880	7	323	390	271	438	188	259	339	326	366	401	280	292	313	313	212	255	2432	2534	305.385	0.216095	0.0955925	0.0237852	0.620286
ENSMUSG00000027524	Edn3	endothelin 3 [Source:MGI Symbol;Acc:MGI:95285]	174760619	2	25	28	11	19	11	9	21	13	26	23	17	7	15	15	32	25	160	137	18.1085	0.282089	0.124822	0.0238255	0.620286
ENSMUSG00000019960	Dusp6	dual specificity phosphatase 6 [Source:MGI Symbol;Acc:MGI:1914853]	99263231	10	565	532	171	482	441	257	393	511	454	353	241	194	196	166	281	264	2149	3352	321.65	-0.237863	0.105318	0.0239133	0.62131
ENSMUSG00000001930	Vwf	Von Willebrand factor [Source:MGI Symbol;Acc:MGI:98941]	125546774	6	45	23	21	20	18	19	25	31	34	24	32	25	33	17	20	38	223	202	26.4301	0.279249	0.123729	0.0240125	0.622628
ENSMUSG00000057409	Zfp53	zinc finger protein 53 [Source:MGI Symbol;Acc:MGI:99200]	21488998	17	30	29	15	28	17	20	12	28	28	29	29	20	19	24	25	19	193	179	22.9013	0.275312	0.122065	0.0241049	0.623764
ENSMUSG00000031608	Galnt7	polypeptide N-acetylgalactosaminyltransferase 7 [Source:MGI Symbol;Acc:MGI:1349449]	57523828	8	1155	1514	845	1229	754	982	1317	1369	1361	1691	937	889	1065	792	890	998	8623	9165	1082.34	0.18775	0.0833085	0.024217	0.624966
ENSMUSG00000019997	Ccn2	cellular communication network factor 2 [Source:MGI Symbol;Acc:MGI:95537]	24595442	10	251	208	66	144	189	63	204	196	146	97	84	56	65	62	148	87	745	1321	120.148	-0.276414	0.122678	0.0242488	0.624966
ENSMUSG00000094840	Muc3a	mucin 3A, cell surface associated [Source:MGI Symbol;Acc:MGI:3588263]	137208813	5	472	807	576	663	302	340	608	611	671	733	558	549	564	434	442	430	4381	4379	539.113	0.238603	0.105972	0.024349	0.626292
ENSMUSG00000068246	Apol9b	apolipoprotein L 9b [Source:MGI Symbol;Acc:MGI:1919148]	77729039	15	15	8	5	8	16	2	13	14	8	16	17	14	21	10	7	15	108	81	11.9584	0.267806	0.119035	0.0244608	0.627908
ENSMUSG00000050732	Vamp8	vesicle-associated membrane protein 8 [Source:MGI Symbol;Acc:MGI:1336882]	72385223	6	763	751	345	671	379	327	563	543	560	622	463	408	486	456	397	387	3779	4342	488.264	0.149272	0.0663751	0.0245177	0.628112
ENSMUSG00000024856	Cdk2ap2	CDK2-associated protein 2 [Source:MGI Symbol;Acc:MGI:1098779]	4097182	19	461	470	240	464	260	257	396	408	353	430	468	386	304	227	229	416	2813	2956	352.519	0.228647	0.10171	0.0245753	0.628334
ENSMUSG00000024006	Stk38	serine/threonine kinase 38 [Source:MGI Symbol;Acc:MGI:2442572]	28970880	17	513	537	268	505	348	292	374	519	500	465	323	330	385	295	325	324	2947	3356	381.02	0.140742	0.0627262	0.0248479	0.634041
ENSMUSG00000026175	Vil1	villin 1 [Source:MGI Symbol;Acc:MGI:98930]	74409376	1	1249	1535	879	1494	954	1027	1143	1343	1354	1193	1078	980	1038	1064	941	1009	8657	9624	1123.44	0.159629	0.0711781	0.0249182	0.634574
ENSMUSG00000022650	Retnlb	resistin like beta [Source:MGI Symbol;Acc:MGI:1888505]	48816856	16	1676	2455	1083	1908	4654	1980	2329	280	6071	3883	3192	2623	2362	1825	2901	6991	29848	16365	2992.67	0.23277	0.103856	0.0250076	0.634624
ENSMUSG00000026278	Bok	BCL2-related ovarian killer [Source:MGI Symbol;Acc:MGI:1858494]	93685660	1	160	146	38	119	107	68	85	119	108	100	46	55	44	42	59	62	516	842	78.539	-0.256394	0.114405	0.0250191	0.634624
ENSMUSG00000025236	Adpgk	ADP-dependent glucokinase [Source:MGI Symbol;Acc:MGI:1919391]	59291558	9	82	55	23	44	34	37	34	38	37	28	31	26	19	14	21	26	202	347	32.1186	-0.269641	0.120399	0.0251195	0.635541
ENSMUSG00000020075	Ddx21	DEAD (Asp-Glu-Ala-Asp) box polypeptide 21 [Source:MGI Symbol;Acc:MGI:1860494]	62580251	10	669	444	243	385	358	290	393	431	384	406	235	206	241	241	284	196	2193	3213	320.165	-0.193011	0.0862436	0.0252225	0.635541
ENSMUSG00000006494	Pdk1	pyruvate dehydrogenase kinase, isoenzyme 1 [Source:MGI Symbol;Acc:MGI:1926119]	71873224	2	187	177	77	158	68	81	100	106	150	139	118	102	90	96	92	98	885	954	110.277	0.211193	0.0943789	0.0252395	0.635541
ENSMUSG00000073792	Alg6	asparagine-linked glycosylation 6 (alpha-1,3,-glucosyltransferase) [Source:MGI Symbol;Acc:MGI:2444031]	99715664	4	126	141	62	122	63	58	118	135	104	146	92	97	77	80	94	84	774	825	96.3162	0.217065	0.0970122	0.0252533	0.635541
ENSMUSG00000107283	Mpv17	MpV17 mitochondrial inner membrane protein [Source:MGI Symbol;Acc:MGI:97138]	31140654	5	151	124	61	123	78	72	81	102	86	79	61	65	62	58	64	45	520	792	77.7622	-0.212223	0.0948921	0.0253215	0.636012
ENSMUSG00000034177	Rnf43	ring finger protein 43 [Source:MGI Symbol;Acc:MGI:2442609]	87662722	11	305	85	47	74	81	39	98	112	69	65	38	56	44	53	54	53	432	841	72.2573	-0.278696	0.124726	0.0254524	0.63805
ENSMUSG00000020849	Ywhae	tyrosine 3-monooxygenase/tryptophan 5-monooxygenase activation protein, epsilon polypeptide [Source:MGI Symbol;Acc:MGI:894689]	75732869	11	2434	2086	1040	1933	1333	1133	1741	1690	1445	1453	1224	1063	1080	1079	1204	1087	9635	13390	1377.31	-0.113805	0.0509582	0.0255295	0.638551
ENSMUSG00000032350	Gclc	glutamate-cysteine ligase, catalytic subunit [Source:MGI Symbol;Acc:MGI:104990]	77754535	9	371	461	250	400	191	301	483	536	340	315	240	167	261	243	203	187	1956	2993	294.147	-0.226523	0.101514	0.0256513	0.638551
ENSMUSG00000037805	Rpl10a	ribosomal protein L10A [Source:MGI Symbol;Acc:MGI:1343877]	28328471	17	379	331	167	340	186	182	210	232	160	221	188	124	149	188	162	137	1329	2027	199.636	-0.205578	0.0921294	0.0256539	0.638551
ENSMUSG00000031906	Smpd3	sphingomyelin phosphodiesterase 3, neutral [Source:MGI Symbol;Acc:MGI:1927578]	106252548	8	362	283	125	265	202	159	204	286	230	249	170	192	248	192	206	218	1705	1886	217.991	0.194047	0.0869958	0.0257123	0.638551
ENSMUSG00000044641	Pard6b	par-6 family cell polarity regulator beta [Source:MGI Symbol;Acc:MGI:2135605]	168081004	2	79	74	52	76	56	51	78	76	121	61	67	50	64	57	60	61	541	542	66.4146	0.238092	0.106749	0.0257211	0.638551
ENSMUSG00000074272	Ceacam1	carcinoembryonic antigen-related cell adhesion molecule 1 [Source:MGI Symbol;Acc:MGI:1347245]	25461707	7	7482	10483	6005	9919	5550	7471	8892	8800	9442	9394	7138	7144	7756	6181	6019	7112	60186	64602	7669.9	0.18371	0.082577	0.0261005	0.642675
ENSMUSG00000041891	Lman1	lectin, mannose-binding, 1 [Source:MGI Symbol;Acc:MGI:1917611]	65980738	18	481	563	293	400	412	314	474	473	527	535	359	315	361	322	355	350	3124	3410	398.458	0.16631	0.0747569	0.0261032	0.642675
ENSMUSG00000028458	Tesk1	testis specific protein kinase 1 [Source:MGI Symbol;Acc:MGI:1201675]	43441939	4	227	207	106	188	156	120	205	207	167	239	157	132	180	137	147	141	1300	1416	165.179	0.186935	0.0841452	0.0263116	0.642675
ENSMUSG00000031950	Gabarapl2	gamma-aminobutyric acid (GABA) A receptor-associated protein-like 2 [Source:MGI Symbol;Acc:MGI:1890602]	111940703	8	261	293	168	284	137	219	274	249	307	259	207	203	229	161	170	249	1785	1885	224.607	0.206364	0.0928916	0.0263136	0.642675
ENSMUSG00000026404	Ddx59	DEAD (Asp-Glu-Ala-Asp) box polypeptide 59 [Source:MGI Symbol;Acc:MGI:1915247]	136415271	1	23	38	16	11	8	14	13	10	16	9	9	6	6	1	6	9	62	133	11.2236	-0.263214	0.118494	0.0263284	0.642675
ENSMUSG00000029911	Ssbp1	single-stranded DNA binding protein 1 [Source:MGI Symbol;Acc:MGI:1920040]	40471352	6	214	150	61	135	96	85	103	100	81	61	94	47	72	50	101	56	562	944	88.595	-0.255208	0.114989	0.0264586	0.642675
ENSMUSG00000024070	Prkd3	protein kinase D3 [Source:MGI Symbol;Acc:MGI:1922542]	78949405	17	97	84	47	61	54	52	73	47	52	44	39	26	44	32	46	39	322	515	50.1046	-0.247823	0.111774	0.0266113	0.642675
ENSMUSG00000029730	Mcm7	minichromosome maintenance complex component 7 [Source:MGI Symbol;Acc:MGI:1298398]	138164583	5	398	297	114	271	197	131	237	351	200	302	133	109	136	104	155	121	1260	1996	187.627	-0.238791	0.107731	0.026653	0.642675
ENSMUSG00000041459	Tardbp	TAR DNA binding protein [Source:MGI Symbol;Acc:MGI:2387629]	148612382	4	494	468	190	383	267	239	327	343	309	288	196	167	233	163	266	230	1852	2711	269.969	-0.175001	0.0789801	0.0267076	0.642675
ENSMUSG00000006205	Htra1	HtrA serine peptidase 1 [Source:MGI Symbol;Acc:MGI:1929076]	130936111	7	367	91	43	101	68	77	119	156	109	79	69	54	68	50	64	44	537	1022	87.5136	-0.275938	0.124581	0.0267645	0.642675
ENSMUSG00000031760	Mt3	metallothionein 3 [Source:MGI Symbol;Acc:MGI:97173]	94152607	8	515	52	30	82	86	60	92	156	59	65	99	34	27	19	56	26	385	1073	78.1043	-0.234276	0.105772	0.0267665	0.642675
ENSMUSG00000032050	Rdx	radixin [Source:MGI Symbol;Acc:MGI:97887]	52047173	9	309	179	107	148	121	110	162	233	150	158	101	100	94	74	95	112	884	1369	132.201	-0.223344	0.100969	0.0269663	0.642675
ENSMUSG00000007564	Ppp2r1a	protein phosphatase 2, regulatory subunit A, alpha [Source:MGI Symbol;Acc:MGI:1926334]	20945311	17	722	870	527	907	484	438	575	625	763	702	661	606	519	447	484	553	4735	5148	603.437	0.184628	0.0834837	0.0269981	0.642675
ENSMUSG00000025971	Maip1	matrix AAA peptidase interacting protein 1 [Source:MGI Symbol;Acc:MGI:1915365]	57406328	1	119	108	50	91	53	59	85	74	62	54	41	54	57	55	47	34	404	639	61.9532	-0.231753	0.104875	0.0271191	0.642675
ENSMUSG00000032492	Pth1r	parathyroid hormone 1 receptor [Source:MGI Symbol;Acc:MGI:97801]	110722085	9	52	59	17	51	22	38	26	36	28	34	19	19	16	20	24	13	173	301	27.5361	-0.27	0.122222	0.0271682	0.642675
ENSMUSG00000000740	Rpl13	ribosomal protein L13 [Source:MGI Symbol;Acc:MGI:105922]	123102350	8	5699	5392	2594	4700	3308	3140	4265	4416	3819	4078	3108	2564	2843	3004	2607	2584	24607	33514	3479.02	-0.100072	0.0453204	0.0272368	0.642675
ENSMUSG00000022765	Snap29	synaptosomal-associated protein 29 [Source:MGI Symbol;Acc:MGI:1914724]	17405986	16	127	132	43	124	80	72	81	91	112	119	94	87	85	64	68	75	704	750	87.6015	0.211775	0.0959155	0.0272488	0.642675
ENSMUSG00000029149	Krtcap3	keratinocyte associated protein 3 [Source:MGI Symbol;Acc:MGI:1917065]	31251691	5	434	459	225	469	282	262	345	448	292	344	266	219	245	238	233	227	2064	2924	298.223	-0.144913	0.0656626	0.027319	0.642675
ENSMUSG00000021716	Srek1ip1	splicing regulatory glutamine/lysine-rich protein 1interacting protein 1 [Source:MGI Symbol;Acc:MGI:1914538]	104792484	13	579	739	280	503	348	344	388	497	500	526	355	410	385	323	386	358	3243	3678	417.743	0.157782	0.0715301	0.0273966	0.642675
ENSMUSG00000020847	Rph3al	rabphilin 3A-like (without C2 domains) [Source:MGI Symbol;Acc:MGI:1923492]	75830999	11	109	135	93	140	66	83	90	110	118	122	102	137	98	83	76	79	815	826	101.506	0.237108	0.107552	0.0274828	0.642675
ENSMUSG00000027296	Itpka	inositol 1,4,5-trisphosphate 3-kinase A [Source:MGI Symbol;Acc:MGI:1333822]	119742337	2	34	57	29	36	28	15	32	29	37	50	30	30	29	50	21	33	280	260	33.3489	0.270176	0.12256	0.0274938	0.642675
ENSMUSG00000020898	Ctc1	CTS telomere maintenance complex component 1 [Source:MGI Symbol;Acc:MGI:1916214]	69015911	11	85	51	36	52	39	48	50	66	45	41	30	34	26	22	32	35	265	427	41.2535	-0.250231	0.113549	0.0275431	0.642675
ENSMUSG00000026043	Col3a1	collagen, type III, alpha 1 [Source:MGI Symbol;Acc:MGI:88453]	45311538	1	1872	1375	605	1192	1067	977	1167	1263	1494	1032	1311	905	947	1312	811	1077	8889	9518	1124.5	0.213839	0.097044	0.0275578	0.642675
ENSMUSG00000022949	Clic6	chloride intracellular channel 6 [Source:MGI Symbol;Acc:MGI:2146607]	92485736	16	103	81	13	51	49	23	59	55	42	31	46	13	17	19	36	20	224	434	37.1029	-0.275175	0.124894	0.0275759	0.642675
ENSMUSG00000022664	Slc35a5	solute carrier family 35, member A5 [Source:MGI Symbol;Acc:MGI:1921352]	45139573	16	62	79	30	63	32	45	56	48	68	58	43	47	45	46	44	53	404	415	49.8792	0.235513	0.106906	0.0275955	0.642675
ENSMUSG00000003546	Klc4	kinesin light chain 4 [Source:MGI Symbol;Acc:MGI:1922014]	46630624	17	440	644	370	625	314	398	388	415	504	431	440	366	468	450	370	382	3411	3594	433.341	0.211874	0.0962128	0.0276552	0.642675
ENSMUSG00000058690	Ccser2	coiled-coil serine rich 2 [Source:MGI Symbol;Acc:MGI:101859]	36874936	14	241	207	96	175	111	134	144	170	196	172	141	99	148	168	111	141	1176	1278	148.716	0.196581	0.089294	0.0277004	0.642675
ENSMUSG00000024039	Cbs	cystathionine beta-synthase [Source:MGI Symbol;Acc:MGI:88285]	31608894	17	172	282	136	204	178	144	185	244	241	282	171	155	192	187	139	130	1497	1545	185.78	0.214584	0.0974885	0.0277277	0.642675
ENSMUSG00000038335	Tsr1	TSR1 20S rRNA accumulation [Source:MGI Symbol;Acc:MGI:2144566]	74898071	11	258	246	91	205	166	121	162	226	149	159	109	94	114	120	121	125	991	1475	146.065	-0.186986	0.0849675	0.0277592	0.642675
ENSMUSG00000048534	Jaml	junction adhesion molecule like [Source:MGI Symbol;Acc:MGI:2685484]	45079183	9	312	105	34	79	37	57	67	111	59	79	32	40	57	37	46	45	395	802	65.9817	-0.274433	0.124834	0.0279224	0.642675
ENSMUSG00000027881	Prpf38b	PRP38 pre-mRNA processing factor 38 (yeast) domain containing B [Source:MGI Symbol;Acc:MGI:1914171]	108902805	3	644	514	238	413	332	318	566	429	389	381	237	238	260	275	306	259	2345	3454	344.744	-0.185842	0.0845473	0.0279428	0.642675
ENSMUSG00000029578	Wipi2	WD repeat domain, phosphoinositide interacting 2 [Source:MGI Symbol;Acc:MGI:1923831]	142627698	5	323	353	183	296	187	161	193	261	243	207	168	137	181	144	144	123	1347	1957	196.247	-0.176648	0.0803651	0.0279439	0.642675
ENSMUSG00000041992	Rapgef5	Rap guanine nucleotide exchange factor (GEF) 5 [Source:MGI Symbol;Acc:MGI:2444365]	117516479	12	88	78	53	79	60	44	90	80	71	65	48	41	39	36	38	33	371	572	56.0497	-0.233324	0.106181	0.0279902	0.642675
ENSMUSG00000025035	Arl3	ADP-ribosylation factor-like 3 [Source:MGI Symbol;Acc:MGI:1929699]	46531096	19	178	122	69	89	84	98	93	130	116	90	68	46	75	45	71	43	554	863	83.6	-0.240668	0.109527	0.0279967	0.642675
ENSMUSG00000036712	Cyld	CYLD lysine 63 deubiquitinase [Source:MGI Symbol;Acc:MGI:1921506]	88697028	8	228	229	121	263	153	144	140	219	236	230	138	135	207	166	149	137	1398	1497	175.672	0.198652	0.090428	0.0280347	0.642675
ENSMUSG00000057375	Yipf1	Yip1 domain family, member 1 [Source:MGI Symbol;Acc:MGI:1915532]	107314363	4	684	768	446	679	390	461	536	687	722	701	416	434	544	426	485	445	4173	4651	535.044	0.152567	0.0694616	0.0280621	0.642675
ENSMUSG00000037270	4932438A13Rik	RIKEN cDNA 4932438A13 gene [Source:MGI Symbol;Acc:MGI:2444631]	36863104	3	172	187	120	183	115	173	219	183	213	189	162	127	148	165	142	161	1307	1352	164.467	0.213993	0.0974421	0.0280841	0.642675
ENSMUSG00000024044	Epb41l3	erythrocyte membrane protein band 4.1 like 3 [Source:MGI Symbol;Acc:MGI:103008]	69075683	17	203	294	185	252	95	154	178	202	202	199	169	182	213	227	160	174	1526	1563	191.447	0.23855	0.108639	0.0281061	0.642675
ENSMUSG00000011008	Mcoln2	mucolipin 2 [Source:MGI Symbol;Acc:MGI:1915529]	146149833	3	114	134	53	122	68	52	82	82	51	76	60	40	57	55	54	54	447	707	68.1569	-0.229227	0.104394	0.0281072	0.642675
ENSMUSG00000020949	Fkbp3	FK506 binding protein 3 [Source:MGI Symbol;Acc:MGI:1353460]	65062424	12	222	155	65	133	99	86	128	169	94	114	85	83	80	68	92	69	685	1057	102.451	-0.21101	0.0961083	0.0281249	0.642675
ENSMUSG00000040502	Marchf9	membrane associated ring-CH-type finger 9 [Source:MGI Symbol;Acc:MGI:2446144]	127055011	10	43	44	18	34	24	17	28	32	13	31	14	7	21	19	13	16	134	240	21.7786	-0.272179	0.123973	0.0281293	0.642675
ENSMUSG00000010175	Prox1	prospero homeobox 1 [Source:MGI Symbol;Acc:MGI:97772]	190118035	1	839	37	20	128	121	37	105	226	74	31	87	49	16	13	84	41	395	1513	97.9994	-0.193775	0.0882887	0.028179	0.642675
ENSMUSG00000044719	E230025N22Rik	Riken cDNA E230025N22 gene [Source:MGI Symbol;Acc:MGI:3687212]	36684923	18	14	28	10	15	11	7	22	29	5	10	11	3	7	5	5	16	62	136	11.4677	-0.261533	0.119193	0.0282209	0.642675
ENSMUSG00000013663	Pten	phosphatase and tensin homolog [Source:MGI Symbol;Acc:MGI:109583]	32757497	19	313	279	137	235	168	182	250	302	186	199	147	145	149	154	137	165	1282	1866	188.304	-0.170379	0.0776728	0.0282683	0.642675
ENSMUSG00000019302	Atp6v0a1	ATPase, H+ transporting, lysosomal V0 subunit A1 [Source:MGI Symbol;Acc:MGI:103286]	101009452	11	278	255	106	246	155	107	179	178	208	216	177	147	146	130	197	141	1362	1504	172.319	0.188639	0.0860148	0.0283002	0.642675
ENSMUSG00000029250	Polr2b	polymerase (RNA) II (DNA directed) polypeptide B [Source:MGI Symbol;Acc:MGI:2388280]	77310147	5	175	123	65	108	98	64	81	135	112	58	84	47	66	41	61	60	529	849	81.0181	-0.244369	0.11145	0.0283344	0.642675
ENSMUSG00000099881	2810013P06Rik		123042466	8	78	55	37	76	37	49	41	69	68	70	52	65	44	49	39	51	438	442	53.9029	0.242159	0.110492	0.0284051	0.642675
ENSMUSG00000038178	Slc43a2	solute carrier family 43, member 2 [Source:MGI Symbol;Acc:MGI:2442746]	75531694	11	69	62	46	59	30	26	40	51	66	58	41	50	32	85	33	41	406	383	48.7362	0.267462	0.122112	0.0285019	0.642675
ENSMUSG00000047766	Lrrc49	leucine rich repeat containing 49 [Source:MGI Symbol;Acc:MGI:2442689]	60568859	9	60	54	44	55	32	43	27	46	42	25	23	15	28	16	29	35	213	361	34.5154	-0.268037	0.122398	0.0285332	0.642675
ENSMUSG00000030218	Mgp	matrix Gla protein [Source:MGI Symbol;Acc:MGI:96976]	136872435	6	1824	672	272	459	391	649	439	838	460	396	364	343	318	278	409	332	2900	5544	484.583	-0.27317	0.124747	0.0285396	0.642675
ENSMUSG00000049493	Pls1	plastin 1 (I-isoform) [Source:MGI Symbol;Acc:MGI:104809]	95752642	9	607	789	468	848	444	497	653	578	704	651	566	498	587	552	414	565	4537	4884	579.233	0.189947	0.0867543	0.028562	0.642675
ENSMUSG00000037649	H2-DMa	histocompatibility 2, class II, locus DMa [Source:MGI Symbol;Acc:MGI:95921]	34119541	17	91	112	23	66	82	66	57	60	87	99	74	59	48	68	52	99	586	557	70.0987	0.263557	0.12039	0.0285831	0.642675
ENSMUSG00000066839	Ecsit	ECSIT signalling integrator [Source:MGI Symbol;Acc:MGI:1349469]	22072246	9	129	171	75	159	71	92	138	143	90	121	61	77	61	71	83	72	636	978	95.6163	-0.218986	0.100036	0.0285911	0.642675
ENSMUSG00000032028	Nxpe2	neurexophilin and PC-esterase domain family, member 2 [Source:MGI Symbol;Acc:MGI:1925502]	48318006	9	113	230	90	131	137	94	98	210	113	183	75	67	69	29	58	68	662	1103	102.999	-0.269486	0.123232	0.0287553	0.644412
ENSMUSG00000022247	Brix1	BRX1, biogenesis of ribosomes [Source:MGI Symbol;Acc:MGI:1915082]	10474779	15	236	189	89	162	108	116	165	159	117	119	103	104	120	87	93	70	813	1224	121.148	-0.196801	0.0900016	0.0287689	0.644412
ENSMUSG00000022090	Pdlim2	PDZ and LIM domain 2 [Source:MGI Symbol;Acc:MGI:2384850]	70164218	14	279	239	211	388	174	195	202	251	263	243	240	225	258	261	154	263	1907	1939	239.354	0.235862	0.107905	0.0288272	0.644593
ENSMUSG00000051236	Msrb3	methionine sulfoxide reductase B3 [Source:MGI Symbol;Acc:MGI:2443538]	120781096	10	305	243	112	148	154	129	173	190	190	119	125	84	112	73	141	94	938	1454	141.07	-0.226591	0.103743	0.0289505	0.644615
ENSMUSG00000036955	Kifbp	kinesin family binding protein [Source:MGI Symbol;Acc:MGI:1919570]	62538626	10	105	89	52	94	68	67	69	73	68	62	44	36	76	31	44	29	390	617	60.0115	-0.246055	0.11268	0.0289879	0.644615
ENSMUSG00000054720	Lrrc8c	leucine rich repeat containing 8 family, member C [Source:MGI Symbol;Acc:MGI:2140839]	105519388	5	59	65	24	51	24	32	40	60	61	64	46	42	41	24	36	39	353	355	42.3468	0.245344	0.112366	0.0290036	0.644615
ENSMUSG00000042650	Alkbh5	alkB homolog 5, RNA demethylase [Source:MGI Symbol;Acc:MGI:2144489]	60536381	11	361	380	174	357	230	192	273	331	336	352	256	198	212	216	218	231	2019	2298	259.507	0.141951	0.065023	0.029029	0.644615
ENSMUSG00000013523	Bcas1	breast carcinoma amplified sequence 1 [Source:MGI Symbol;Acc:MGI:1924210]	170346991	2	351	534	250	434	206	193	250	350	445	367	272	271	321	239	215	276	2406	2568	299.92	0.207912	0.0952973	0.0291301	0.644879
ENSMUSG00000043019	Edem3	ER degradation enhancer, mannosidase alpha-like 3 [Source:MGI Symbol;Acc:MGI:1914217]	151755371	1	265	312	184	258	180	185	191	265	277	272	197	179	243	151	171	207	1697	1840	215.99	0.179743	0.0824012	0.0291602	0.644879
ENSMUSG00000055912	Tmem150a	transmembrane protein 150A [Source:MGI Symbol;Acc:MGI:2385244]	72355447	6	28	32	10	25	20	25	32	38	48	26	28	35	26	17	21	28	229	210	26.9194	0.268777	0.123272	0.0292311	0.644879
ENSMUSG00000025266	Gnl3l	guanine nucleotide binding protein-like 3 (nucleolar)-like [Source:MGI Symbol;Acc:MGI:2448557]	150983141	X	208	164	94	156	99	94	105	161	128	115	72	68	71	85	99	83	721	1081	106.73	-0.200444	0.0919646	0.0292891	0.644879
ENSMUSG00000027377	Mall	mal, T cell differentiation protein-like [Source:MGI Symbol;Acc:MGI:2385152]	127704386	2	1113	1408	981	1593	829	799	1083	943	1281	1119	1083	914	1125	936	877	916	8251	8749	1049.03	0.198573	0.0911537	0.0293736	0.644879
ENSMUSG00000060981	H4c8	H4 clustered histone 8 [Source:MGI Symbol;Acc:MGI:2448427]	23531050	13	11	53	19	25	12	16	11	36	19	12	15	9	7	10	10	7	89	183	15.7581	-0.264257	0.121315	0.0293858	0.644879
ENSMUSG00000070777	Ceacam20	carcinoembryonic antigen-related cell adhesion molecule 20 [Source:MGI Symbol;Acc:MGI:1918851]	19965412	7	580	651	330	633	443	528	616	649	696	670	488	387	534	434	388	529	4126	4430	522.868	0.181659	0.0834004	0.0293943	0.644879
ENSMUSG00000026260	Ndufa10	NADH:ubiquinone oxidoreductase subunit A10 [Source:MGI Symbol;Acc:MGI:1914523]	92439010	1	1003	1059	566	919	618	693	833	836	822	893	729	662	683	690	605	616	5700	6527	746.542	0.1315	0.0604228	0.0295303	0.644879
ENSMUSG00000003161	Sri	sorcin [Source:MGI Symbol;Acc:MGI:98419]	8046078	5	2394	2777	1590	2692	1453	1543	1893	1989	2133	1958	1940	1712	1946	1656	1631	1544	14520	16331	1887.57	0.158991	0.07309	0.0296091	0.644879
ENSMUSG00000062352	Itgb1bp1	integrin beta 1 binding protein 1 [Source:MGI Symbol;Acc:MGI:1306802]	21267420	12	71	80	37	85	29	40	72	65	71	78	64	58	55	42	43	54	465	479	56.9888	0.234056	0.107633	0.029662	0.644879
ENSMUSG00000033416	Gucd1	guanylyl cyclase domain containing 1 [Source:MGI Symbol;Acc:MGI:1916028]	75351111	10	242	238	151	334	127	199	229	256	221	224	223	170	231	228	195	185	1677	1776	212.678	0.21568	0.0992039	0.0296972	0.644879
ENSMUSG00000103984	Gm37447	predicted gene, 37447 [Source:MGI Symbol;Acc:MGI:5610675]	87036723	1	15	6	7	14	8	2	14	19	21	11	7	22	14	14	11	9	109	85	12.0635	0.260449	0.119798	0.0296999	0.644879
ENSMUSG00000115276	9930017N22Rik	RIKEN cDNA 9930017N22 gene [Source:MGI Symbol;Acc:MGI:2443961]	34126944	15	74	60	34	69	29	35	49	48	62	54	46	34	45	42	56	48	387	398	47.6792	0.235108	0.108218	0.0298147	0.644879
ENSMUSG00000054161	Fam83e	family with sequence similarity 83, member E [Source:MGI Symbol;Acc:MGI:1921063]	45721212	7	1546	1879	1030	1674	924	951	1287	1395	1461	1499	1098	973	1234	1010	1016	1060	9351	10686	1215.5	0.134064	0.0617128	0.0298263	0.644879
ENSMUSG00000026821	Ralgds	ral guanine nucleotide dissociation stimulator [Source:MGI Symbol;Acc:MGI:107485]	28513125	2	323	382	218	345	213	145	245	287	349	294	197	200	243	238	249	207	1977	2158	250.907	0.185237	0.0853067	0.0298995	0.644879
ENSMUSG00000017264	Exosc10	exosome component 10 [Source:MGI Symbol;Acc:MGI:1355322]	148558429	4	183	179	74	154	75	86	106	158	113	119	68	63	80	73	80	76	672	1015	98.7144	-0.19958	0.0919365	0.0299427	0.644879
ENSMUSG00000020361	Hspa4	heat shock protein 4 [Source:MGI Symbol;Acc:MGI:1342292]	53259814	11	980	751	334	647	548	421	532	658	536	564	390	351	327	335	474	367	3344	4871	486.729	-0.170848	0.0787272	0.0299971	0.644879
ENSMUSG00000020142	Slc1a4	solute carrier family 1 (glutamate/neutral amino acid transporter), member 4 [Source:MGI Symbol;Acc:MGI:2135601]	20302180	11	174	193	94	133	122	89	185	175	133	143	87	81	93	73	99	73	782	1165	115.52	-0.205026	0.0945585	0.0301401	0.644879
ENSMUSG00000046879	Irgm1	immunity-related GTPase family M member 1 [Source:MGI Symbol;Acc:MGI:107567]	48861968	11	100	142	36	108	115	44	70	71	102	115	89	82	91	80	64	73	696	686	84.2109	0.253	0.116779	0.0302738	0.644879
ENSMUSG00000030691	Fchsd2	FCH and double SH3 domains 2 [Source:MGI Symbol;Acc:MGI:2448475]	101092863	7	176	168	124	143	94	96	170	155	195	164	120	102	165	132	98	106	1082	1126	135.003	0.212252	0.0979926	0.0303115	0.644879
ENSMUSG00000068086	Cyp2d9	cytochrome P450, family 2, subfamily d, polypeptide 9 [Source:MGI Symbol;Acc:MGI:88606]	82433437	15	32	73	21	69	40	26	81	45	25	21	20	38	20	14	24	37	199	387	34.7129	-0.270083	0.124725	0.0303555	0.644879
ENSMUSG00000050866	Clrn3	clarin 3 [Source:MGI Symbol;Acc:MGI:2142022]	135511466	7	350	438	254	456	277	281	292	367	436	346	262	269	325	305	300	260	2503	2715	320.055	0.180194	0.0832586	0.030444	0.644879
ENSMUSG00000027257	Pacsin3	protein kinase C and casein kinase substrate in neurons 3 [Source:MGI Symbol;Acc:MGI:1891410]	91255954	2	165	74	33	51	45	25	42	46	41	29	37	32	28	20	30	34	251	481	41.6908	-0.269787	0.124735	0.0305503	0.644879
ENSMUSG00000020303	Stc2	stanniocalcin 2 [Source:MGI Symbol;Acc:MGI:1316731]	31357307	11	61	71	33	72	64	32	61	48	74	58	57	46	63	45	46	51	440	442	54.1902	0.239606	0.110798	0.0305753	0.644879
ENSMUSG00000029455	Aldh2	aldehyde dehydrogenase 2, mitochondrial [Source:MGI Symbol;Acc:MGI:99600]	121566027	5	1814	2506	1364	2212	1068	1534	1564	2393	1639	1386	1051	981	1263	1268	1250	934	9772	14455	1453	-0.194332	0.0898788	0.0306062	0.644879
ENSMUSG00000038990	Cables2	CDK5 and Abl enzyme substrate 2 [Source:MGI Symbol;Acc:MGI:2182335]	180258540	2	123	92	53	100	50	46	65	71	74	101	78	75	58	52	62	71	571	600	70.8853	0.224477	0.103837	0.0306321	0.644879
ENSMUSG00000028041	Adam15	a disintegrin and metallopeptidase domain 15 (metargidin) [Source:MGI Symbol;Acc:MGI:1333882]	89338542	3	265	336	165	283	194	215	255	336	254	254	155	167	136	137	155	162	1420	2049	207.17	-0.182888	0.0846185	0.0306703	0.644879
ENSMUSG00000017724	Etv4	ets variant 4 [Source:MGI Symbol;Acc:MGI:99423]	101769742	11	79	64	11	25	34	11	38	39	31	23	23	14	8	10	25	14	148	301	24.9968	-0.267251	0.123661	0.0306838	0.644879
ENSMUSG00000085683	Tmem238l	transmembrane protein 238 like [Source:MGI Symbol;Acc:MGI:1918826]	66956638	11	51	93	54	99	41	46	78	79	129	77	52	65	87	62	42	57	571	541	67.8917	0.256828	0.118844	0.0306913	0.644879
ENSMUSG00000046707	Csnk2a2	casein kinase 2, alpha prime polypeptide [Source:MGI Symbol;Acc:MGI:88547]	95446096	8	327	275	150	223	176	199	211	261	204	199	156	119	129	145	157	159	1268	1822	185.28	-0.167395	0.0774634	0.030699	0.644879
ENSMUSG00000039804	Ncoa5	nuclear receptor coactivator 5 [Source:MGI Symbol;Acc:MGI:2385165]	165000357	2	159	189	54	110	86	80	116	139	96	102	76	63	75	60	78	59	609	933	90.312	-0.208367	0.0964567	0.0307564	0.644879
ENSMUSG00000022420	Dnal4	dynein, axonemal, light chain 4 [Source:MGI Symbol;Acc:MGI:1859217]	79761453	15	82	93	37	83	42	35	51	63	60	43	34	23	35	44	33	28	300	486	45.8256	-0.24313	0.112588	0.0308143	0.644879
ENSMUSG00000038379	Ttk	Ttk protein kinase [Source:MGI Symbol;Acc:MGI:1194921]	83834689	9	71	59	14	57	40	35	58	67	40	52	22	18	28	12	21	37	230	401	36.2089	-0.266253	0.123348	0.0308849	0.644879
ENSMUSG00000052373	Mpp3	membrane protein, palmitoylated 3 (MAGUK p55 subfamily member 3) [Source:MGI Symbol;Acc:MGI:1328354]	101999652	11	42	53	22	43	27	22	49	44	46	39	43	35	33	40	34	31	301	302	36.8548	0.246479	0.114307	0.0310606	0.644879
ENSMUSG00000026355	Mcm6	minichromosome maintenance complex component 6 [Source:MGI Symbol;Acc:MGI:1298227]	128331590	1	267	254	83	238	244	86	172	216	136	193	99	84	89	108	142	104	955	1560	147.462	-0.24861	0.115302	0.0310708	0.644879
ENSMUSG00000003099	Ppp5c	protein phosphatase 5, catalytic subunit [Source:MGI Symbol;Acc:MGI:102666]	17004640	7	486	456	199	334	284	210	319	331	329	287	241	226	211	167	180	149	1790	2619	260.634	-0.181065	0.0839859	0.0310915	0.644879
ENSMUSG00000025395	Prim1	DNA primase, p49 subunit [Source:MGI Symbol;Acc:MGI:97757]	128015168	10	89	63	23	49	57	41	65	77	42	65	31	28	28	21	38	28	281	464	43.492	-0.256539	0.119015	0.0311209	0.644879
ENSMUSG00000025155	Dus1l	dihydrouridine synthase 1-like (S. cerevisiae) [Source:MGI Symbol;Acc:MGI:1915980]	120789201	11	100	111	29	89	78	48	74	94	51	67	39	35	30	48	48	60	378	623	58.8116	-0.247411	0.114823	0.0311841	0.644879
ENSMUSG00000067750	Khdc1a	KH domain containing 1A [Source:MGI Symbol;Acc:MGI:2676610]	21349641	1	137	10	0	9	8	3	4	60	5	2	6	3	0	0	10	2	28	231	12.1735	-0.133211	0.0618317	0.0312075	0.644879
ENSMUSG00000024232	Bambi	BMP and activin membrane-bound inhibitor [Source:MGI Symbol;Acc:MGI:1915260]	3507923	18	123	72	16	66	50	23	60	54	50	59	19	23	30	27	27	17	252	464	40.0751	-0.26863	0.124704	0.0312296	0.644879
ENSMUSG00000049411	Tmem241	transmembrane protein 241 [Source:MGI Symbol;Acc:MGI:2442435]	11964450	18	27	50	17	36	21	15	30	47	42	35	21	32	35	30	25	33	253	243	30.1836	0.261536	0.121451	0.0312842	0.644879
ENSMUSG00000000631	Myo18a	myosin XVIIIA [Source:MGI Symbol;Acc:MGI:2667185]	77763246	11	580	714	454	718	365	434	631	638	647	712	504	449	520	395	453	458	4138	4534	528.558	0.166049	0.0771264	0.0313227	0.644879
ENSMUSG00000046861	Hectd3	HECT domain E3 ubiquitin protein ligase 3 [Source:MGI Symbol;Acc:MGI:1923858]	116995317	4	227	302	142	243	162	172	179	179	230	210	175	155	209	198	167	143	1487	1606	189.653	0.192413	0.089387	0.0313514	0.644879
ENSMUSG00000022686	B3gnt5	UDP-GlcNAc:betaGal beta-1,3-N-acetylglucosaminyltransferase 5 [Source:MGI Symbol;Acc:MGI:2137302]	19760208	16	177	137	22	105	102	44	78	102	72	58	62	17	32	36	55	71	403	767	66.5198	-0.268828	0.124894	0.0313624	0.644879
ENSMUSG00000015652	Steap1	six transmembrane epithelial antigen of the prostate 1 [Source:MGI Symbol;Acc:MGI:1917608]	5736317	5	62	39	11	38	26	16	38	18	24	16	21	4	9	16	19	17	126	248	21.3262	-0.267475	0.12431	0.0314221	0.644879
ENSMUSG00000057666	Gapdh	glyceraldehyde-3-phosphate dehydrogenase [Source:MGI Symbol;Acc:MGI:95640]	125161715	6	1147	947	477	915	578	335	563	661	565	532	498	388	437	475	414	371	3680	5623	548.936	-0.196557	0.0913533	0.0314281	0.644879
ENSMUSG00000038366	Lasp1	LIM and SH3 protein 1 [Source:MGI Symbol;Acc:MGI:109656]	97799000	11	1470	1534	973	1622	905	810	1044	1327	1286	1241	1110	977	1059	956	916	994	8539	9685	1111.28	0.147321	0.0684707	0.0314289	0.644879
ENSMUSG00000029322	Plac8	placenta-specific 8 [Source:MGI Symbol;Acc:MGI:2445289]	100553725	5	3707	3998	2173	4107	2713	2230	3114	3105	3216	3064	3251	2669	2707	2284	2242	3087	22520	25147	2919.29	0.166337	0.077369	0.0315621	0.644879
ENSMUSG00000030249	Abcc9	ATP-binding cassette, sub-family C (CFTR/MRP), member 9 [Source:MGI Symbol;Acc:MGI:1352630]	142587862	6	54	75	36	54	39	45	72	51	79	78	53	37	52	39	46	44	428	426	51.9382	0.236073	0.109817	0.0315793	0.644879
ENSMUSG00000080115	Eef1akmt3	EEF1A lysine methyltransferase 3 [Source:MGI Symbol;Acc:MGI:3645330]	127031004	10	18	26	12	9	14	14	16	24	29	25	16	15	13	19	12	24	153	133	17.6442	0.268427	0.12488	0.0315967	0.644879
ENSMUSG00000114045	Gm34220	predicted gene, 34220 [Source:MGI Symbol;Acc:MGI:5593379]	108790035	12	24	10	9	11	20	9	18	17	10	12	2	6	4	14	5	1	54	118	10.1681	-0.247138	0.11498	0.0316034	0.644879
ENSMUSG00000076934	Iglv1	immunoglobulin lambda variable 1 [Source:MGI Symbol;Acc:MGI:96530]	19085017	16	24	23	3	36	31	12	22	24	47	17	39	9	32	25	14	39	222	175	24.471	0.259695	0.12086	0.0316559	0.644927
ENSMUSG00000042258	Isl1	ISL1 transcription factor, LIM/homeodomain [Source:MGI Symbol;Acc:MGI:101791]	116298281	13	70	16	6	20	12	7	3	27	9	6	7	7	13	7	4	7	60	161	11.9248	-0.234095	0.109089	0.0318795	0.648453
ENSMUSG00000022772	Senp5	SUMO/sentrin specific peptidase 5 [Source:MGI Symbol;Acc:MGI:2443596]	31959672	16	160	129	74	95	81	86	126	147	101	108	82	52	69	58	69	60	599	898	88.77	-0.20849	0.0972436	0.0320334	0.648624
ENSMUSG00000033430	Terf2ip	telomeric repeat binding factor 2, interacting protein [Source:MGI Symbol;Acc:MGI:1929871]	112011398	8	92	98	27	75	36	31	60	57	67	63	61	71	52	55	44	45	458	476	56.0899	0.243174	0.113461	0.0320938	0.648624
ENSMUSG00000038181	Chpf2	chondroitin polymerizing factor 2 [Source:MGI Symbol;Acc:MGI:1917522]	24586741	5	93	104	24	88	46	57	77	101	116	85	62	60	71	52	59	65	570	590	69.1651	0.231405	0.107972	0.032098	0.648624
ENSMUSG00000022582	Ly6g	lymphocyte antigen 6 complex, locus G [Source:MGI Symbol;Acc:MGI:109440]	75155240	15	314	170	14	178	114	45	87	225	64	56	80	28	21	31	87	74	441	1147	86.5368	-0.236902	0.110594	0.0321861	0.648624
ENSMUSG00000078945	Naip2	NLR family, apoptosis inhibitory protein 2 [Source:MGI Symbol;Acc:MGI:1298226]	100144063	13	170	202	141	187	101	123	137	195	219	141	162	103	185	121	134	147	1212	1256	151.702	0.216566	0.101245	0.0324325	0.648624
ENSMUSG00000024743	Syt7	synaptotagmin VII [Source:MGI Symbol;Acc:MGI:1859545]	10389090	19	442	852	451	630	278	242	456	601	534	672	460	438	516	329	434	452	3835	3952	473.203	0.229815	0.107466	0.0324767	0.648624
ENSMUSG00000019647	Sema6a	sema domain, transmembrane domain (TM), and cytoplasmic domain, (semaphorin) 6A [Source:MGI Symbol;Acc:MGI:1203727]	47235598	18	182	193	124	163	117	141	196	182	151	156	110	100	103	106	79	83	888	1298	131.56	-0.198366	0.0927706	0.0324972	0.648624
ENSMUSG00000031803	B3gnt3	UDP-GlcNAc:betaGal beta-1,3-N-acetylglucosaminyltransferase 3 [Source:MGI Symbol;Acc:MGI:2152535]	71690756	8	395	504	240	437	292	259	342	310	402	433	309	270	302	275	229	294	2514	2779	321.466	0.164114	0.0767597	0.032515	0.648624
ENSMUSG00000026594	Ralgps2	Ral GEF with PH domain and SH3 binding motif 2 [Source:MGI Symbol;Acc:MGI:1925505]	156804166	1	301	204	106	182	153	137	220	168	152	234	177	128	186	169	160	167	1373	1471	173.676	0.208722	0.0976633	0.0325851	0.648624
ENSMUSG00000029093	Sorcs2	sortilin-related VPS10 domain containing receptor 2 [Source:MGI Symbol;Acc:MGI:1932289]	36017180	5	129	79	26	50	53	32	65	63	38	51	25	43	31	33	34	30	285	497	45.2864	-0.25799	0.12073	0.032604	0.648624
ENSMUSG00000034587	8430429K09Rik	RIKEN cDNA 8430429K09 gene [Source:MGI Symbol;Acc:MGI:1918773]	3452365	11	44	35	19	29	11	19	30	32	28	30	15	35	34	29	37	23	231	219	27.7266	0.264182	0.123632	0.0326116	0.648624
ENSMUSG00000025920	Stau2	staufen double-stranded RNA binding protein 2 [Source:MGI Symbol;Acc:MGI:1352508]	16228674	1	63	46	21	52	41	34	52	41	29	29	22	28	18	24	33	27	210	350	33.447	-0.253159	0.118476	0.032615	0.648624
ENSMUSG00000045394	Epcam	epithelial cell adhesion molecule [Source:MGI Symbol;Acc:MGI:106653]	87635979	17	8267	8528	4510	7943	4839	4774	6379	6995	6727	6834	5906	5232	5247	5115	4387	5065	44513	52235	5866.18	0.110001	0.0514807	0.0326198	0.648624
ENSMUSG00000022391	Rangap1	RAN GTPase activating protein 1 [Source:MGI Symbol;Acc:MGI:103071]	81704248	15	606	564	192	450	350	289	402	500	323	461	231	222	239	217	305	257	2255	3353	329.524	-0.18757	0.0878033	0.0326585	0.648624
ENSMUSG00000004035	Gstm7	glutathione S-transferase, mu 7 [Source:MGI Symbol;Acc:MGI:1915562]	107926334	3	162	68	27	45	24	16	45	61	32	23	40	25	28	29	17	19	213	448	36.7381	-0.265128	0.124126	0.0326827	0.648624
ENSMUSG00000024146	Cript	cysteine-rich PDZ-binding protein [Source:MGI Symbol;Acc:MGI:1929655]	87025550	17	319	340	175	332	170	170	223	283	299	232	201	192	244	240	177	220	1805	2012	231.809	0.177631	0.0831688	0.0326965	0.648624
ENSMUSG00000062761	Zfp512	zinc finger protein 512 [Source:MGI Symbol;Acc:MGI:1917345]	31452431	5	114	98	77	68	78	53	73	99	101	103	92	86	61	66	77	62	648	660	80.6894	0.225373	0.105621	0.0328604	0.650109
ENSMUSG00000034573	Ptpn13	protein tyrosine phosphatase, non-receptor type 13 [Source:MGI Symbol;Acc:MGI:103293]	103425192	5	40	23	14	8	14	19	25	19	9	12	7	8	9	6	20	9	80	162	14.324	-0.260521	0.122119	0.0328969	0.650109
ENSMUSG00000028645	Slc2a1	solute carrier family 2 (facilitated glucose transporter), member 1 [Source:MGI Symbol;Acc:MGI:95755]	119108711	4	627	706	411	639	424	441	480	650	552	545	485	412	464	488	445	495	3886	4378	507.219	0.153173	0.0718104	0.0329233	0.650109
ENSMUSG00000020388	Pdlim4	PDZ and LIM domain 4 [Source:MGI Symbol;Acc:MGI:1353470]	54054928	11	301	126	51	86	53	69	78	102	73	78	72	46	36	34	74	52	465	866	75.1445	-0.264711	0.124201	0.0330632	0.650927
ENSMUSG00000100671	Gm28322	predicted gene 28322 [Source:MGI Symbol;Acc:MGI:5579028]	50904444	1	3	9	13	7	4	4	15	5	12	18	21	8	8	5	10	9	91	60	9.64794	0.241041	0.11315	0.0331485	0.650927
ENSMUSG00000041774	Ydjc	YdjC homolog (bacterial) [Source:MGI Symbol;Acc:MGI:1916351]	17144621	16	119	152	77	122	84	91	111	122	80	93	64	66	81	80	67	54	585	878	88.112	-0.203566	0.0955604	0.0331527	0.650927
ENSMUSG00000044393	Dsg2	desmoglein 2 [Source:MGI Symbol;Acc:MGI:1196466]	20558074	18	1656	1643	1043	1575	925	1115	1432	1473	1691	1350	1150	945	1306	1165	1009	1083	9699	10862	1254.82	0.147802	0.069401	0.0331985	0.650927
ENSMUSG00000055748	Gsdmc4	gasdermin C4 [Source:MGI Symbol;Acc:MGI:1921798]	63891264	15	1909	2662	1153	3251	2086	2692	2089	1254	4991	2841	1546	2087	1830	1861	2492	2761	20409	17096	2323.95	0.265822	0.124832	0.0332183	0.650927
ENSMUSG00000050520	Cldn8	claudin 8 [Source:MGI Symbol;Acc:MGI:1859286]	88560828	16	121	128	41	103	63	75	89	168	118	110	33	28	45	36	44	54	468	788	71.5788	-0.261815	0.123123	0.0334665	0.652199
ENSMUSG00000049604	Hoxb13	homeobox B13 [Source:MGI Symbol;Acc:MGI:107730]	96194316	11	706	219	3	138	53	12	66	359	58	3	43	1	0	0	24	37	166	1556	80.737	-0.122601	0.057709	0.0336314	0.652199
ENSMUSG00000028251	Tstd3	thiosulfate sulfurtransferase (rhodanese)-like domain containing 3 [Source:MGI Symbol;Acc:MGI:1924282]	21757382	4	84	85	29	89	54	52	63	75	72	81	62	65	71	47	43	66	507	531	62.9981	0.222529	0.104767	0.0336678	0.652199
ENSMUSG00000028010	Gar1	GAR1 ribonucleoprotein [Source:MGI Symbol;Acc:MGI:1930948]	129824912	3	231	155	45	126	146	66	133	163	105	121	100	78	61	56	61	60	642	1065	98.946	-0.249159	0.117305	0.0336686	0.652199
ENSMUSG00000056310	Tyw1	tRNA-yW synthesizing protein 1 homolog (S. cerevisiae) [Source:MGI Symbol;Acc:MGI:2141161]	130255619	5	69	91	45	53	32	40	43	71	42	49	33	40	26	25	31	28	274	444	42.4241	-0.243951	0.114896	0.0337347	0.652199
ENSMUSG00000041506	Rrp9	RRP9, small subunit (SSU) processome component, homolog (yeast) [Source:MGI Symbol;Acc:MGI:2384313]	106475963	9	97	77	34	60	58	35	60	46	40	63	31	31	28	24	35	36	288	467	44.3366	-0.245786	0.115801	0.0337969	0.652199
ENSMUSG00000009995	Taz	tafazzin [Source:MGI Symbol;Acc:MGI:109626]	74281912	X	244	206	133	196	147	163	174	208	221	200	160	178	161	140	125	160	1345	1471	172.666	0.174497	0.0822373	0.0338487	0.652199
ENSMUSG00000070047	Fat1	FAT atypical cadherin 1 [Source:MGI Symbol;Acc:MGI:109168]	44935447	8	655	527	214	431	293	308	382	455	430	371	286	243	199	247	240	225	2241	3265	323.577	-0.171225	0.0807074	0.0338749	0.652199
ENSMUSG00000028954	Nub1	negative regulator of ubiquitin-like proteins 1 [Source:MGI Symbol;Acc:MGI:1889001]	24685532	5	258	237	146	261	142	157	199	237	224	267	211	144	175	165	153	141	1480	1637	188.822	0.165006	0.0777845	0.0338942	0.652199
ENSMUSG00000020841	Cpd	carboxypeptidase D [Source:MGI Symbol;Acc:MGI:107265]	76778424	11	740	1039	420	797	505	426	687	702	830	756	510	525	600	443	491	556	4711	5316	603.341	0.153607	0.0724257	0.0339304	0.652199
ENSMUSG00000030689	Ino80e	INO80 complex subunit E [Source:MGI Symbol;Acc:MGI:2141881]	126850960	7	118	106	57	88	63	76	94	99	62	81	63	47	60	50	50	53	466	701	69.8441	-0.205028	0.0966738	0.0339372	0.652199
ENSMUSG00000040471	Ggt6	gamma-glutamyltransferase 6 [Source:MGI Symbol;Acc:MGI:1918772]	72435526	11	88	141	87	148	67	73	106	86	106	136	82	77	116	78	86	107	788	796	97.5603	0.231193	0.109014	0.0339418	0.652199
ENSMUSG00000049086	Bmyc	brain expressed myelocytomatosis oncogene [Source:MGI Symbol;Acc:MGI:88184]	25706739	2	95	69	25	43	32	27	43	55	35	35	24	29	22	28	34	20	227	389	35.6308	-0.253152	0.11937	0.0339438	0.652199
ENSMUSG00000026380	Tfcp2l1	transcription factor CP2-like 1 [Source:MGI Symbol;Acc:MGI:2444691]	118627945	1	612	950	557	931	416	417	630	660	760	695	665	493	645	540	469	565	4832	5173	611.36	0.197887	0.0933413	0.0340026	0.652352
ENSMUSG00000021587	Pcsk1	proprotein convertase subtilisin/kexin type 1 [Source:MGI Symbol;Acc:MGI:97511]	75089826	13	45	113	41	67	48	31	52	75	65	112	50	52	56	54	57	42	488	472	58.0564	0.251411	0.118657	0.0341074	0.653385
ENSMUSG00000024479	Mal2	mal, T cell differentiation protein 2 [Source:MGI Symbol;Acc:MGI:2146021]	54571192	15	1785	2119	1417	2284	1041	1140	1624	1817	1746	1768	1432	1316	1666	1426	1330	1311	11995	13227	1543.88	0.173585	0.0820212	0.034316	0.654927
ENSMUSG00000007036	Abhd16a	abhydrolase domain containing 16A [Source:MGI Symbol;Acc:MGI:99476]	35089263	17	310	375	191	308	194	148	220	273	295	269	231	206	211	178	192	213	1795	2019	230.751	0.159417	0.0753492	0.0343693	0.654927
ENSMUSG00000051557	Pusl1	pseudouridylate synthase-like 1 [Source:MGI Symbol;Acc:MGI:3047787]	155887879	4	40	43	17	30	30	24	24	42	15	22	26	18	15	19	14	15	144	250	23.4549	-0.259775	0.122847	0.0344614	0.654927
ENSMUSG00000040188	Scamp2	secretory carrier membrane protein 2 [Source:MGI Symbol;Acc:MGI:1346518]	57560943	9	895	1107	634	1057	533	534	746	793	904	846	713	637	760	562	629	576	5627	6299	724.553	0.157312	0.0743999	0.0344797	0.654927
ENSMUSG00000040713	Creg1	cellular repressor of E1A-stimulated genes 1 [Source:MGI Symbol;Acc:MGI:1344382]	165763746	1	384	462	261	419	275	270	395	452	333	321	233	221	234	233	268	225	2068	2918	300.043	-0.151259	0.0715477	0.0345072	0.654927
ENSMUSG00000031916	Cog8	component of oligomeric golgi complex 8 [Source:MGI Symbol;Acc:MGI:2142885]	107046289	8	227	188	89	167	134	80	134	181	102	142	89	96	88	80	98	99	794	1200	118.063	-0.196241	0.0928525	0.0345603	0.654927
ENSMUSG00000069763	Tmem100	transmembrane protein 100 [Source:MGI Symbol;Acc:MGI:1915138]	90030348	11	28	20	11	31	39	16	30	28	21	17	17	9	22	3	7	11	107	203	18.3778	-0.259593	0.122843	0.0345837	0.654927
ENSMUSG00000038954	Supt3	SPT3, SAGA and STAGA complex component [Source:MGI Symbol;Acc:MGI:1923723]	44777152	17	17	22	12	20	21	21	22	14	30	29	22	12	34	19	15	14	175	149	20.2346	0.263903	0.124892	0.0345961	0.654927
ENSMUSG00000003166	Dgcr2	DiGeorge syndrome critical region gene 2 [Source:MGI Symbol;Acc:MGI:892866]	17839482	16	280	233	106	234	130	91	150	169	191	185	161	143	137	134	145	152	1248	1393	158.614	0.184636	0.0874622	0.0347687	0.657225
ENSMUSG00000029068	Ccnl2	cyclin L2 [Source:MGI Symbol;Acc:MGI:1927119]	155812489	4	565	629	370	569	341	317	392	426	478	589	392	349	373	336	367	347	3231	3609	415.279	0.152889	0.0724449	0.0348221	0.657267
ENSMUSG00000000326	Comt	catechol-O-methyltransferase [Source:MGI Symbol;Acc:MGI:88470]	18406886	16	325	235	155	203	154	140	228	262	173	204	123	114	138	152	140	116	1160	1702	170.657	-0.182281	0.0864021	0.0348854	0.657495
ENSMUSG00000024985	Tcf7l2	transcription factor 7 like 2, T cell specific, HMG box [Source:MGI Symbol;Acc:MGI:1202879]	55741820	19	1071	1113	698	997	583	756	902	912	1015	948	793	713	769	667	680	651	6236	7032	810.06	0.138243	0.0655725	0.0350093	0.657557
ENSMUSG00000022540	Rogdi	rogdi homolog [Source:MGI Symbol;Acc:MGI:1913299]	5008730	16	101	116	38	57	54	47	51	84	62	56	49	37	38	33	37	31	343	548	51.9872	-0.23457	0.111273	0.0350259	0.657557
ENSMUSG00000052456	Asna1	arsA arsenite transporter, ATP-binding, homolog 1 (bacterial) [Source:MGI Symbol;Acc:MGI:1928379]	85017931	8	305	281	128	241	187	105	216	230	175	214	167	125	121	112	98	121	1133	1693	166.309	-0.194457	0.0922707	0.0350779	0.657557
ENSMUSG00000038664	Herc1	HECT and RLD domain containing E3 ubiquitin protein ligase family member 1 [Source:MGI Symbol;Acc:MGI:2384589]	66350450	9	186	177	69	158	97	130	196	152	208	176	110	104	147	122	120	114	1101	1165	136.865	0.20457	0.097127	0.0351855	0.657557
ENSMUSG00000040481	Bptf	bromodomain PHD finger transcription factor [Source:MGI Symbol;Acc:MGI:2444008]	107033081	11	881	714	428	665	438	544	680	794	606	587	407	385	446	436	414	398	3679	5144	529.222	-0.139143	0.0660859	0.0352484	0.657557
ENSMUSG00000020107	Anapc16	anaphase promoting complex subunit 16 [Source:MGI Symbol;Acc:MGI:1289325]	59987409	10	427	359	148	312	193	183	229	280	264	231	175	140	187	167	160	141	1465	2131	211.416	-0.16394	0.0778646	0.0352524	0.657557
ENSMUSG00000021476	Habp4	hyaluronic acid binding protein 4 [Source:MGI Symbol;Acc:MGI:1891713]	64161824	13	131	115	54	101	60	59	100	96	56	84	66	61	46	45	62	43	463	716	69.7011	-0.214419	0.101855	0.0352794	0.657557
ENSMUSG00000038416	Cdc16	CDC16 cell division cycle 16 [Source:MGI Symbol;Acc:MGI:1917207]	13757676	8	135	116	58	100	71	55	110	123	105	117	84	81	81	64	82	94	708	768	89.1638	0.195768	0.0930477	0.0353828	0.657557
ENSMUSG00000018507	Trpv2	transient receptor potential cation channel, subfamily V, member 2 [Source:MGI Symbol;Acc:MGI:1341836]	62574486	11	34	27	18	32	23	13	15	17	14	14	19	11	9	5	11	14	97	179	16.3428	-0.262608	0.124853	0.0354371	0.657557
ENSMUSG00000078908	Mon1b	MON1 homolog B, secretory traffciking associated [Source:MGI Symbol;Acc:MGI:1923231]	113635587	8	68	86	56	81	45	46	69	62	46	57	38	27	36	44	45	36	329	513	50.5911	-0.23044	0.109576	0.0354646	0.657557
ENSMUSG00000025078	Nhlrc2	NHL repeat containing 2 [Source:MGI Symbol;Acc:MGI:1914116]	56548261	19	379	350	203	300	191	182	295	270	302	244	260	249	242	198	203	235	1933	2170	250.19	0.166102	0.0790184	0.0355476	0.657557
ENSMUSG00000037098	Rab11fip3	RAB11 family interacting protein 3 (class II) [Source:MGI Symbol;Acc:MGI:2444431]	25989036	17	57	59	24	47	40	52	54	89	47	46	24	24	25	29	31	32	258	422	40.2654	-0.250535	0.119242	0.0356349	0.657557
ENSMUSG00000027463	Slc52a3	solute carrier protein family 52, member 3 [Source:MGI Symbol;Acc:MGI:1916948]	151996511	2	124	79	62	102	65	47	83	86	89	91	66	72	83	93	57	68	619	648	77.7268	0.220361	0.104883	0.035639	0.657557
ENSMUSG00000025509	Pnpla2	patatin-like phospholipase domain containing 2 [Source:MGI Symbol;Acc:MGI:1914103]	141455198	7	512	511	324	561	310	299	398	527	475	422	475	402	372	404	262	337	3149	3442	403.486	0.187441	0.0892259	0.0356631	0.657557
ENSMUSG00000030337	Vamp1	vesicle-associated membrane protein 1 [Source:MGI Symbol;Acc:MGI:1313276]	125215551	6	51	52	28	25	26	16	29	37	37	43	36	35	34	18	25	48	276	264	33.0841	0.256306	0.12203	0.0356986	0.657557
ENSMUSG00000038286	Bphl	biphenyl hydrolase-like (serine hydrolase, breast epithelial mucin-associated antigen) [Source:MGI Symbol;Acc:MGI:1915271]	34037597	13	89	86	69	107	62	55	73	104	76	57	48	50	61	45	46	37	420	645	64.0111	-0.223534	0.106433	0.0357084	0.657557
ENSMUSG00000087368	BC065397	cDNA sequence BC065397 [Source:MGI Symbol;Acc:MGI:3584520]	136741824	X	18	16	6	13	11	7	17	29	10	10	6	3	13	4	8	1	55	117	9.7741	-0.247974	0.118112	0.0357746	0.657759
ENSMUSG00000037148	Arhgap10	Rho GTPase activating protein 10 [Source:MGI Symbol;Acc:MGI:1925764]	77250366	8	43	58	15	33	23	47	55	18	24	25	12	25	23	11	16	21	157	292	26.6843	-0.26163	0.124648	0.0358219	0.657759
ENSMUSG00000021765	Fst	follistatin [Source:MGI Symbol;Acc:MGI:95586]	114452290	13	69	50	26	22	36	39	58	56	52	27	27	21	21	6	27	21	202	356	32.7079	-0.261858	0.124895	0.0360271	0.657802
ENSMUSG00000026620	Mark1	MAP/microtubule affinity regulating kinase 1 [Source:MGI Symbol;Acc:MGI:2664902]	184896789	1	101	38	20	38	13	25	32	53	23	28	14	13	27	21	26	11	163	320	27.2811	-0.261319	0.124657	0.0360561	0.657802
ENSMUSG00000025283	Sat1	spermidine/spermine N1-acetyl transferase 1 [Source:MGI Symbol;Acc:MGI:98233]	155213132	X	495	417	236	460	298	323	317	449	411	385	351	279	378	373	277	259	2713	2995	348.852	0.174248	0.0831303	0.0360752	0.657802
ENSMUSG00000068748	Ptprz1	protein tyrosine phosphatase, receptor type Z, polypeptide 1 [Source:MGI Symbol;Acc:MGI:97816]	22875502	6	106	17	11	19	24	12	14	38	17	6	14	10	10	10	24	8	99	241	18.8638	-0.239175	0.11417	0.0361803	0.657802
ENSMUSG00000029427	Zcchc8	zinc finger, CCHC domain containing 8 [Source:MGI Symbol;Acc:MGI:1917900]	123698294	5	121	129	65	108	65	53	84	88	96	124	88	71	87	59	85	57	667	713	83.2131	0.202222	0.0966044	0.0363227	0.657802
ENSMUSG00000079227	Ccr5	chemokine (C-C motif) receptor 5 [Source:MGI Symbol;Acc:MGI:107182]	124121543	9	11	24	3	13	10	16	10	18	24	22	9	12	13	14	9	25	128	105	14.2726	0.257341	0.122978	0.0363869	0.657802
ENSMUSG00000029623	Pdap1	PDGFA associated protein 1 [Source:MGI Symbol;Acc:MGI:2448536]	145128769	5	591	394	231	364	341	297	456	461	384	357	251	181	235	285	233	224	2150	3135	315.122	-0.186792	0.0892805	0.0364211	0.657802
ENSMUSG00000022945	Chaf1b	chromatin assembly factor 1, subunit B (p60) [Source:MGI Symbol;Acc:MGI:1314881]	93883901	16	85	52	8	52	33	35	35	64	23	48	23	17	26	9	31	15	192	364	31.3976	-0.260931	0.124769	0.0365007	0.657802
ENSMUSG00000027981	Rnpc3	RNA-binding region (RNP1, RRM) containing 3 [Source:MGI Symbol;Acc:MGI:1914475]	113605067	3	52	58	23	59	41	60	99	83	44	41	26	34	26	44	23	36	274	475	44.8317	-0.259087	0.123898	0.0365156	0.657802
ENSMUSG00000046785	Epm2aip1	EPM2A (laforin) interacting protein 1 [Source:MGI Symbol;Acc:MGI:1925031]	111271929	9	123	102	60	79	83	54	61	100	72	68	63	32	51	42	55	47	430	662	64.9983	-0.222533	0.106428	0.0365358	0.657802
ENSMUSG00000042505	Sdhaf3	succinate dehydrogenase complex assembly factor 3 [Source:MGI Symbol;Acc:MGI:1913288]	6956004	6	38	25	25	26	23	23	27	28	18	20	23	6	13	10	20	14	124	215	20.4107	-0.260265	0.124529	0.0366187	0.657802
ENSMUSG00000028906	Epb41	erythrocyte membrane protein band 4.1 [Source:MGI Symbol;Acc:MGI:95401]	131923413	4	405	315	159	272	181	186	239	253	206	226	166	164	163	153	158	164	1400	2010	203.06	-0.151796	0.0726334	0.0366282	0.657802
ENSMUSG00000041046	Ramp3	receptor (calcitonin) activity modifying protein 3 [Source:MGI Symbol;Acc:MGI:1860292]	6658521	11	124	8	5	20	27	7	40	20	7	4	20	15	1	6	8	8	69	251	17.186	-0.183821	0.0879772	0.0366705	0.657802
ENSMUSG00000031299	Pdha1	pyruvate dehydrogenase E1 alpha 1 [Source:MGI Symbol;Acc:MGI:97532]	160122209	X	951	1028	483	964	612	465	754	801	786	843	679	643	606	608	543	531	5239	6058	682.353	0.13356	0.0639238	0.0366743	0.657802
ENSMUSG00000027315	Spint1	serine protease inhibitor, Kunitz type 1 [Source:MGI Symbol;Acc:MGI:1338033]	119237362	2	900	786	447	891	397	471	548	641	692	603	611	535	595	592	475	429	4532	5081	583.976	0.174187	0.0833691	0.0366764	0.657802
ENSMUSG00000012422	Tmem167	transmembrane protein 167 [Source:MGI Symbol;Acc:MGI:1913324]	90089123	13	380	385	145	333	222	229	289	354	320	353	240	228	220	230	219	234	2044	2337	263.583	0.142425	0.0681801	0.0367117	0.657802
ENSMUSG00000060261	Gtf2i	general transcription factor II I [Source:MGI Symbol;Acc:MGI:1202722]	134237834	5	585	284	133	281	196	173	264	249	195	203	178	164	147	158	167	146	1358	2165	206.107	-0.216485	0.103663	0.0367655	0.657802
ENSMUSG00000045071	E130308A19Rik	RIKEN cDNA E130308A19 gene [Source:MGI Symbol;Acc:MGI:2442164]	59626211	4	92	36	26	37	37	34	42	35	36	27	24	15	16	30	18	28	194	339	31.4475	-0.258652	0.123867	0.036786	0.657802
ENSMUSG00000105828	Gm43048	predicted gene 43048 [Source:MGI Symbol;Acc:MGI:5663185]	49217301	5	28	30	24	17	25	24	34	34	20	24	10	8	7	14	29	5	117	216	20.033	-0.257783	0.123459	0.036798	0.657802
ENSMUSG00000045107	Saysd1	SAYSVFN motif domain containing 1 [Source:MGI Symbol;Acc:MGI:1914759]	20075636	14	56	87	39	49	37	36	68	64	44	58	30	30	27	28	32	24	273	436	41.7972	-0.240786	0.115378	0.0368941	0.658604
ENSMUSG00000033213	AA467197	expressed sequence AA467197 [Source:MGI Symbol;Acc:MGI:3034182]	122636986	2	2621	2530	1566	3126	1309	1329	1842	1935	2438	1690	1937	1717	1631	1613	1704	1992	14722	16258	1888.98	0.186992	0.0896579	0.0370132	0.659026
ENSMUSG00000031442	Mcf2l	mcf.2 transforming sequence-like [Source:MGI Symbol;Acc:MGI:103263]	12873806	8	182	277	124	228	134	84	153	151	213	191	153	117	171	113	130	170	1258	1333	156.686	0.209917	0.100653	0.0370205	0.659026
ENSMUSG00000001056	Nhp2	NHP2 ribonucleoprotein [Source:MGI Symbol;Acc:MGI:1098547]	51619735	11	308	214	98	202	134	82	151	160	156	155	110	68	87	71	133	74	854	1349	127.526	-0.226586	0.10873	0.0371662	0.660705
ENSMUSG00000022098	Bmp1	bone morphogenetic protein 1 [Source:MGI Symbol;Acc:MGI:88176]	70474558	14	94	69	23	43	48	53	67	54	45	47	35	16	33	37	27	33	273	451	42.6308	-0.248777	0.119446	0.0372734	0.661693
ENSMUSG00000043794	D830025C05Rik	RIKEN cDNA D830025C05 gene [Source:MGI Symbol;Acc:MGI:3698180]	25597012	8	20	22	3	16	5	6	6	8	5	10	21	12	17	17	16	7	105	86	11.7581	0.242316	0.116393	0.0373538	0.662204
ENSMUSG00000031818	Cox4i1	cytochrome c oxidase subunit 4I1 [Source:MGI Symbol;Acc:MGI:88473]	120668222	8	3776	4636	3047	4657	2228	2535	3196	3738	4087	3931	3285	2979	3147	2690	2480	2714	25313	27813	3242.77	0.16606	0.0798577	0.0375765	0.662465
ENSMUSG00000029430	Ran	RAN, member RAS oncogene family [Source:MGI Symbol;Acc:MGI:1333112]	129020069	5	874	607	294	637	538	253	401	538	351	427	376	305	269	257	370	306	2661	4142	402.084	-0.210765	0.101357	0.0375788	0.662465
ENSMUSG00000049721	Gal3st1	galactose-3-O-sulfotransferase 1 [Source:MGI Symbol;Acc:MGI:1858277]	3983636	11	65	63	58	77	47	37	54	61	68	66	63	78	62	41	46	43	467	462	57.8116	0.238172	0.114579	0.0376471	0.662465
ENSMUSG00000046020	Pofut1	protein O-fucosyltransferase 1 [Source:MGI Symbol;Acc:MGI:2153207]	153241533	2	118	158	78	137	85	72	92	132	108	108	80	64	51	43	61	64	579	872	85.6629	-0.211331	0.101667	0.0376477	0.662465
ENSMUSG00000039263	Npepl1	aminopeptidase-like 1 [Source:MGI Symbol;Acc:MGI:2448523]	174110349	2	173	164	111	143	93	97	133	163	148	164	131	139	124	117	87	91	1001	1077	127.109	0.192334	0.0925325	0.0376583	0.662465
ENSMUSG00000061531	Tmem236	transmembrane protein 236 [Source:MGI Symbol;Acc:MGI:1919309]	14174523	2	199	288	133	185	103	154	189	178	187	131	116	63	118	93	115	120	943	1429	140.961	-0.214428	0.103267	0.037852	0.662465
ENSMUSG00000037991	Rmi2	RecQ mediated genome instability 2 [Source:MGI Symbol;Acc:MGI:2685383]	10835059	16	39	53	12	25	36	21	28	29	20	34	4	14	10	6	21	19	128	243	21.4553	-0.256558	0.123585	0.0378971	0.662465
ENSMUSG00000029371	Cxcl5	chemokine (C-X-C motif) ligand 5 [Source:MGI Symbol;Acc:MGI:1096868]	90759360	5	1230	23	10	68	114	35	33	153	21	29	75	8	5	11	87	51	287	1666	94.3783	-0.144691	0.0697014	0.0379054	0.662465
ENSMUSG00000042498	Radx	RPA1 related single stranded DNA binding protein, X-linked [Source:MGI Symbol;Acc:MGI:2147848]	139480367	X	17	25	21	17	15	13	37	35	19	17	11	11	11	3	14	11	97	180	16.4728	-0.256841	0.123727	0.0379067	0.662465
ENSMUSG00000027323	Rad51	RAD51 recombinase [Source:MGI Symbol;Acc:MGI:97890]	119112793	2	79	67	25	59	51	44	35	57	47	56	28	17	24	26	33	27	258	417	39.4383	-0.244901	0.11798	0.0379145	0.662465
ENSMUSG00000026187	Xrcc5	X-ray repair complementing defective repair in Chinese hamster cells 5 [Source:MGI Symbol;Acc:MGI:104517]	72307427	1	97	64	27	74	58	42	60	55	56	56	44	23	29	40	24	22	294	477	45.0251	-0.244587	0.117846	0.0379425	0.662465
ENSMUSG00000016382	Pls3	plastin 3 (T-isoform) [Source:MGI Symbol;Acc:MGI:104807]	75785654	X	260	114	75	123	87	127	109	137	116	92	74	49	82	76	96	59	644	1032	99.0413	-0.236905	0.114172	0.0379879	0.662465
ENSMUSG00000023885	Thbs2	thrombospondin 2 [Source:MGI Symbol;Acc:MGI:98738]	14665500	17	154	24	15	29	40	23	40	43	29	18	35	15	21	10	20	23	171	368	30.2829	-0.249982	0.1206	0.0381895	0.663839
ENSMUSG00000038028	Tigar	Trp53 induced glycolysis regulatory phosphatase [Source:MGI Symbol;Acc:MGI:2442752]	127085116	6	91	86	40	58	39	27	59	67	64	49	23	25	37	27	25	37	287	467	43.6103	-0.241749	0.116678	0.0382713	0.663839
ENSMUSG00000031661	Nkd1	naked cuticle 1 [Source:MGI Symbol;Acc:MGI:2135954]	88521354	8	981	84	42	179	193	54	132	249	57	39	163	55	12	22	133	63	544	1914	129.871	-0.186228	0.0898871	0.0382838	0.663839
ENSMUSG00000025481	Urah	urate (5-hydroxyiso-) hydrolase [Source:MGI Symbol;Acc:MGI:1916142]	140835018	7	146	133	52	135	107	66	149	117	120	146	102	92	96	91	96	100	843	905	105.873	0.200838	0.0969518	0.0383093	0.663839
ENSMUSG00000022018	Rgcc	regulator of cell cycle [Source:MGI Symbol;Acc:MGI:1913464]	79288756	14	87	61	24	53	73	27	43	51	31	46	35	16	15	23	43	29	238	419	38.6284	-0.257828	0.124473	0.0383253	0.663839
ENSMUSG00000036403	Cep135	centrosomal protein 135 [Source:MGI Symbol;Acc:MGI:2681869]	76588698	5	32	35	15	29	15	19	30	27	32	39	24	11	27	26	23	29	211	202	25.0347	0.251113	0.121315	0.0384588	0.664756
ENSMUSG00000021188	Trip11	thyroid hormone receptor interactor 11 [Source:MGI Symbol;Acc:MGI:1924393]	101834043	12	155	175	87	128	137	103	163	136	186	171	105	101	109	123	122	108	1025	1084	128.872	0.193298	0.0934895	0.0386781	0.664756
ENSMUSG00000027357	Crls1	cardiolipin synthase 1 [Source:MGI Symbol;Acc:MGI:1913836]	132846666	2	152	138	67	143	98	90	134	122	86	106	77	66	85	78	69	72	639	944	94.7664	-0.186023	0.0899877	0.0387143	0.664756
ENSMUSG00000000001	Gnai3	guanine nucleotide binding protein (G protein), alpha inhibiting 3 [Source:MGI Symbol;Acc:MGI:95773]	108107280	3	479	423	200	366	233	252	320	394	392	318	262	283	279	283	247	252	2316	2667	301.168	0.140606	0.0680198	0.0387221	0.664756
ENSMUSG00000038402	Foxf2	forkhead box F2 [Source:MGI Symbol;Acc:MGI:1347479]	31625816	13	49	43	18	37	21	22	24	28	17	23	21	20	12	14	14	19	140	242	22.4287	-0.253226	0.122506	0.0387294	0.664756
ENSMUSG00000025196	Cpn1	carboxypeptidase N, polypeptide 1 [Source:MGI Symbol;Acc:MGI:2135874]	43956307	19	134	170	198	236	91	197	158	155	259	169	196	190	204	165	120	170	1473	1339	178.445	0.250363	0.121141	0.0387618	0.664756
ENSMUSG00000000538	Tom1l2	target of myb1-like 2 (chicken) [Source:MGI Symbol;Acc:MGI:2443306]	60226714	11	293	310	213	309	133	149	206	260	266	229	230	233	211	177	195	183	1724	1873	219.856	0.192891	0.0933501	0.0387983	0.664756
ENSMUSG00000022604	Cep97	centrosomal protein 97 [Source:MGI Symbol;Acc:MGI:1921451]	55899888	16	56	20	10	22	20	22	28	36	21	18	11	11	11	12	13	19	116	214	19.1436	-0.258043	0.124898	0.0388264	0.664756
ENSMUSG00000022620	Arsa	arylsulfatase A [Source:MGI Symbol;Acc:MGI:88077]	89472476	15	67	57	50	59	40	57	74	107	57	49	39	40	45	38	19	26	313	511	49.463	-0.249921	0.120978	0.0388443	0.664756
ENSMUSG00000059796	Eif4a1	eukaryotic translation initiation factor 4A1 [Source:MGI Symbol;Acc:MGI:95303]	69666936	11	835	763	339	720	435	300	452	532	430	411	402	298	336	312	401	347	2937	4376	432.569	-0.171396	0.0830172	0.0389625	0.66581
ENSMUSG00000023909	Paqr4	progestin and adipoQ receptor family member IV [Source:MGI Symbol;Acc:MGI:1923748]	23736186	17	730	985	563	889	589	598	735	754	768	839	631	574	668	576	553	655	5264	5843	681.82	0.153063	0.0741552	0.0390097	0.66581
ENSMUSG00000042606	Hirip3	HIRA interacting protein 3 [Source:MGI Symbol;Acc:MGI:2142364]	126861972	7	118	84	25	59	51	55	80	91	54	62	32	28	40	37	51	41	345	563	52.92	-0.238415	0.115551	0.0390852	0.666213
ENSMUSG00000030697	Ppp4c	protein phosphatase 4, catalytic subunit [Source:MGI Symbol;Acc:MGI:1891763]	126785866	7	144	147	57	133	81	86	97	141	119	126	115	81	88	81	108	87	805	886	102.071	0.18274	0.0886129	0.0391857	0.66704
ENSMUSG00000030835	Nomo1	nodal modulator 1 [Source:MGI Symbol;Acc:MGI:2385850]	46033698	7	311	297	183	272	154	180	263	278	199	219	182	135	156	145	188	130	1354	1938	197.222	-0.15986	0.0775743	0.0393289	0.667067
ENSMUSG00000030214	Plbd1	phospholipase B domain containing 1 [Source:MGI Symbol;Acc:MGI:1914107]	136612070	6	171	169	79	122	78	103	136	143	139	124	83	64	74	61	56	73	674	1001	98.4814	-0.201083	0.0976009	0.0393738	0.667067
ENSMUSG00000003037	Rab8a	RAB8A, member RAS oncogene family [Source:MGI Symbol;Acc:MGI:96960]	72161200	8	675	708	336	640	423	385	510	550	562	591	444	402	420	375	393	410	3597	4227	472.455	0.104174	0.0506064	0.0395408	0.667067
ENSMUSG00000038102	Trappc11	trafficking protein particle complex 11 [Source:MGI Symbol;Acc:MGI:2444585]	47490115	8	166	126	78	104	73	57	124	114	75	79	58	65	63	79	55	68	542	842	82.4835	-0.212232	0.103111	0.0395614	0.667067
ENSMUSG00000016256	Ctsz	cathepsin Z [Source:MGI Symbol;Acc:MGI:1891190]	174427493	2	494	571	255	510	353	327	408	549	414	461	285	224	247	264	284	285	2464	3467	352.714	-0.149946	0.0728705	0.0396179	0.667067
ENSMUSG00000034107	Ano7	anoctamin 7 [Source:MGI Symbol;Acc:MGI:3052714]	93373930	1	134	249	132	214	116	106	133	146	171	210	142	114	158	99	145	152	1191	1230	148.07	0.214428	0.104216	0.0396348	0.667067
ENSMUSG00000039405	Prss23	protease, serine 23 [Source:MGI Symbol;Acc:MGI:1923703]	89507783	7	379	522	258	433	145	193	341	355	359	327	155	206	176	144	174	150	1691	2626	251.284	-0.225947	0.109829	0.0396604	0.667067
ENSMUSG00000031060	Rbm10	RNA binding motif protein 10 [Source:MGI Symbol;Acc:MGI:2384310]	20617503	X	196	187	97	195	149	135	184	145	127	172	98	86	108	91	110	92	884	1288	130.303	-0.188618	0.0917526	0.0398095	0.667067
ENSMUSG00000037643	Prkci	protein kinase C, iota [Source:MGI Symbol;Acc:MGI:99260]	30995747	3	284	317	156	263	240	183	248	241	226	217	172	147	153	140	145	164	1364	1932	198.395	-0.158947	0.0773276	0.0398299	0.667067
ENSMUSG00000038776	Ephx1	epoxide hydrolase 1, microsomal [Source:MGI Symbol;Acc:MGI:95405]	180976210	1	63	48	41	66	45	53	45	52	37	23	36	47	28	24	24	29	248	413	40.4846	-0.249807	0.121539	0.0398432	0.667067
ENSMUSG00000041235	Chd7	chromodomain helicase DNA binding protein 7 [Source:MGI Symbol;Acc:MGI:2444748]	8690406	4	541	570	234	472	334	322	439	618	435	634	327	400	370	319	359	338	3182	3530	404.57	0.17217	0.0837854	0.0398892	0.667067
ENSMUSG00000006315	Tmem147	transmembrane protein 147 [Source:MGI Symbol;Acc:MGI:1915011]	30727701	7	418	410	194	350	252	254	293	342	320	316	194	188	216	178	211	183	1806	2513	257.313	-0.135281	0.0658497	0.0399379	0.667067
ENSMUSG00000003199	Mpnd	MPN domain containing [Source:MGI Symbol;Acc:MGI:1915297]	56005711	17	264	224	136	205	157	137	220	217	181	195	126	82	141	125	137	90	1077	1560	157.101	-0.181646	0.0884628	0.0400374	0.667067
ENSMUSG00000071359	Tbpl1	TATA box binding protein-like 1 [Source:MGI Symbol;Acc:MGI:1339946]	22703879	10	216	166	120	163	153	132	103	167	149	119	93	86	98	89	97	96	827	1220	123.771	-0.201271	0.0980962	0.0401916	0.667067
ENSMUSG00000017868	Sgk2	serum/glucocorticoid regulated kinase 2 [Source:MGI Symbol;Acc:MGI:1351318]	162987330	2	233	349	233	421	144	176	184	336	307	274	195	298	237	223	299	205	2038	2076	253.48	0.232053	0.113112	0.0402156	0.667067
ENSMUSG00000070858	Gm1673	predicted gene 1673 [Source:MGI Symbol;Acc:MGI:2686519]	33983433	5	17	29	16	14	8	8	20	16	27	19	20	22	18	14	9	16	145	128	16.8012	0.256132	0.124881	0.0402662	0.667067
ENSMUSG00000039680	Mrps6	mitochondrial ribosomal protein S6 [Source:MGI Symbol;Acc:MGI:2153111]	92058270	16	392	354	166	379	228	166	253	280	300	245	188	120	143	145	168	198	1507	2218	218.963	-0.184977	0.090193	0.0402768	0.667067
ENSMUSG00000028962	Slc4a2	solute carrier family 4 (anion exchanger), member 2 [Source:MGI Symbol;Acc:MGI:109351]	24423837	5	332	379	217	415	208	247	289	296	339	386	222	216	328	273	200	246	2210	2383	280.063	0.184073	0.089758	0.0402895	0.667067
ENSMUSG00000023942	Slc29a1	solute carrier family 29 (nucleoside transporters), member 1 [Source:MGI Symbol;Acc:MGI:1927073]	45585200	17	113	116	64	96	71	62	84	75	73	61	50	46	52	44	76	45	447	681	67.6276	-0.210786	0.102789	0.0402995	0.667067
ENSMUSG00000027204	Fbn1	fibrillin 1 [Source:MGI Symbol;Acc:MGI:95489]	125300594	2	131	165	72	127	94	100	119	105	109	107	99	48	58	52	63	74	610	913	90.5725	-0.209823	0.102358	0.0403743	0.667067
ENSMUSG00000054733	Msra	methionine sulfoxide reductase A [Source:MGI Symbol;Acc:MGI:106916]	64122625	14	140	214	116	167	108	117	128	131	151	185	148	106	135	124	109	101	1059	1121	133.704	0.19552	0.0953968	0.0404091	0.667067
ENSMUSG00000019849	Prep	prolyl endopeptidase [Source:MGI Symbol;Acc:MGI:1270863]	45067203	10	212	177	79	115	105	88	105	160	122	131	79	76	78	56	75	76	693	1041	101.743	-0.199555	0.0973776	0.040434	0.667067
ENSMUSG00000030793	Pycard	PYD and CARD domain containing [Source:MGI Symbol;Acc:MGI:1931465]	127989708	7	928	1297	610	1238	733	737	991	1053	959	1034	773	657	837	856	816	816	6748	7587	875.357	0.155482	0.0758777	0.0404513	0.667067
ENSMUSG00000021569	Trip13	thyroid hormone receptor interactor 13 [Source:MGI Symbol;Acc:MGI:1916966]	73911347	13	69	49	19	30	42	17	43	47	21	34	16	20	20	17	22	30	180	316	29.0149	-0.253311	0.123622	0.0404548	0.667067
ENSMUSG00000040848	Sft2d2	SFT2 domain containing 2 [Source:MGI Symbol;Acc:MGI:1917362]	165174337	1	665	693	395	668	432	464	467	570	601	598	483	459	499	393	395	414	3842	4354	500.024	0.136135	0.0664697	0.0405531	0.667067
ENSMUSG00000029675	Eln	elastin [Source:MGI Symbol;Acc:MGI:95317]	134702593	5	127	159	63	74	79	99	127	103	111	69	81	39	71	59	49	51	530	831	80.9363	-0.233931	0.114253	0.040611	0.667067
ENSMUSG00000028063	Lmna	lamin A [Source:MGI Symbol;Acc:MGI:96794]	88480147	3	1607	1245	572	1090	735	553	944	1082	978	874	695	563	516	630	529	604	5389	7828	776.55	-0.157841	0.0771054	0.0406499	0.667067
ENSMUSG00000031342	Gpm6b	glycoprotein m6b [Source:MGI Symbol;Acc:MGI:107672]	166238911	X	82	62	22	53	56	57	47	50	39	45	36	20	29	27	28	40	264	429	41.3071	-0.242983	0.1187	0.0406543	0.667067
ENSMUSG00000040659	Efhd2	EF hand domain containing 2 [Source:MGI Symbol;Acc:MGI:106504]	141858142	4	685	662	329	600	449	380	591	622	575	543	465	416	443	408	411	436	3697	4318	486.197	0.114469	0.0559502	0.0407654	0.667067
ENSMUSG00000039706	Ldb2	LIM domain binding 2 [Source:MGI Symbol;Acc:MGI:894670]	44472132	5	16	16	12	5	9	23	16	13	27	25	23	15	16	5	15	17	143	110	15.9102	0.25009	0.122244	0.0407732	0.667067
ENSMUSG00000021643	Serf1	small EDRK-rich factor 1 [Source:MGI Symbol;Acc:MGI:1337114]	100108012	13	162	116	56	109	81	63	87	125	84	80	68	59	69	55	55	59	529	799	78.4176	-0.195805	0.095785	0.0409319	0.667067
ENSMUSG00000032059	Alg9	asparagine-linked glycosylation 9 (alpha 1,2 mannosyltransferase) [Source:MGI Symbol;Acc:MGI:1924753]	50775019	9	98	143	58	121	98	63	76	146	122	124	86	89	104	67	94	80	766	803	95.3107	0.211715	0.103606	0.0410072	0.667067
ENSMUSG00000018166	Erbb3	erb-b2 receptor tyrosine kinase 3 [Source:MGI Symbol;Acc:MGI:95411]	128567523	10	584	641	432	595	283	393	468	528	586	554	451	430	522	427	329	338	3637	3924	462.448	0.18373	0.0899147	0.0410149	0.667067
ENSMUSG00000024065	Ehd3	EH-domain containing 3 [Source:MGI Symbol;Acc:MGI:1928900]	73804134	17	55	38	10	29	24	23	17	26	23	15	12	13	13	6	18	20	120	222	19.7428	-0.255148	0.124905	0.0410775	0.667067
ENSMUSG00000024269	Tpgs2	tubulin polyglutamylase complex subunit 2 [Source:MGI Symbol;Acc:MGI:1913898]	25127223	18	87	51	22	24	40	20	31	64	37	29	19	26	19	23	21	14	188	339	30.4053	-0.254618	0.124672	0.0411218	0.667067
ENSMUSG00000043068	Fam89a	family with sequence similarity 89, member A [Source:MGI Symbol;Acc:MGI:1916877]	124740257	8	100	5	3	25	15	11	19	29	8	8	22	2	3	2	17	7	69	207	14.6819	-0.198933	0.0974142	0.0411385	0.667067
ENSMUSG00000078317	F8a	factor 8-associated gene A [Source:MGI Symbol;Acc:MGI:95474]	73228291	X	83	79	35	94	47	59	80	75	72	76	71	60	55	51	69	67	521	552	65.5176	0.209805	0.102741	0.0411446	0.667067
ENSMUSG00000027810	Eif2a	eukaryotic translation initiation factor 2A [Source:MGI Symbol;Acc:MGI:1098684]	58525821	3	221	205	98	199	130	118	183	160	121	143	91	114	127	102	96	100	894	1314	132.108	-0.17574	0.0860728	0.0411757	0.667067
ENSMUSG00000021337	Scgn	secretagogin, EF-hand calcium binding protein [Source:MGI Symbol;Acc:MGI:2384873]	23953456	13	16	35	16	21	14	16	24	24	29	36	21	8	22	23	36	14	189	166	21.779	0.254969	0.124901	0.0412142	0.667067
ENSMUSG00000030254	Rad18	RAD18 E3 ubiquitin protein ligase [Source:MGI Symbol;Acc:MGI:1890476]	112619850	6	29	31	17	22	22	16	30	31	19	20	11	8	19	10	14	14	115	198	18.5355	-0.253197	0.124085	0.0412999	0.667612
ENSMUSG00000022474	Pmm1	phosphomannomutase 1 [Source:MGI Symbol;Acc:MGI:1353418]	81951108	15	161	185	124	216	109	138	129	294	165	141	88	92	119	93	106	79	883	1356	133.417	-0.223233	0.109496	0.0414765	0.668335
ENSMUSG00000002064	Sdf2	stromal cell derived factor 2 [Source:MGI Symbol;Acc:MGI:108019]	78245746	11	416	388	236	408	246	248	302	361	368	347	294	244	301	234	240	246	2274	2605	296.291	0.129278	0.0634162	0.041494	0.668335
ENSMUSG00000087700	Gm15283	predicted gene 15283 [Source:MGI Symbol;Acc:MGI:3705161]	73843039	12	10	14	4	8	6	3	13	5	14	4	21	4	6	10	6	21	86	63	9.31329	0.226173	0.110951	0.0415008	0.668335
ENSMUSG00000036123	Slc9a3	solute carrier family 9 (sodium/hydrogen exchanger), member 3 [Source:MGI Symbol;Acc:MGI:105064]	74121457	13	175	243	93	243	90	72	200	135	97	100	95	81	95	44	123	103	738	1251	116.373	-0.241698	0.118679	0.0416924	0.66861
ENSMUSG00000022838	Eaf2	ELL associated factor 2 [Source:MGI Symbol;Acc:MGI:2146616]	36792884	16	23	13	8	26	8	16	17	19	16	30	44	12	19	6	17	15	159	130	17.6816	0.248788	0.122194	0.0417499	0.66861
ENSMUSG00000015750	Aph1a	aph1 homolog A, gamma secretase subunit [Source:MGI Symbol;Acc:MGI:2385110]	95893969	3	248	219	119	219	142	149	209	212	228	208	171	114	166	201	151	138	1377	1517	175.926	0.172162	0.0845663	0.0417685	0.66861
ENSMUSG00000039748	Exo1	exonuclease 1 [Source:MGI Symbol;Acc:MGI:1349427]	175880581	1	34	25	6	19	22	4	15	25	12	17	5	8	4	6	15	5	72	150	12.469	-0.243401	0.11959	0.0418218	0.66861
ENSMUSG00000032332	Col12a1	collagen, type XII, alpha 1 [Source:MGI Symbol;Acc:MGI:88448]	79598991	9	79	80	30	52	45	56	51	46	76	65	59	47	34	41	63	48	433	439	53.1916	0.227613	0.111836	0.0418262	0.66861
ENSMUSG00000048796	Cyb561d1	cytochrome b-561 domain containing 1 [Source:MGI Symbol;Acc:MGI:1919273]	108195687	3	66	113	51	103	40	52	29	61	81	73	74	66	44	60	66	59	523	515	63.6047	0.243585	0.119709	0.0418698	0.66861
ENSMUSG00000034917	Tjp3	tight junction protein 3 [Source:MGI Symbol;Acc:MGI:1351650]	81273207	10	914	922	482	965	498	533	736	707	686	763	616	526	701	617	509	616	5034	5757	656.139	0.147365	0.0724265	0.0418826	0.66861
ENSMUSG00000020911	Krt19	keratin 19 [Source:MGI Symbol;Acc:MGI:96693]	100140810	11	9144	9342	4909	9968	5154	4732	6484	6457	6863	7057	6538	5679	5983	5961	5078	5723	48882	56190	6383.58	0.147165	0.0723654	0.0419886	0.669175
ENSMUSG00000084411	Gm11510	predicted gene 11510 [Source:MGI Symbol;Acc:MGI:3650711]	88432986	11	53	38	15	36	23	18	29	37	27	24	24	18	11	13	11	17	145	249	22.7455	-0.249668	0.12279	0.0420222	0.669175
ENSMUSG00000049300	Prmt6	protein arginine N-methyltransferase 6 [Source:MGI Symbol;Acc:MGI:2139971]	110246109	3	48	75	29	55	34	31	50	46	26	40	30	25	21	32	24	28	226	368	35.2795	-0.237121	0.116658	0.0420906	0.669396
ENSMUSG00000066442	Mthfs	5, 10-methenyltetrahydrofolate synthetase [Source:MGI Symbol;Acc:MGI:1340032]	89210676	9	93	75	53	65	34	36	54	59	50	49	39	17	34	32	33	41	295	469	45.1049	-0.231725	0.11407	0.0422115	0.669396
ENSMUSG00000073987	Ggh	gamma-glutamyl hydrolase [Source:MGI Symbol;Acc:MGI:1329035]	20042052	4	330	511	123	373	191	173	296	347	320	174	229	99	129	117	157	206	1431	2344	217.665	-0.23462	0.115512	0.0422425	0.669396
ENSMUSG00000031833	Mast3	microtubule associated serine/threonine kinase 3 [Source:MGI Symbol;Acc:MGI:2683541]	70778117	8	43	43	15	28	20	10	28	26	39	37	32	16	31	28	17	21	221	213	25.9066	0.248697	0.122444	0.0422447	0.669396
ENSMUSG00000026791	Slc2a8	solute carrier family 2, (facilitated glucose transporter), member 8 [Source:MGI Symbol;Acc:MGI:1860103]	32972990	2	50	73	24	48	36	22	32	77	37	41	22	23	29	21	25	16	214	362	33.2996	-0.247106	0.121757	0.0424066	0.671133
ENSMUSG00000027350	Chgb	chromogranin B [Source:MGI Symbol;Acc:MGI:88395]	132781278	2	896	1466	686	1329	703	643	956	1408	1005	1032	641	537	573	660	573	493	5514	8087	803.921	-0.190049	0.0936948	0.0425207	0.672109
ENSMUSG00000028337	Coro2a	coronin, actin binding protein 2A [Source:MGI Symbol;Acc:MGI:1345966]	46536937	4	868	867	621	973	519	647	833	859	872	751	648	581	781	720	656	608	5617	6187	726.542	0.165698	0.0817234	0.042607	0.672501
ENSMUSG00000036918	Ttc7	tetratricopeptide repeat domain 7 [Source:MGI Symbol;Acc:MGI:1920999]	87282886	17	280	288	123	232	155	176	204	315	259	304	158	141	179	177	203	194	1615	1773	203.825	0.176119	0.0868814	0.0426504	0.672501
ENSMUSG00000038000	Acd	adrenocortical dysplasia [Source:MGI Symbol;Acc:MGI:87873]	105695860	8	118	109	61	89	62	50	86	109	64	71	48	46	59	61	50	52	451	684	67.5756	-0.200166	0.098769	0.0427026	0.672501
ENSMUSG00000024747	Aldh1a7	aldehyde dehydrogenase family 1, subfamily A7 [Source:MGI Symbol;Acc:MGI:1347050]	20692953	19	48	98	47	80	31	45	53	63	57	32	27	31	36	34	40	26	283	465	44.4708	-0.242088	0.11954	0.0428513	0.672512
ENSMUSG00000084939	Gm830	predicted gene 830 [Source:MGI Symbol;Acc:MGI:2685676]	95464724	4	64	12	7	20	23	18	13	24	7	20	12	2	10	11	11	11	84	181	15.1097	-0.237397	0.117225	0.0428521	0.672512
ENSMUSG00000038780	Smurf1	SMAD specific E3 ubiquitin protein ligase 1 [Source:MGI Symbol;Acc:MGI:1923038]	144876495	5	108	78	34	64	53	33	59	68	65	55	71	59	63	53	48	56	470	497	58.7746	0.221655	0.109455	0.0428605	0.672512
ENSMUSG00000078440	Dohh	deoxyhypusine hydroxylase/monooxygenase [Source:MGI Symbol;Acc:MGI:1915964]	81384428	10	161	103	90	99	89	86	79	129	93	67	61	53	59	78	73	60	544	836	83.5332	-0.21885	0.10814	0.0429941	0.673319
ENSMUSG00000034758	Tle6	transducin-like enhancer of split 6 [Source:MGI Symbol;Acc:MGI:2149593]	81590904	10	21	30	6	27	16	11	38	30	13	16	21	5	13	7	8	9	92	179	15.519	-0.249121	0.123111	0.0430168	0.673319
ENSMUSG00000021640	Naip1	NLR family, apoptosis inhibitory protein 1 [Source:MGI Symbol;Acc:MGI:1298223]	100407764	13	486	633	349	538	324	501	547	583	608	551	399	400	466	395	430	412	3661	3961	468.017	0.172938	0.0854949	0.0430947	0.67347
ENSMUSG00000026077	Npas2	neuronal PAS domain protein 2 [Source:MGI Symbol;Acc:MGI:109232]	39193731	1	89	87	37	68	32	64	59	82	68	83	25	12	30	25	32	36	311	518	47.6555	-0.250697	0.123979	0.0431673	0.67347
ENSMUSG00000045316	Fahd1	fumarylacetoacetate hydrolase domain containing 1 [Source:MGI Symbol;Acc:MGI:1915886]	24848892	17	233	317	178	245	93	126	191	187	224	204	161	187	210	186	131	181	1484	1570	186.659	0.214713	0.106192	0.0431839	0.67347
ENSMUSG00000031757	Mt4	metallothionein 4 [Source:MGI Symbol;Acc:MGI:99692]	94137197	8	573	0	4	36	16	5	40	237	5	0	35	7	1	2	21	2	73	911	45.397	-0.106316	0.0526203	0.0433371	0.674526
ENSMUSG00000022174	Dad1	defender against cell death 1 [Source:MGI Symbol;Acc:MGI:101912]	54235479	14	1572	1092	499	1035	866	532	892	1051	867	899	668	541	564	527	600	528	5194	7539	750.062	-0.162245	0.0803265	0.0434019	0.674526
ENSMUSG00000022523	Fgf12	fibroblast growth factor 12 [Source:MGI Symbol;Acc:MGI:109183]	28160098	16	13	15	6	7	11	7	5	18	11	11	11	14	10	14	14	12	97	82	11.2597	0.247858	0.122717	0.0434093	0.674526
ENSMUSG00000054640	Slc8a1	solute carrier family 8 (sodium/calcium exchanger), member 1 [Source:MGI Symbol;Acc:MGI:107956]	81373105	17	228	287	253	304	133	229	279	229	312	294	224	232	256	236	181	203	1938	1942	241.618	0.217694	0.10781	0.0434622	0.674531
ENSMUSG00000039244	E130309D02Rik	RIKEN cDNA E130309D02 gene [Source:MGI Symbol;Acc:MGI:2442621]	143301195	5	95	76	60	82	79	47	77	72	56	67	46	41	39	41	31	60	381	588	58.5567	-0.225047	0.111503	0.0435599	0.675209
ENSMUSG00000022488	Nckap1l	NCK associated protein 1 like [Source:MGI Symbol;Acc:MGI:1926063]	103453794	15	43	43	13	26	24	23	13	31	33	20	42	12	20	35	34	41	237	216	28.0165	0.251863	0.12482	0.0436111	0.675209
ENSMUSG00000100127	Gsdmcl-ps	gasdermin C-like, pseudogene [Source:MGI Symbol;Acc:MGI:1921710]	63914448	15	15	19	7	27	9	13	16	13	38	8	14	18	16	15	12	19	140	119	15.8912	0.249049	0.123627	0.043955	0.678627
ENSMUSG00000060950	Trmt61a	tRNA methyltransferase 61A [Source:MGI Symbol;Acc:MGI:2443487]	111678105	12	50	47	24	41	31	21	38	39	24	41	17	19	20	14	24	19	178	291	27.5443	-0.240644	0.119515	0.0440608	0.678627
ENSMUSG00000020265	Sumo3	small ubiquitin-like modifier 3 [Source:MGI Symbol;Acc:MGI:1336201]	77606097	10	1157	1112	451	985	729	576	755	1062	865	898	544	458	458	488	598	496	4805	6827	685.66	-0.153128	0.0760713	0.04412	0.678627
ENSMUSG00000017307	Acot8	acyl-CoA thioesterase 8 [Source:MGI Symbol;Acc:MGI:2158201]	164792765	2	261	267	124	277	147	147	192	254	226	255	167	147	184	177	157	158	1471	1669	189.017	0.149426	0.0742375	0.044134	0.678627
ENSMUSG00000042426	Dhx29	DEAH (Asp-Glu-Ala-His) box polypeptide 29 [Source:MGI Symbol;Acc:MGI:2145374]	112927454	13	94	92	35	63	59	47	38	68	45	32	51	32	28	32	45	37	302	496	47.4196	-0.235574	0.11704	0.0441385	0.678627
ENSMUSG00000039774	Galnt12	polypeptide N-acetylgalactosaminyltransferase 12 [Source:MGI Symbol;Acc:MGI:2444664]	47091909	4	810	1041	491	881	538	521	657	851	819	859	530	507	621	542	572	584	5034	5790	653.383	0.125741	0.0624824	0.0441751	0.678627
ENSMUSG00000032297	Celf6	CUGBP, Elav-like family member 6 [Source:MGI Symbol;Acc:MGI:1923433]	59577917	9	14	23	11	30	10	11	20	41	12	5	4	15	13	12	9	6	76	160	13.8376	-0.241251	0.119911	0.044229	0.678627
ENSMUSG00000039704	Lmbrd2	LMBR1 domain containing 2 [Source:MGI Symbol;Acc:MGI:2444173]	9140550	15	196	173	101	151	115	115	158	151	155	168	121	116	136	122	111	111	1040	1160	134.259	0.158803	0.078941	0.0442548	0.678627
ENSMUSG00000002250	Ppard	peroxisome proliferator activator receptor delta [Source:MGI Symbol;Acc:MGI:101884]	28232700	17	612	751	442	720	402	368	552	603	600	642	459	413	459	443	463	431	3910	4450	508.058	0.135606	0.0674376	0.0443426	0.678953
ENSMUSG00000025372	Baiap2	brain-specific angiogenesis inhibitor 1-associated protein 2 [Source:MGI Symbol;Acc:MGI:2137336]	119942763	11	157	140	63	99	47	46	93	77	114	102	103	76	58	62	76	95	686	722	84.307	0.222738	0.110927	0.044647	0.678953
ENSMUSG00000027010	Slc25a12	solute carrier family 25 (mitochondrial carrier, Aralar), member 12 [Source:MGI Symbol;Acc:MGI:1926080]	71271063	2	204	149	50	115	105	58	89	146	108	82	60	64	54	50	82	69	569	916	86.2186	-0.224513	0.111814	0.0446536	0.678953
ENSMUSG00000030862	Cpxm2	carboxypeptidase X 2 (M14 family) [Source:MGI Symbol;Acc:MGI:1926006]	132032687	7	91	55	27	46	14	37	41	50	34	32	22	34	20	16	24	24	206	361	32.819	-0.247524	0.123298	0.0446946	0.678953
ENSMUSG00000026970	Rbms1	RNA binding motif, single stranded interacting protein 1 [Source:MGI Symbol;Acc:MGI:1861774]	60750193	2	946	681	286	591	455	435	534	711	587	501	425	343	340	277	367	363	3203	4639	462.195	-0.162061	0.0807278	0.0446968	0.678953
ENSMUSG00000112346	Gm48768		99105791	10	76	86	65	83	51	70	53	95	95	123	54	51	67	74	54	68	586	579	71.5603	0.224919	0.112066	0.0447477	0.678953
ENSMUSG00000024036	Slc37a1	solute carrier family 37 (glycerol-3-phosphate transporter), member 1 [Source:MGI Symbol;Acc:MGI:2446181]	31286792	17	486	639	420	491	322	355	485	522	427	563	401	413	456	351	407	401	3419	3720	440.142	0.174967	0.0872322	0.0448816	0.678953
ENSMUSG00000028713	Cyp4b1	cytochrome P450, family 4, subfamily b, polypeptide 1 [Source:MGI Symbol;Acc:MGI:103225]	115624725	4	88	125	177	178	40	126	84	223	113	88	47	68	92	69	33	23	533	1041	95.0054	-0.234919	0.117126	0.0448892	0.678953
ENSMUSG00000026009	Icos	inducible T cell co-stimulator [Source:MGI Symbol;Acc:MGI:1858745]	60977927	1	11	11	7	5	8	8	10	2	7	13	20	11	6	8	4	16	85	62	9.44522	0.229099	0.114226	0.0448912	0.678953
ENSMUSG00000049940	Pgrmc2	progesterone receptor membrane component 2 [Source:MGI Symbol;Acc:MGI:1918054]	41066326	3	438	425	212	287	233	221	277	334	324	277	206	180	192	151	213	173	1716	2427	246.053	-0.151148	0.0753643	0.0449019	0.678953
ENSMUSG00000000325	Arvcf	armadillo repeat gene deleted in velocardiofacial syndrome [Source:MGI Symbol;Acc:MGI:109620]	18348182	16	35	30	9	14	12	9	17	17	24	37	25	14	11	17	14	16	158	143	17.841	0.250477	0.124903	0.0449229	0.678953
ENSMUSG00000034424	Gcsh	glycine cleavage system protein H (aminomethyl carrier) [Source:MGI Symbol;Acc:MGI:1915383]	116981810	8	223	245	135	209	118	123	221	190	152	165	101	101	104	109	138	131	1001	1464	147.29	-0.176111	0.0878231	0.0449322	0.678953
ENSMUSG00000035367	Rmi1	RecQ mediated genome instability 1 [Source:MGI Symbol;Acc:MGI:1921636]	58402248	13	74	57	37	62	34	43	49	51	37	39	33	20	36	33	28	33	259	407	39.8235	-0.223941	0.111772	0.0451185	0.678953
ENSMUSG00000023057	Fabp2	fatty acid binding protein 2, intestinal [Source:MGI Symbol;Acc:MGI:95478]	122895072	3	1079	1897	1464	1951	868	1285	1361	1241	2037	1301	1448	1215	1589	2006	974	1518	12088	11146	1464.34	0.246607	0.123088	0.0451228	0.678953
ENSMUSG00000047557	Lxn	latexin [Source:MGI Symbol;Acc:MGI:107633]	67457998	3	88	74	38	82	40	46	56	48	64	40	44	59	68	82	48	61	466	472	58.2075	0.239465	0.11955	0.0451716	0.678953
ENSMUSG00000028347	Tmeff1	transmembrane protein with EGF-like and two follistatin-like domains 1 [Source:MGI Symbol;Acc:MGI:1926810]	48585174	4	156	41	22	52	28	17	31	58	47	20	32	11	21	25	23	19	198	405	33.3116	-0.246425	0.123039	0.0451964	0.678953
ENSMUSG00000014353	Tmem87b	transmembrane protein 87B [Source:MGI Symbol;Acc:MGI:1919727]	128818118	2	450	437	218	326	252	340	366	385	392	411	231	298	339	305	267	288	2531	2774	324.449	0.171358	0.0855622	0.045206	0.678953
ENSMUSG00000052534	Pbx1	pre B cell leukemia homeobox 1 [Source:MGI Symbol;Acc:MGI:97495]	168119364	1	666	725	415	620	370	472	651	675	647	598	431	547	534	408	491	447	4103	4594	531.351	0.155269	0.0775669	0.0453119	0.678953
ENSMUSG00000022843	Clcn2	chloride channel, voltage-sensitive 2 [Source:MGI Symbol;Acc:MGI:105061]	20702964	16	343	549	295	549	283	252	360	282	373	337	369	311	376	335	299	342	2742	2913	349.352	0.205606	0.102798	0.0454909	0.678953
ENSMUSG00000024907	Gal	galanin and GMAP prepropeptide [Source:MGI Symbol;Acc:MGI:95637]	3409915	19	90	131	47	73	40	25	88	101	85	33	52	37	27	27	52	19	332	595	53.0187	-0.249346	0.124693	0.0455345	0.678953
ENSMUSG00000031753	Cog4	component of oligomeric golgi complex 4 [Source:MGI Symbol;Acc:MGI:2142808]	110846600	8	206	199	142	219	118	126	170	161	224	178	130	117	148	128	142	169	1236	1341	157.479	0.17645	0.0882545	0.0455726	0.678953
ENSMUSG00000022906	Parp9	poly (ADP-ribose) polymerase family, member 9 [Source:MGI Symbol;Acc:MGI:1933117]	35938470	16	190	123	128	174	99	88	109	115	117	149	107	145	85	142	123	145	1013	1026	127.412	0.228692	0.114396	0.0455938	0.678953
ENSMUSG00000020009	Ifngr1	interferon gamma receptor 1 [Source:MGI Symbol;Acc:MGI:107655]	19591949	10	1009	1096	674	1088	570	705	859	908	896	929	709	661	879	608	729	711	6122	6909	796.1	0.144008	0.0720736	0.0457092	0.678953
ENSMUSG00000028760	Eif4g3	eukaryotic translation initiation factor 4 gamma, 3 [Source:MGI Symbol;Acc:MGI:1923935]	137993022	4	1010	749	363	611	485	456	706	757	613	577	462	401	409	337	433	395	3627	5137	519.981	-0.140603	0.0703984	0.045799	0.678953
ENSMUSG00000030257	Srgap3	SLIT-ROBO Rho GTPase activating protein 3 [Source:MGI Symbol;Acc:MGI:2152938]	112717971	6	61	57	51	61	30	68	54	80	62	78	43	87	60	55	54	46	485	462	59.5095	0.241553	0.120961	0.0458307	0.678953
ENSMUSG00000034255	Arhgap27	Rho GTPase activating protein 27 [Source:MGI Symbol;Acc:MGI:1916903]	103331497	11	243	313	219	294	141	162	196	277	273	238	204	228	273	203	145	192	1756	1845	221.743	0.206584	0.103454	0.0458394	0.678953
ENSMUSG00000066306	Numa1	nuclear mitotic apparatus protein 1 [Source:MGI Symbol;Acc:MGI:2443665]	101934111	7	402	449	233	388	207	234	318	298	332	338	277	224	323	271	223	252	2240	2529	289.687	0.154667	0.0774572	0.0458459	0.678953
ENSMUSG00000064344	mt-Tm	mitochondrially encoded tRNA methionine [Source:MGI Symbol;Acc:MGI:102480]	3845	MT	702	637	372	602	396	670	849	618	500	711	358	406	358	345	305	284	3267	4846	487.137	-0.214275	0.107322	0.0458733	0.678953
ENSMUSG00000034620	Rxylt1	ribitol xylosyltransferase 1 [Source:MGI Symbol;Acc:MGI:2384919]	122078114	10	121	83	55	96	71	56	59	114	71	67	42	42	53	49	51	53	428	655	64.4697	-0.209842	0.105115	0.0459005	0.678953
ENSMUSG00000031825	Crispld2	cysteine-rich secretory protein LCCL domain containing 2 [Source:MGI Symbol;Acc:MGI:1926142]	119992438	8	206	248	105	151	162	181	123	257	156	162	123	105	98	100	121	87	952	1433	142.909	-0.210478	0.10544	0.0459122	0.678953
ENSMUSG00000024206	Rfx2	regulatory factor X, 2 (influences HLA class II expression) [Source:MGI Symbol;Acc:MGI:106583]	56775897	17	5	21	12	3	8	11	15	11	28	15	12	16	11	10	10	12	114	86	12.589	0.238621	0.11954	0.045916	0.678953
ENSMUSG00000002274	Metrn	meteorin, glial cell differentiation regulator [Source:MGI Symbol;Acc:MGI:1917333]	25793221	17	33	14	9	26	17	13	15	14	8	19	5	12	7	9	5	8	73	141	12.4861	-0.244844	0.122719	0.0460255	0.678964
ENSMUSG00000017737	Mmp9	matrix metallopeptidase 9 [Source:MGI Symbol;Acc:MGI:97011]	164940780	2	83	19	17	33	6	22	28	16	16	14	22	14	7	10	9	13	105	224	18.6504	-0.238046	0.119315	0.0460317	0.678964
ENSMUSG00000025857	Dnaaf5	dynein, axonemal assembly factor 5 [Source:MGI Symbol;Acc:MGI:3616079]	139150223	5	97	74	31	60	49	39	78	57	47	66	40	24	39	26	31	34	307	485	46.2444	-0.22722	0.113921	0.0460939	0.678964
ENSMUSG00000024727	Trpm6	transient receptor potential cation channel, subfamily M, member 6 [Source:MGI Symbol;Acc:MGI:2675603]	18749983	19	72	100	61	99	45	79	75	147	109	77	29	27	65	42	30	32	411	678	63.7608	-0.247846	0.124315	0.0461861	0.678964
ENSMUSG00000025324	Atp10a	ATPase, class V, type 10A [Source:MGI Symbol;Acc:MGI:1330809]	58656166	7	73	16	4	18	12	10	20	28	24	3	12	6	5	4	13	8	75	181	13.8149	-0.220397	0.110585	0.0462606	0.678964
ENSMUSG00000070509	Rgma	repulsive guidance molecule family member A [Source:MGI Symbol;Acc:MGI:2679262]	73375509	7	63	108	55	41	34	65	47	56	62	37	26	37	30	27	39	26	284	469	45.2149	-0.245249	0.1231	0.0463401	0.678964
ENSMUSG00000034653	Ythdc2	YTH domain containing 2 [Source:MGI Symbol;Acc:MGI:2448561]	44827746	18	57	120	37	67	55	52	66	60	106	76	42	53	56	44	74	66	517	514	62.661	0.231	0.115957	0.0463588	0.678964
ENSMUSG00000041773	Enc1	ectodermal-neural cortex 1 [Source:MGI Symbol;Acc:MGI:109610]	97241105	13	129	57	31	52	59	39	44	49	43	41	27	36	22	25	33	42	269	460	42.8626	-0.244005	0.122515	0.0464118	0.678964
ENSMUSG00000074825	Itpripl1	inositol 1,4,5-triphosphate receptor interacting protein-like 1 [Source:MGI Symbol;Acc:MGI:1920588]	127138772	2	56	33	9	23	28	9	17	14	10	17	15	17	11	4	9	9	92	189	16.0136	-0.241469	0.121247	0.0464205	0.678964
ENSMUSG00000067916	Zfp991	zinc finger protein 991 [Source:MGI Symbol;Acc:MGI:3701604]	147132038	4	17	17	7	14	7	5	25	18	6	4	18	4	5	5	4	3	49	110	9.12344	-0.226899	0.113944	0.0464457	0.678964
ENSMUSG00000003873	Bax	BCL2-associated X protein [Source:MGI Symbol;Acc:MGI:99702]	45461697	7	160	108	42	87	91	68	84	77	76	83	47	58	49	62	41	38	454	717	69.0583	-0.22462	0.112876	0.0465947	0.680367
ENSMUSG00000085615	A330035P11Rik	RIKEN cDNA A330035P11 gene [Source:MGI Symbol;Acc:MGI:2442610]	122103430	14	19	16	12	18	8	14	8	17	8	8	11	3	8	6	9	5	58	112	10.0916	-0.243505	0.122431	0.0467107	0.680434
ENSMUSG00000028691	Prdx1	peroxiredoxin 1 [Source:MGI Symbol;Acc:MGI:99523]	116685544	4	3615	3345	1643	3378	2179	1613	2316	3131	2340	2334	1765	1429	1774	1789	2006	1607	15044	21220	2158.76	-0.128149	0.0644325	0.046714	0.680434
ENSMUSG00000004897	Hdgf	heparin binding growth factor [Source:MGI Symbol;Acc:MGI:1194494]	87906321	3	1744	1349	662	1175	950	741	1195	1350	1014	1245	787	633	667	701	808	638	6493	9166	927.177	-0.142933	0.0718908	0.0467901	0.680434
ENSMUSG00000038080	Kdm1b	lysine (K)-specific demethylase 1B [Source:MGI Symbol;Acc:MGI:2145261]	47043499	13	94	137	48	84	65	56	81	85	77	66	45	36	44	55	37	61	421	650	63.2627	-0.212819	0.107051	0.0468113	0.680434
ENSMUSG00000030512	Snrpa1	small nuclear ribonucleoprotein polypeptide A' [Source:MGI Symbol;Acc:MGI:1916231]	66059003	7	150	152	58	137	107	83	116	125	86	91	89	65	70	51	102	57	611	928	91.5404	-0.200479	0.1009	0.046932	0.680709
ENSMUSG00000026473	Glul	glutamate-ammonia ligase (glutamine synthetase) [Source:MGI Symbol;Acc:MGI:95739]	153899944	1	1882	2072	734	1884	1384	808	1340	1317	1235	1150	1088	783	653	565	838	1145	7457	11421	1112.93	-0.202608	0.101973	0.0469363	0.680709
ENSMUSG00000042784	Muc1	mucin 1, transmembrane [Source:MGI Symbol;Acc:MGI:97231]	89229057	3	83	33	5	26	31	9	29	31	19	7	19	7	4	3	15	28	102	247	19.3369	-0.220709	0.111239	0.0472438	0.683441
ENSMUSG00000069844	Sco1	SCO1 cytochrome c oxidase assembly protein [Source:MGI Symbol;Acc:MGI:106362]	67052670	11	118	142	94	149	83	92	99	139	135	149	96	114	107	70	90	102	863	916	108.928	0.192028	0.0967882	0.0472552	0.683441
ENSMUSG00000031996	Aplp2	amyloid beta (A4) precursor-like protein 2 [Source:MGI Symbol;Acc:MGI:88047]	31149557	9	1035	806	445	733	469	496	722	766	568	669	500	427	488	465	407	378	3902	5472	558.941	-0.128798	0.0649268	0.0472844	0.683441
ENSMUSG00000029646	Cdx2	caudal type homeobox 2 [Source:MGI Symbol;Acc:MGI:88361]	147300805	5	690	1124	666	1133	623	646	998	860	1049	1107	628	919	805	734	524	731	6497	6740	814.125	0.203024	0.10238	0.0473629	0.683651
ENSMUSG00000041801	Phlda3	pleckstrin homology like domain, family A, member 3 [Source:MGI Symbol;Acc:MGI:1351485]	135766119	1	100	50	21	42	34	31	39	29	45	16	38	10	20	13	25	21	188	346	30.6715	-0.247459	0.124812	0.0474055	0.683651
ENSMUSG00000003031	Cdkn1b	cyclin-dependent kinase inhibitor 1B [Source:MGI Symbol;Acc:MGI:104565]	134920401	6	576	516	352	597	282	285	373	456	449	430	416	377	421	321	299	363	3076	3437	397.081	0.167023	0.0842757	0.0474943	0.684164
ENSMUSG00000020346	Mgat1	mannoside acetylglucosaminyltransferase 1 [Source:MGI Symbol;Acc:MGI:96973]	49244191	11	345	399	196	336	204	193	259	335	344	327	262	239	192	190	221	220	1995	2267	256.793	0.141422	0.071384	0.0475752	0.684491
ENSMUSG00000052928	Ctif	CBP80/20-dependent translation initiation factor [Source:MGI Symbol;Acc:MGI:2685518]	75431224	18	64	57	21	56	35	40	27	63	51	40	24	25	14	28	21	14	217	363	33.639	-0.243459	0.122932	0.047654	0.684491
ENSMUSG00000020483	Dynll2	dynein light chain LC8-type 2 [Source:MGI Symbol;Acc:MGI:1915347]	87979525	11	1066	1046	507	826	661	669	826	998	890	808	552	493	604	501	494	452	4794	6599	679.671	-0.129938	0.0656172	0.047677	0.684491
ENSMUSG00000022360	Atad2	ATPase family, AAA domain containing 2 [Source:MGI Symbol;Acc:MGI:1917722]	58094044	15	123	90	36	70	70	58	73	78	77	87	30	26	29	26	39	57	371	598	56.2685	-0.239111	0.120849	0.047862	0.684505
ENSMUSG00000030595	Nfkbib	nuclear factor of kappa light polypeptide gene enhancer in B cells inhibitor, beta [Source:MGI Symbol;Acc:MGI:104752]	28758251	7	228	193	113	222	161	91	158	206	181	178	147	115	148	154	162	157	1242	1372	159.213	0.177748	0.0898571	0.0479157	0.684505
ENSMUSG00000029781	Fkbp9	FK506 binding protein 9 [Source:MGI Symbol;Acc:MGI:1350921]	56832059	6	162	219	77	142	127	102	133	176	136	99	83	103	91	76	92	82	762	1138	113.203	-0.188264	0.0952238	0.0480344	0.684505
ENSMUSG00000001229	Dpp9	dipeptidylpeptidase 9 [Source:MGI Symbol;Acc:MGI:2443967]	56186807	17	134	112	55	87	101	68	90	103	132	110	82	72	81	64	87	76	704	750	88.3082	0.191137	0.0966796	0.0480401	0.684505
ENSMUSG00000037999	Arap2	ArfGAP with RhoGAP domain, ankyrin repeat and PH domain 2 [Source:MGI Symbol;Acc:MGI:2684416]	62602445	5	538	529	243	505	315	332	455	418	424	461	357	302	376	284	320	366	2890	3335	377.015	0.128113	0.0648238	0.0481184	0.684505
ENSMUSG00000029701	Rbm28	RNA binding motif protein 28 [Source:MGI Symbol;Acc:MGI:2655711]	29123576	6	213	176	91	158	96	92	124	168	120	126	87	64	68	72	114	99	750	1118	110.271	-0.185818	0.0940241	0.0481235	0.684505
ENSMUSG00000021464	Ror2	receptor tyrosine kinase-like orphan receptor 2 [Source:MGI Symbol;Acc:MGI:1347521]	53109312	13	85	81	43	43	48	39	82	64	60	53	29	38	25	25	40	36	306	485	46.8063	-0.230439	0.116637	0.0481886	0.684505
ENSMUSG00000025323	Sp4	trans-acting transcription factor 4 [Source:MGI Symbol;Acc:MGI:107595]	118234933	12	55	34	36	41	19	27	27	29	18	24	16	16	8	24	13	31	150	268	25.2032	-0.246755	0.124907	0.0482103	0.684505
ENSMUSG00000041471	Shld2	shieldin complex subunit 2 [Source:MGI Symbol;Acc:MGI:1922948]	34237033	14	23	23	6	13	11	16	17	21	10	20	7	5	4	8	4	10	68	130	11.366	-0.241863	0.122447	0.0482397	0.684505
ENSMUSG00000034101	Ctnnd1	catenin (cadherin associated protein), delta 1 [Source:MGI Symbol;Acc:MGI:105100]	84600071	2	1225	1405	674	1341	770	774	1026	1130	1209	1164	824	726	917	701	849	765	7155	8345	934.139	0.107578	0.0544681	0.0482619	0.684505
ENSMUSG00000028382	Ptbp3	polypyrimidine tract binding protein 3 [Source:MGI Symbol;Acc:MGI:1923334]	59471868	4	2112	1756	949	1689	948	1130	1367	1654	1605	1485	1258	1011	1215	1040	1075	1112	9801	11605	1289.36	0.0999947	0.0506294	0.0482647	0.684505
ENSMUSG00000023122	Sult1c2	sulfotransferase family, cytosolic, 1C, member 2 [Source:MGI Symbol;Acc:MGI:1916333]	53829637	17	149	155	136	169	91	114	139	153	190	220	111	119	174	103	135	70	1122	1106	136.694	0.219709	0.111311	0.0484002	0.685302
ENSMUSG00000028383	Hsdl2	hydroxysteroid dehydrogenase like 2 [Source:MGI Symbol;Acc:MGI:1919729]	59581563	4	151	152	74	154	87	76	105	157	127	112	61	65	71	76	64	70	646	956	94.2936	-0.186861	0.0946802	0.0484277	0.685302
ENSMUSG00000090083	Rnf8	ring finger protein 8 [Source:MGI Symbol;Acc:MGI:1929069]	29614790	17	200	176	99	181	95	77	90	114	173	193	111	84	138	88	97	100	984	1032	120.65	0.205185	0.103999	0.0485024	0.685604
ENSMUSG00000001665	Gstt3	glutathione S-transferase, theta 3 [Source:MGI Symbol;Acc:MGI:2143526]	75774115	10	347	434	241	429	200	245	276	448	324	311	179	179	223	208	211	170	1805	2620	262.989	-0.177059	0.089789	0.0486157	0.686449
ENSMUSG00000110945	Gm9856	predicted gene 9856 [Source:MGI Symbol;Acc:MGI:3704347]	123018995	9	16	11	10	13	6	9	9	14	11	25	7	12	6	29	11	9	110	88	12.4061	0.235723	0.119593	0.0487185	0.687145
ENSMUSG00000052926	Rnaseh2a	ribonuclease H2, large subunit [Source:MGI Symbol;Acc:MGI:1916974]	84956610	8	106	135	70	117	80	55	82	100	70	101	50	53	37	45	83	41	480	745	72.578	-0.220902	0.112146	0.0488635	0.688434
ENSMUSG00000032508	Myd88	myeloid differentiation primary response gene 88 [Source:MGI Symbol;Acc:MGI:108005]	119335934	9	190	175	91	163	140	99	126	119	128	138	133	128	113	112	123	138	1013	1103	130.39	0.188139	0.0955727	0.0490052	0.688918
ENSMUSG00000032978	Guca2b	guanylate cyclase activator 2b (retina) [Source:MGI Symbol;Acc:MGI:1270851]	119656607	4	211	241	157	309	167	123	260	276	242	383	193	169	173	217	168	148	1693	1744	208.27	0.207716	0.105559	0.0490944	0.689416
ENSMUSG00000033200	Tpsg1	tryptase gamma 1 [Source:MGI Symbol;Acc:MGI:1349391]	25369273	17	205	293	170	240	180	156	183	192	241	235	226	186	164	156	130	186	1524	1619	193.409	0.187531	0.0953349	0.0491749	0.689481
ENSMUSG00000006288	Ttc5	tetratricopeptide repeat domain 5 [Source:MGI Symbol;Acc:MGI:2683584]	50765415	14	36	49	13	19	21	26	36	30	42	41	33	34	20	27	19	24	240	230	28.5495	0.240826	0.122534	0.0493706	0.689481
ENSMUSG00000034194	R3hcc1	R3H domain and coiled-coil containing 1 [Source:MGI Symbol;Acc:MGI:1919093]	69697307	14	86	49	23	54	23	25	41	57	60	58	39	26	25	47	50	51	356	358	42.6369	0.236725	0.120468	0.0494085	0.689481
ENSMUSG00000027999	Pla2g12a	phospholipase A2, group XIIA [Source:MGI Symbol;Acc:MGI:1913600]	129878606	3	220	105	68	127	115	65	80	155	91	98	102	67	67	50	58	49	582	935	89.004	-0.228175	0.116132	0.0494381	0.689481
ENSMUSG00000037730	Mynn	myoneurin [Source:MGI Symbol;Acc:MGI:1931415]	30602065	3	55	58	27	48	38	31	32	41	44	52	41	32	41	38	37	34	319	330	39.6819	0.216695	0.110293	0.0494469	0.689481
ENSMUSG00000044030	Irf2bp1	interferon regulatory factor 2 binding protein 1 [Source:MGI Symbol;Acc:MGI:2442159]	19004044	7	194	198	93	190	118	74	113	149	102	126	93	95	85	88	84	81	754	1129	111.643	-0.183291	0.0932941	0.0494543	0.689481
ENSMUSG00000015542	Nat9	N-acetyltransferase 9 (GCN5-related, putative) [Source:MGI Symbol;Acc:MGI:1913426]	115182832	11	53	59	37	61	35	34	48	61	67	60	33	49	49	37	35	47	377	388	46.7239	0.215377	0.109636	0.049475	0.689481
ENSMUSG00000059325	Hopx	HOP homeobox [Source:MGI Symbol;Acc:MGI:1916782]	77086988	5	345	160	70	169	121	116	149	217	172	137	92	90	65	103	102	78	839	1347	126.478	-0.223064	0.113635	0.0496471	0.69038
ENSMUSG00000028639	Ybx1	Y box protein 1 [Source:MGI Symbol;Acc:MGI:99146]	119277981	4	2765	2871	1436	2381	1861	1619	2514	2438	2310	2510	1747	1573	1778	1746	1749	1854	15267	17885	2010.94	0.102756	0.052384	0.0498103	0.691718
ENSMUSG00000038296	Galnt18	polypeptide N-acetylgalactosaminyltransferase 18 [Source:MGI Symbol;Acc:MGI:2446239]	111471661	7	31	24	11	6	16	14	19	24	18	12	13	7	5	7	7	8	77	145	12.9118	-0.24105	0.12293	0.049893	0.691718
ENSMUSG00000061838	Suclg2	succinate-Coenzyme A ligase, GDP-forming, beta subunit [Source:MGI Symbol;Acc:MGI:1306824]	95473009	6	297	374	198	347	191	246	272	274	362	272	258	207	218	202	242	225	1986	2199	255.227	0.157201	0.0802013	0.0499871	0.691718
ENSMUSG00000105434	Gm43359	predicted gene 43359 [Source:MGI Symbol;Acc:MGI:5663496]	122482800	5	78	53	36	40	48	58	47	58	70	76	41	54	56	50	51	29	427	418	52.2178	0.228541	0.116602	0.0499958	0.691718
ENSMUSG00000055385	Rnf212	ring finger protein 212 [Source:MGI Symbol;Acc:MGI:3645767]	108729290	5	22	28	26	44	10	12	15	18	12	5	17	7	17	9	13	8	88	175	15.725	-0.237325	0.121093	0.0500128	0.691718
ENSMUSG00000052160	Pld4	phospholipase D family, member 4 [Source:MGI Symbol;Acc:MGI:2144765]	112760655	12	46	59	28	59	39	56	46	52	52	51	58	43	57	34	39	51	385	385	47.9004	0.226324	0.115516	0.0500843	0.691961
ENSMUSG00000032726	Bmp8a	bone morphogenetic protein 8a [Source:MGI Symbol;Acc:MGI:104515]	123312645	4	31	38	20	39	28	31	28	57	81	61	36	20	38	32	17	24	309	272	34.9168	0.243936	0.124563	0.0501903	0.69268
ENSMUSG00000027242	Wdr76	WD repeat domain 76 [Source:MGI Symbol;Acc:MGI:1926186]	121506723	2	65	70	15	43	43	22	56	54	39	44	25	25	23	19	26	21	222	368	33.9939	-0.235768	0.120504	0.0504049	0.694894
ENSMUSG00000048992	Prss32	protease, serine 32 [Source:MGI Symbol;Acc:MGI:1917064]	23843855	17	1485	1827	1075	1905	840	1009	1052	1467	1524	1481	1227	957	1227	1121	996	1046	9579	10660	1230.28	0.159284	0.0814838	0.0506073	0.695681
ENSMUSG00000029063	Nadk	NAD kinase [Source:MGI Symbol;Acc:MGI:2183149]	155562378	4	509	601	310	558	289	360	501	610	503	513	371	320	471	362	403	366	3309	3738	427.513	0.150041	0.0767779	0.0506757	0.695681
ENSMUSG00000017713	Tha1	threonine aldolase 1 [Source:MGI Symbol;Acc:MGI:1919026]	117867952	11	27	27	10	30	10	23	22	40	25	39	23	17	29	17	34	18	202	189	23.7051	0.243121	0.12443	0.0507151	0.695681
ENSMUSG00000017639	Rab11fip4	RAB11 family interacting protein 4 (class II) [Source:MGI Symbol;Acc:MGI:2442920]	79591212	11	24	62	27	40	22	24	30	47	52	57	29	25	38	36	25	27	289	276	34.25	0.237745	0.121698	0.0507531	0.695681
ENSMUSG00000039230	Tbcd	tubulin-specific chaperone d [Source:MGI Symbol;Acc:MGI:1919686]	121451949	11	181	155	97	180	98	114	131	148	104	131	92	70	87	81	108	87	760	1104	111.8	-0.17248	0.0883032	0.0507872	0.695681
ENSMUSG00000009207	Lnpk	lunapark, ER junction formation factor [Source:MGI Symbol;Acc:MGI:1918115]	74520291	2	85	62	32	51	61	44	63	85	46	51	41	33	31	23	38	44	307	483	47.0743	-0.223521	0.114494	0.0509082	0.696596
ENSMUSG00000054723	Vmac	vimentin-type intermediate filament associated coiled-coil protein [Source:MGI Symbol;Acc:MGI:2146912]	56713936	17	73	114	33	86	39	44	76	70	77	92	51	58	84	51	47	52	512	535	62.7804	0.217254	0.111398	0.0511467	0.699062
ENSMUSG00000024197	Plin3	perilipin 3 [Source:MGI Symbol;Acc:MGI:1914155]	56277476	17	457	418	208	385	284	259	351	430	344	406	296	247	297	324	272	248	2434	2792	316.957	0.13498	0.0692266	0.0511973	0.699062
ENSMUSG00000054509	Parp4	poly (ADP-ribose) polymerase family, member 4 [Source:MGI Symbol;Acc:MGI:2685589]	56575619	14	177	223	137	209	97	143	174	183	191	173	140	133	175	145	156	122	1235	1343	158.185	0.179118	0.0918946	0.0512749	0.699376
ENSMUSG00000047115	Fam221a	family with sequence similarity 221, member A [Source:MGI Symbol;Acc:MGI:2442161]	49367739	6	19	21	13	28	18	8	16	14	63	22	22	7	10	12	24	15	175	137	18.6546	0.236575	0.121502	0.0515236	0.701468
ENSMUSG00000045932	Ifit2	interferon-induced protein with tetratricopeptide repeats 2 [Source:MGI Symbol;Acc:MGI:99449]	34550694	19	34	18	17	27	31	14	26	14	15	12	43	25	31	32	35	19	212	181	25.3894	0.238738	0.122633	0.0515618	0.701468
ENSMUSG00000025498	Irf7	interferon regulatory factor 7 [Source:MGI Symbol;Acc:MGI:1859212]	141262706	7	409	528	357	523	237	306	436	522	553	548	407	378	381	414	250	253	3184	3318	396.501	0.199501	0.102491	0.0515922	0.701468
ENSMUSG00000025757	Hspa4l	heat shock protein 4 like [Source:MGI Symbol;Acc:MGI:107422]	40745382	3	294	227	93	245	155	146	194	207	193	156	135	111	109	105	151	108	1068	1561	155.372	-0.168867	0.0868205	0.0517734	0.703015
ENSMUSG00000027893	Ahcyl1	S-adenosylhomocysteine hydrolase-like 1 [Source:MGI Symbol;Acc:MGI:2385184]	107663118	3	445	458	243	389	260	218	357	369	313	321	245	246	220	199	212	213	1969	2739	281.421	-0.124233	0.063884	0.0518155	0.703015
ENSMUSG00000022064	Pibf1	progesterone immunomodulatory binding factor 1 [Source:MGI Symbol;Acc:MGI:1261910]	99099424	14	106	143	79	150	53	66	110	129	111	116	99	87	100	102	80	82	777	836	98.1609	0.19849	0.102099	0.0518845	0.703207
ENSMUSG00000047649	Cd3eap	CD3E antigen, epsilon polypeptide associated protein [Source:MGI Symbol;Acc:MGI:1917583]	19356014	7	132	60	34	71	63	37	68	53	34	46	40	33	24	39	47	43	306	518	48.7236	-0.235471	0.121156	0.0519518	0.703377
ENSMUSG00000048911	Rnf24	ring finger protein 24 [Source:MGI Symbol;Acc:MGI:1261771]	131298064	2	30	32	15	33	27	36	32	34	36	19	29	6	11	6	18	12	137	239	22.2409	-0.241319	0.124313	0.0522316	0.704728
ENSMUSG00000029869	Ephb6	Eph receptor B6 [Source:MGI Symbol;Acc:MGI:1096338]	41605482	6	120	3	11	10	5	7	3	17	9	2	13	7	0	0	1	2	34	176	10.4596	-0.129915	0.0669572	0.0523469	0.704728
ENSMUSG00000009905	Kdsr	3-ketodihydrosphingosine reductase [Source:MGI Symbol;Acc:MGI:1918000]	106720459	1	238	202	110	179	122	116	130	161	135	134	120	91	109	93	90	102	874	1258	127.288	-0.157886	0.0813749	0.0523511	0.704728
ENSMUSG00000022687	Boc	biregional cell adhesion molecule-related/down-regulated by oncogenes (Cdon) binding protein [Source:MGI Symbol;Acc:MGI:2151153]	44485049	16	136	234	108	166	106	67	159	117	207	184	120	100	106	96	129	113	1055	1093	129.408	0.206447	0.106409	0.0523653	0.704728
ENSMUSG00000042323	Pbrm1	polybromo 1 [Source:MGI Symbol;Acc:MGI:1923998]	31019138	14	888	658	397	625	432	384	539	635	535	534	371	356	359	385	387	359	3286	4558	468.332	-0.118849	0.0612608	0.0523733	0.704728
ENSMUSG00000019210	Atp6v1e1	ATPase, H+ transporting, lysosomal V1 subunit E1 [Source:MGI Symbol;Acc:MGI:894326]	120794305	6	517	547	262	468	253	272	406	530	483	408	310	301	341	307	312	350	2812	3255	365.081	0.133072	0.0686039	0.0524145	0.704728
ENSMUSG00000050244	Heatr1	HEAT repeat containing 1 [Source:MGI Symbol;Acc:MGI:2442524]	12395027	13	104	104	36	66	86	44	59	58	84	53	44	29	33	26	43	37	349	557	53.0935	-0.231869	0.119575	0.0524883	0.704728
ENSMUSG00000032468	Armc8	armadillo repeat containing 8 [Source:MGI Symbol;Acc:MGI:1921375]	99478372	9	180	217	90	186	114	125	146	183	136	149	118	83	100	92	89	98	865	1241	125.255	-0.158808	0.0818985	0.0524909	0.704728
ENSMUSG00000022330	Osr2	odd-skipped related 2 [Source:MGI Symbol;Acc:MGI:1930813]	35296098	15	529	588	480	722	199	296	495	611	556	625	421	500	619	476	360	301	3858	3920	476.442	0.222528	0.114826	0.0526288	0.705841
ENSMUSG00000070939	Tgfbrap1	transforming growth factor, beta receptor associated protein 1 [Source:MGI Symbol;Acc:MGI:2447427]	43047200	1	128	106	60	79	77	64	84	100	117	86	69	64	89	69	81	71	646	698	81.9188	0.185415	0.0957446	0.0527991	0.707186
ENSMUSG00000064267	Hvcn1	hydrogen voltage-gated channel 1 [Source:MGI Symbol;Acc:MGI:1921346]	122206804	5	21	29	5	17	10	12	12	18	18	23	21	15	18	11	10	18	134	124	15.524	0.241849	0.124907	0.0528392	0.707186
ENSMUSG00000020850	Prpf8	pre-mRNA processing factor 8 [Source:MGI Symbol;Acc:MGI:2179381]	75486816	11	434	487	243	466	307	255	348	452	309	303	280	253	278	213	261	222	2119	2992	306.845	-0.136059	0.0703018	0.0529468	0.707888
ENSMUSG00000118366	9130016M20Rik	RIKEN cDNA 9130016M20 gene [Source:MGI Symbol;Acc:MGI:1918870]	31950084	19	73	113	75	120	46	69	91	68	93	100	97	73	74	64	65	77	643	655	80.1187	0.214856	0.11113	0.0531908	0.710048
ENSMUSG00000021270	Hsp90aa1	heat shock protein 90, alpha (cytosolic), class A member 1 [Source:MGI Symbol;Acc:MGI:96250]	110690605	12	1803	1445	571	1032	1108	941	1191	1311	1068	1283	774	565	734	571	828	691	6514	9402	941.724	-0.175079	0.090567	0.053219	0.710048
ENSMUSG00000042462	Dctpp1	dCTP pyrophosphatase 1 [Source:MGI Symbol;Acc:MGI:1913672]	127256959	7	184	195	86	217	138	137	173	188	126	172	114	88	119	80	112	96	907	1318	132.72	-0.176109	0.0911852	0.0534425	0.712217
ENSMUSG00000026676	Ccdc3	coiled-coil domain containing 3 [Source:MGI Symbol;Acc:MGI:1921436]	5137776	2	305	106	52	87	83	45	88	149	74	75	74	41	57	54	75	59	509	915	81.1295	-0.238848	0.123696	0.0534926	0.712217
ENSMUSG00000104388	Gm37033	predicted gene, 37033 [Source:MGI Symbol;Acc:MGI:5610261]	180357649	1	50	54	37	35	35	37	49	50	49	63	40	20	54	38	39	50	353	347	43.2667	0.226388	0.117371	0.0537524	0.713942
ENSMUSG00000061718	Ppp1r1b	protein phosphatase 1, regulatory inhibitor subunit 1B [Source:MGI Symbol;Acc:MGI:94860]	98348404	11	1608	1570	674	1173	887	670	1201	1519	1009	1203	660	712	815	777	552	674	6402	9302	926.096	-0.160206	0.0830593	0.0537543	0.713942
ENSMUSG00000031681	Smad1	SMAD family member 1 [Source:MGI Symbol;Acc:MGI:109452]	79338395	8	202	188	104	177	132	150	170	162	204	199	130	121	152	105	137	123	1171	1285	149.495	0.159725	0.0828643	0.053912	0.713942
ENSMUSG00000044881	Coa4	cytochrome c oxidase assembly factor 4 [Source:MGI Symbol;Acc:MGI:1915435]	100537071	7	105	113	49	89	58	65	88	86	91	108	63	50	82	55	86	71	606	653	76.1275	0.188247	0.0976936	0.0539902	0.713942
ENSMUSG00000034612	Chst11	carbohydrate sulfotransferase 11 [Source:MGI Symbol;Acc:MGI:1927166]	82985498	10	52	27	14	24	23	19	33	49	19	21	13	9	13	12	30	17	134	241	21.878	-0.240364	0.124907	0.0543113	0.713942
ENSMUSG00000020728	Cep112	centrosomal protein 112 [Source:MGI Symbol;Acc:MGI:1923673]	108425192	11	69	2	5	9	12	7	10	16	6	4	8	4	6	5	8	7	48	130	9.74927	-0.195962	0.101835	0.0543162	0.713942
ENSMUSG00000028902	Sf3a3	splicing factor 3a, subunit 3 [Source:MGI Symbol;Acc:MGI:1922312]	124714776	4	216	178	69	165	108	93	121	156	100	120	103	70	77	87	87	98	742	1106	109.145	-0.175736	0.091367	0.0544292	0.713942
ENSMUSG00000031486	Adgra2	adhesion G protein-coupled receptor A2 [Source:MGI Symbol;Acc:MGI:1925810]	27085583	8	20	31	7	26	9	20	19	20	21	8	7	12	6	10	10	7	81	152	13.5071	-0.237926	0.12371	0.0544476	0.713942
ENSMUSG00000034022	Cpsf1	cleavage and polyadenylation specific factor 1 [Source:MGI Symbol;Acc:MGI:2679722]	76595803	15	320	266	127	254	161	124	195	267	183	206	155	129	136	123	138	124	1194	1714	171.651	-0.148185	0.0770965	0.0545974	0.713942
ENSMUSG00000030189	Ybx3	Y box protein 3 [Source:MGI Symbol;Acc:MGI:2137670]	131364855	6	1128	1076	506	1026	686	595	886	956	740	871	607	454	548	582	583	595	4980	6859	706.38	-0.110577	0.0575642	0.0547394	0.713942
ENSMUSG00000025525	Apool	apolipoprotein O-like [Source:MGI Symbol;Acc:MGI:1915367]	112311334	X	119	116	75	112	87	75	97	104	103	98	108	87	97	78	82	70	723	785	92.9394	0.17977	0.0935889	0.0547512	0.713942
ENSMUSG00000023921	Mmut	methylmalonyl-Coenzyme A mutase [Source:MGI Symbol;Acc:MGI:97239]	40934685	17	319	414	264	384	214	222	305	350	357	322	258	231	261	275	236	287	2227	2472	287.861	0.15813	0.0823377	0.0547936	0.713942
ENSMUSG00000052512	Nav2	neuron navigator 2 [Source:MGI Symbol;Acc:MGI:2183691]	48908716	7	320	127	58	100	78	81	156	130	123	125	72	54	46	59	89	53	621	1050	95.1595	-0.234984	0.122378	0.0548398	0.713942
ENSMUSG00000037419	Endod1	endonuclease domain containing 1 [Source:MGI Symbol;Acc:MGI:1919196]	14353990	9	790	1020	552	978	467	546	691	718	918	711	607	561	617	521	595	578	5108	5762	659.886	0.1443	0.0751596	0.0548685	0.713942
ENSMUSG00000080727	C920021L13Rik	RIKEN cDNA C920021L13 gene [Source:MGI Symbol;Acc:MGI:1923991]	95871522	3	12	13	6	9	5	8	3	16	17	12	14	11	10	8	4	11	87	72	9.71865	0.232196	0.120949	0.0548857	0.713942
ENSMUSG00000058818	Pirb	paired Ig-like receptor B [Source:MGI Symbol;Acc:MGI:894311]	3711409	7	26	25	8	13	20	14	13	23	26	31	18	12	21	13	10	26	157	142	18.161	0.239735	0.124901	0.0549333	0.713942
ENSMUSG00000038895	Zfp653	zinc finger protein 653 [Source:MGI Symbol;Acc:MGI:2442362]	22055411	9	34	29	16	30	15	10	17	29	19	16	15	10	10	12	9	12	103	180	16.4085	-0.239208	0.124629	0.0549383	0.713942
ENSMUSG00000074829	2010315B03Rik	RIKEN cDNA 2010315B03 gene [Source:MGI Symbol;Acc:MGI:1919321]	124291804	9	101	141	49	101	48	65	86	118	96	126	73	74	62	86	69	73	659	709	82.1738	0.197842	0.103113	0.0550243	0.713942
ENSMUSG00000044442	N6amt1	N-6 adenine-specific DNA methyltransferase 1 (putative) [Source:MGI Symbol;Acc:MGI:1915018]	87354185	16	109	83	49	56	83	54	111	102	76	75	44	47	49	49	43	36	419	647	63.6249	-0.219921	0.114698	0.0551884	0.713942
ENSMUSG00000050628	Ubald2	UBA-like domain containing 2 [Source:MGI Symbol;Acc:MGI:1914635]	116434094	11	366	260	197	325	164	200	221	325	296	256	239	189	247	207	240	178	1852	2058	238.145	0.164067	0.0855719	0.0551997	0.713942
ENSMUSG00000040856	Dlk1	delta like non-canonical Notch ligand 1 [Source:MGI Symbol;Acc:MGI:94900]	109452823	12	13	37	5	19	20	1	19	3	15	7	7	3	0	0	6	6	44	117	8.84332	-0.179436	0.0935904	0.0552059	0.713942
ENSMUSG00000113894	Gm48838	predicted gene, 48838 [Source:MGI Symbol;Acc:MGI:6098568]	3562385	13	18	27	13	16	10	17	14	14	23	15	24	14	18	19	17	11	141	129	16.8077	0.239407	0.124871	0.0552078	0.713942
ENSMUSG00000026640	Plxna2	plexin A2 [Source:MGI Symbol;Acc:MGI:107684]	194618218	1	139	131	63	120	81	100	106	100	117	93	97	95	90	91	84	101	768	840	98.8658	0.180921	0.0943991	0.0552949	0.713942
ENSMUSG00000030554	Synm	synemin, intermediate filament protein [Source:MGI Symbol;Acc:MGI:2661187]	67730160	7	399	587	201	213	226	231	521	368	401	247	180	161	154	157	260	179	1739	2746	262.901	-0.223749	0.116766	0.055337	0.713942
ENSMUSG00000037742	Eef1a1	eukaryotic translation elongation factor 1 alpha 1 [Source:MGI Symbol;Acc:MGI:1096881]	78478449	9	804	686	374	616	467	361	434	468	458	484	424	279	360	374	287	242	2908	4210	424.387	-0.169197	0.0883002	0.0553448	0.713942
ENSMUSG00000047909	Ankrd16	ankyrin repeat domain 16 [Source:MGI Symbol;Acc:MGI:2444796]	11777876	2	136	114	59	108	70	72	89	107	99	66	43	44	69	63	59	61	504	755	74.8092	-0.191374	0.0998784	0.0553558	0.713942
ENSMUSG00000026767	Mindy3	MINDY lysine 48 deubiquitinase 3 [Source:MGI Symbol;Acc:MGI:1914210]	12347263	2	207	213	97	152	121	88	135	141	136	122	106	58	95	82	83	104	786	1154	114.873	-0.175878	0.0918219	0.0554389	0.713942
ENSMUSG00000021518	Ptdss1	phosphatidylserine synthase 1 [Source:MGI Symbol;Acc:MGI:1276575]	66932830	13	435	409	239	416	247	210	311	330	379	313	265	255	280	273	277	220	2262	2597	294.772	0.134618	0.0703416	0.0556494	0.713942
ENSMUSG00000033427	Upb1	ureidopropionase, beta [Source:MGI Symbol;Acc:MGI:2143535]	75401115	10	36	29	17	37	36	17	34	38	25	15	19	16	14	18	11	25	143	244	23.2029	-0.237637	0.124177	0.0556582	0.713942
ENSMUSG00000022477	Aco2	aconitase 2, mitochondrial [Source:MGI Symbol;Acc:MGI:87880]	81872309	15	1808	2292	1276	2046	1151	1145	1610	1859	1791	1798	1451	1390	1383	1202	1148	1325	11488	13187	1499.03	0.12735	0.066559	0.0557041	0.713942
ENSMUSG00000020902	Ntn1	netrin 1 [Source:MGI Symbol;Acc:MGI:105088]	68209364	11	35	43	21	32	33	25	42	37	58	43	32	48	42	20	26	16	285	268	33.9189	0.23509	0.122958	0.0558809	0.713942
ENSMUSG00000099083	Atf7	activating transcription factor 7 [Source:MGI Symbol;Acc:MGI:2443472]	102525946	15	99	85	44	78	41	37	71	52	76	74	60	57	62	67	31	56	483	507	59.9703	0.21231	0.111076	0.0559534	0.713942
ENSMUSG00000020405	Fabp6	fatty acid binding protein 6 [Source:MGI Symbol;Acc:MGI:96565]	43596049	11	90	79	23	74	26	28	96	65	37	50	36	22	38	1561	31	33	1808	481	43.6866	-0.233444	0.122145	0.0559795	0.713942
ENSMUSG00000040740	Slc25a34	solute carrier family 25, member 34 [Source:MGI Symbol;Acc:MGI:2686215]	141618824	4	98	147	76	81	78	57	100	120	111	121	62	104	100	82	77	69	726	757	90.8695	0.206533	0.108085	0.0560248	0.713942
ENSMUSG00000090394	4930523C07Rik	RIKEN cDNA 4930523C07 gene [Source:MGI Symbol;Acc:MGI:1914897]	160044382	1	142	114	42	90	40	50	79	79	86	57	47	45	37	34	51	43	400	636	59.743	-0.21448	0.112258	0.0560568	0.713942
ENSMUSG00000027189	Trim44	tripartite motif-containing 44 [Source:MGI Symbol;Acc:MGI:1931835]	102300119	2	182	108	62	95	66	77	115	114	97	73	69	68	51	58	68	52	536	819	80.1658	-0.199354	0.104346	0.056068	0.713942
ENSMUSG00000023829	Slc22a1	solute carrier family 22 (organic cation transporter), member 1 [Source:MGI Symbol;Acc:MGI:108111]	12648869	17	77	118	58	100	45	49	72	49	90	94	63	68	81	78	47	41	562	568	68.9142	0.2219	0.116153	0.0560812	0.713942
ENSMUSG00000039477	Tnrc18	trinucleotide repeat containing 18 [Source:MGI Symbol;Acc:MGI:3648294]	142724661	5	288	230	125	204	142	150	176	145	178	219	177	163	176	109	139	173	1334	1460	170.277	0.178427	0.0934014	0.0560913	0.713942
ENSMUSG00000030795	Fus	fused in sarcoma [Source:MGI Symbol;Acc:MGI:1353633]	127967457	7	3703	3378	1801	3388	2069	1132	2088	2811	2269	2126	1748	1345	1451	1513	1886	1465	13803	20370	2018.13	-0.168671	0.0882973	0.0560991	0.713942
ENSMUSG00000031666	Rbl2	RB transcriptional corepressor like 2 [Source:MGI Symbol;Acc:MGI:105085]	91070057	8	147	143	66	152	90	102	93	125	147	126	105	94	100	76	93	92	833	918	106.053	0.168105	0.0880714	0.0562961	0.713942
ENSMUSG00000057134	Ado	2-aminoethanethiol (cysteamine) dioxygenase [Source:MGI Symbol;Acc:MGI:2685083]	67544511	10	171	160	74	117	85	89	78	115	122	85	86	52	50	54	72	69	590	889	87.2476	-0.198457	0.103996	0.0563494	0.713942
ENSMUSG00000036390	Gadd45a	growth arrest and DNA-damage-inducible 45 alpha [Source:MGI Symbol;Acc:MGI:107799]	67035096	6	113	118	79	93	73	105	106	117	127	118	99	81	79	92	70	100	766	804	97.0126	0.191923	0.100584	0.0563796	0.713942
ENSMUSG00000042737	Dpm3	dolichyl-phosphate mannosyltransferase polypeptide 3 [Source:MGI Symbol;Acc:MGI:1915813]	89259358	3	492	471	280	445	342	299	434	440	383	362	265	261	282	281	242	250	2326	3203	333.532	-0.123675	0.0648579	0.0565387	0.713942
ENSMUSG00000035697	Arhgap45	Rho GTPase activating protein 45 [Source:MGI Symbol;Acc:MGI:1917969]	80016653	10	68	62	19	38	27	38	24	35	52	46	45	33	34	33	28	36	307	311	37.2918	0.225382	0.118208	0.0565649	0.713942
ENSMUSG00000061474	Mrps36	mitochondrial ribosomal protein S36 [Source:MGI Symbol;Acc:MGI:1913378]	100735955	13	20	23	9	14	17	13	16	17	15	7	12	7	6	12	7	4	70	129	11.8019	-0.236069	0.123826	0.0565915	0.713942
ENSMUSG00000029998	Pcyox1	prenylcysteine oxidase 1 [Source:MGI Symbol;Acc:MGI:1914131]	86386006	6	300	254	107	201	177	153	201	280	184	251	129	106	127	111	127	115	1150	1673	166.121	-0.177074	0.092886	0.056604	0.713942
ENSMUSG00000021279	Cdc42bpb	CDC42 binding protein kinase beta [Source:MGI Symbol;Acc:MGI:2136459]	111292976	12	225	277	158	271	126	129	161	220	196	205	175	158	193	159	172	147	1405	1567	181.036	0.167872	0.0880719	0.0566397	0.713942
ENSMUSG00000026269	Rnpepl1	arginyl aminopeptidase (aminopeptidase B)-like 1 [Source:MGI Symbol;Acc:MGI:1914170]	92910783	1	328	333	185	302	184	207	230	336	311	342	209	206	261	168	203	183	1883	2105	240.732	0.148287	0.0778093	0.0566789	0.713942
ENSMUSG00000027088	Phospho2	phosphatase, orphan 2 [Source:MGI Symbol;Acc:MGI:1920623]	69789623	2	133	111	61	104	53	74	75	97	70	68	44	41	54	63	64	62	466	708	69.999	-0.195332	0.102501	0.0566942	0.713942
ENSMUSG00000030729	Pgm2l1	phosphoglucomutase 2-like 1 [Source:MGI Symbol;Acc:MGI:1918224]	100227394	7	326	95	40	84	69	72	91	114	94	66	72	38	51	67	55	49	492	891	78.407	-0.237179	0.124478	0.0567304	0.713942
ENSMUSG00000030208	Emp1	epithelial membrane protein 1 [Source:MGI Symbol;Acc:MGI:107941]	135362545	6	1576	2571	1806	2466	1420	1998	2009	1616	2512	1928	2058	1776	2141	2080	1223	1710	15428	15462	1935.1	0.210463	0.110481	0.0567849	0.713942
ENSMUSG00000037703	Lzts3	leucine zipper, putative tumor suppressor family member 3 [Source:MGI Symbol;Acc:MGI:2656976]	130632839	2	100	119	54	106	76	89	117	113	92	123	79	95	117	104	73	60	743	774	93.5155	0.207863	0.109123	0.0567982	0.713942
ENSMUSG00000019804	Snx3	sorting nexin 3 [Source:MGI Symbol;Acc:MGI:1860188]	42502030	10	734	772	324	616	443	398	522	581	576	547	344	303	388	308	378	342	3186	4390	449.445	-0.118366	0.0621402	0.0568032	0.713942
ENSMUSG00000028960	Ube4b	ubiquitination factor E4B [Source:MGI Symbol;Acc:MGI:1927086]	149328416	4	315	279	172	230	170	136	196	242	216	293	176	177	176	158	159	197	1552	1740	199.47	0.153585	0.0806399	0.0568345	0.713942
ENSMUSG00000021374	Nup153	nucleoporin 153 [Source:MGI Symbol;Acc:MGI:2385621]	46679905	13	59	72	16	47	35	33	35	23	32	39	16	17	22	16	20	27	189	320	29.5051	-0.235329	0.123584	0.0568847	0.713942
ENSMUSG00000032867	Fbxw8	F-box and WD-40 domain protein 8 [Source:MGI Symbol;Acc:MGI:1923041]	118064965	5	147	129	64	134	70	65	122	100	77	87	49	68	59	64	72	73	549	831	81.9918	-0.189479	0.0995198	0.0569188	0.713942
ENSMUSG00000023988	Bysl	bystin-like [Source:MGI Symbol;Acc:MGI:1858419]	47599331	17	91	75	31	77	61	30	60	91	59	62	57	29	20	21	35	34	317	516	48.2153	-0.229845	0.120751	0.0569797	0.713942
ENSMUSG00000021880	Rnase6	ribonuclease, RNase A family, 6 [Source:MGI Symbol;Acc:MGI:1925666]	51123908	14	18	38	5	23	15	12	16	11	29	19	27	9	23	10	12	28	157	138	17.8002	0.23474	0.123374	0.0570823	0.713942
ENSMUSG00000050965	Prkca	protein kinase C, alpha [Source:MGI Symbol;Acc:MGI:97595]	107933387	11	350	511	326	439	244	335	404	482	434	471	298	306	387	339	330	305	2870	3091	366.484	0.173998	0.0914507	0.0570874	0.713942
ENSMUSG00000060615	Ang4	angiogenin, ribonuclease A family, member 4 [Source:MGI Symbol;Acc:MGI:2656551]	51763878	14	1320	1716	234	1619	2311	1063	1707	126	4609	2124	1473	1707	736	642	1697	4094	17082	10096	1701.48	0.184381	0.0969178	0.0571132	0.713942
ENSMUSG00000008393	Carhsp1	calcium regulated heat stable protein 1 [Source:MGI Symbol;Acc:MGI:1196368]	8658580	16	372	396	190	350	256	276	322	371	297	263	205	200	220	200	230	202	1817	2533	262.033	-0.132005	0.0694123	0.0572032	0.713942
ENSMUSG00000074024	4632427E13Rik		92734166	7	259	189	117	141	123	127	247	183	211	250	141	127	137	118	166	159	1309	1386	163.299	0.19066	0.100291	0.0572924	0.713942
ENSMUSG00000041119	Pde9a	phosphodiesterase 9A [Source:MGI Symbol;Acc:MGI:1277179]	31386210	17	631	443	258	494	299	291	360	378	417	357	378	306	355	268	316	375	2772	3154	360.072	0.153614	0.0808094	0.0573094	0.713942
ENSMUSG00000028469	Npr2	natriuretic peptide receptor 2 [Source:MGI Symbol;Acc:MGI:97372]	43631935	4	26	31	15	26	25	25	40	21	15	13	14	16	15	13	18	17	121	209	20.1166	-0.237107	0.124744	0.0573344	0.713942
ENSMUSG00000038497	Tmco3	transmembrane and coiled-coil domains 3 [Source:MGI Symbol;Acc:MGI:2444946]	13288190	8	315	390	228	362	252	212	384	345	408	402	278	262	270	176	246	256	2298	2488	290.697	0.165605	0.0871888	0.0575138	0.713942
ENSMUSG00000020882	Cacnb1	calcium channel, voltage-dependent, beta 1 subunit [Source:MGI Symbol;Acc:MGI:102522]	98001508	11	28	34	10	25	21	10	23	25	14	14	14	18	14	6	11	7	98	176	15.9786	-0.237242	0.124906	0.0575167	0.713942
ENSMUSG00000034652	Cd300a	CD300A molecule [Source:MGI Symbol;Acc:MGI:2443411]	114890041	11	53	45	16	24	16	24	24	19	17	20	14	16	15	7	14	21	124	221	20.1008	-0.237114	0.12485	0.0575405	0.713942
ENSMUSG00000026388	3110009E18Rik	RIKEN cDNA 3110009E18 gene [Source:MGI Symbol;Acc:MGI:1920353]	120121187	1	25	26	9	13	9	9	12	7	4	9	7	4	10	5	10	5	54	110	9.48493	-0.227369	0.119744	0.0575908	0.713942
ENSMUSG00000003752	Itpkc	inositol 1,4,5-trisphosphate 3-kinase C [Source:MGI Symbol;Acc:MGI:2442554]	27207172	7	121	109	92	95	52	71	61	90	72	71	56	37	55	71	44	41	447	691	68.5816	-0.217059	0.114317	0.0575979	0.713942
ENSMUSG00000026828	Galnt5	polypeptide N-acetylgalactosaminyltransferase 5 [Source:MGI Symbol;Acc:MGI:2179403]	57997884	2	41	62	29	60	43	33	42	48	44	61	48	28	47	30	48	47	353	358	43.6608	0.217578	0.11462	0.0576622	0.713942
ENSMUSG00000005410	Mcm5	minichromosome maintenance complex component 5 [Source:MGI Symbol;Acc:MGI:103197]	75109569	8	213	170	53	114	121	93	115	156	98	130	61	48	61	62	106	89	655	1035	98.8736	-0.216289	0.113993	0.057777	0.713942
ENSMUSG00000022120	Rnf219	ring finger protein 219 [Source:MGI Symbol;Acc:MGI:1919736]	104477536	14	74	50	25	59	32	36	39	58	28	48	31	23	29	22	23	30	234	373	35.6506	-0.220084	0.116018	0.05783	0.713942
ENSMUSG00000025785	Exosc7	exosome component 7 [Source:MGI Symbol;Acc:MGI:1913696]	123113215	9	186	152	70	151	110	84	114	134	90	124	101	69	79	64	87	66	680	1001	99.6415	-0.175647	0.0925974	0.0578423	0.713942
ENSMUSG00000086533	Mypopos	Myb-related transcription factor, partner of profilin, opposite strand [Source:MGI Symbol;Acc:MGI:3826523]	18993234	7	34	38	14	17	8	22	21	25	15	16	10	14	16	5	11	12	99	179	16.2068	-0.236712	0.124811	0.0578866	0.713942
ENSMUSG00000026558	Uck2	uridine-cytidine kinase 2 [Source:MGI Symbol;Acc:MGI:1931744]	167222883	1	298	226	102	167	172	103	152	212	120	190	98	127	101	90	118	98	942	1432	140.201	-0.194391	0.102579	0.0580879	0.713942
ENSMUSG00000035930	Chst4	carbohydrate sulfotransferase 4 [Source:MGI Symbol;Acc:MGI:1349479]	110029153	8	105	257	133	203	184	95	190	196	232	193	142	151	148	135	183	171	1355	1363	168.029	0.214512	0.113221	0.0581405	0.713942
ENSMUSG00000071645	Tut1	terminal uridylyl transferase 1, U6 snRNA-specific [Source:MGI Symbol;Acc:MGI:1917294]	8953847	19	105	75	34	71	40	31	42	41	50	44	31	31	29	27	30	30	272	439	41.2925	-0.221053	0.116684	0.058164	0.713942
ENSMUSG00000028583	Pdpn	podoplanin [Source:MGI Symbol;Acc:MGI:103098]	143267431	4	202	150	45	122	124	91	110	127	135	103	70	56	63	44	90	64	625	971	93.0989	-0.214855	0.113426	0.0581943	0.713942
ENSMUSG00000033216	Eefsec	eukaryotic elongation factor, selenocysteine-tRNA-specific [Source:MGI Symbol;Acc:MGI:2137092]	88257334	6	73	49	37	50	29	31	54	81	36	45	33	23	28	26	39	22	252	404	38.7127	-0.223431	0.117974	0.0582388	0.713942
ENSMUSG00000035042	Ccl5	chemokine (C-C motif) ligand 5 [Source:MGI Symbol;Acc:MGI:98262]	83525778	11	44	50	49	47	40	22	38	50	40	60	39	42	62	36	29	45	353	340	43.4073	0.229346	0.121118	0.0582809	0.713942
ENSMUSG00000023068	Nus1	NUS1 dehydrodolichyl diphosphate synthase subunit [Source:MGI Symbol;Acc:MGI:1196365]	52417547	10	657	732	359	668	485	482	601	719	649	635	496	450	466	431	451	493	4071	4703	533.5	0.115685	0.0611101	0.058351	0.713942
ENSMUSG00000048763	Hoxb3	homeobox B3 [Source:MGI Symbol;Acc:MGI:96184]	96323326	11	119	112	102	155	37	81	145	131	138	195	62	145	121	135	74	69	939	882	111.916	0.234209	0.12375	0.0584122	0.713942
ENSMUSG00000026035	Ppil3	peptidylprolyl isomerase (cyclophilin)-like 3 [Source:MGI Symbol;Acc:MGI:1917475]	58430994	1	61	34	15	34	30	48	40	40	30	29	26	17	14	23	23	20	182	302	28.8806	-0.233429	0.123379	0.0584962	0.713942
ENSMUSG00000033177	Tmprss7	transmembrane serine protease 7 [Source:MGI Symbol;Acc:MGI:2686594]	45656315	16	17	17	9	21	16	7	18	19	12	9	5	4	10	10	9	8	67	124	11.2587	-0.234064	0.123737	0.0585404	0.713942
ENSMUSG00000031827	Cotl1	coactosin-like 1 (Dictyostelium) [Source:MGI Symbol;Acc:MGI:1919292]	119809222	8	406	522	251	481	312	269	358	392	294	329	216	243	250	269	250	250	2101	2991	306.668	-0.146006	0.0772039	0.0586002	0.713942
ENSMUSG00000019775	Rgs17	regulator of G-protein signaling 17 [Source:MGI Symbol;Acc:MGI:1927469]	5825663	10	164	271	140	193	123	88	152	250	199	278	139	137	150	126	146	138	1313	1381	162.403	0.197271	0.104364	0.0587298	0.713942
ENSMUSG00000044934	Zfp367	zinc finger protein 367 [Source:MGI Symbol;Acc:MGI:2442266]	64133018	13	94	100	32	79	57	59	92	111	63	85	41	48	33	33	58	38	399	624	59.875	-0.215371	0.113962	0.058778	0.713942
ENSMUSG00000046844	Vat1l	vesicle amine transport protein 1 like [Source:MGI Symbol;Acc:MGI:2142534]	114205612	8	14	16	22	26	19	19	13	22	18	14	11	12	11	1	11	6	84	151	14.3694	-0.229451	0.121488	0.058936	0.713942
ENSMUSG00000032349	Elovl5	ELOVL family member 5, elongation of long chain fatty acids (yeast) [Source:MGI Symbol;Acc:MGI:1916051]	77917364	9	449	364	161	350	262	246	269	368	254	319	195	175	197	185	237	169	1731	2469	249.706	-0.150348	0.079608	0.0589443	0.713942
ENSMUSG00000039137	Whrn	whirlin [Source:MGI Symbol;Acc:MGI:2682003]	63414910	4	49	49	26	32	24	23	22	49	25	36	22	16	17	11	26	12	165	274	25.6406	-0.232418	0.123084	0.0589866	0.713942
ENSMUSG00000055401	Fbxo6	F-box protein 6 [Source:MGI Symbol;Acc:MGI:1354743]	148145716	4	163	137	62	117	75	95	107	121	110	72	64	70	67	79	67	60	589	877	87.323	-0.182	0.0963835	0.0589873	0.713942
ENSMUSG00000055538	Zcchc24	zinc finger, CCHC domain containing 24 [Source:MGI Symbol;Acc:MGI:1919168]	25711642	14	94	115	53	66	59	56	88	76	95	93	66	71	75	59	50	59	568	607	71.4631	0.19028	0.100774	0.059001	0.713942
ENSMUSG00000000782	Tcf7	transcription factor 7, T cell specific [Source:MGI Symbol;Acc:MGI:98507]	52252371	11	90	32	5	22	22	16	6	23	21	12	7	11	11	3	21	7	93	216	16.8197	-0.210451	0.111513	0.0591302	0.713942
ENSMUSG00000007080	Pole	polymerase (DNA directed), epsilon [Source:MGI Symbol;Acc:MGI:1196391]	110286306	5	66	48	19	51	26	24	40	36	17	51	20	17	20	4	27	19	175	310	27.756	-0.235704	0.1249	0.0591406	0.713942
ENSMUSG00000001909	Trmt1	tRNA methyltransferase 1 [Source:MGI Symbol;Acc:MGI:1289155]	84686307	8	251	291	163	192	153	127	174	197	240	251	169	139	179	154	143	131	1406	1548	178.787	0.160345	0.0849737	0.059161	0.713942
ENSMUSG00000024511	Rab27b	RAB27B, member RAS oncogene family [Source:MGI Symbol;Acc:MGI:1931295]	69979131	18	206	244	104	232	132	127	191	199	197	193	148	129	131	135	155	184	1272	1435	163.889	0.155308	0.0823198	0.0592083	0.713942
ENSMUSG00000034158	Lrrc58	leucine rich repeat containing 58 [Source:MGI Symbol;Acc:MGI:2443542]	37868389	16	158	127	77	91	76	91	125	124	72	147	71	45	68	31	60	70	564	869	84.6125	-0.220062	0.116654	0.0592336	0.713942
ENSMUSG00000074405	Zfp865	zinc finger protein 865 [Source:MGI Symbol;Acc:MGI:2442656]	5020376	7	66	69	21	59	28	34	48	57	55	40	48	46	41	35	55	41	361	382	44.9446	0.212815	0.112814	0.0592375	0.713942
ENSMUSG00000091649	Phf11b	PHD finger protein 11B [Source:MGI Symbol;Acc:MGI:3645789]	59320964	14	50	75	30	52	66	20	62	38	47	71	41	45	42	38	69	55	408	393	49.5553	0.231642	0.122829	0.0593092	0.713942
ENSMUSG00000035171	1110059E24Rik	RIKEN cDNA 1110059E24 gene [Source:MGI Symbol;Acc:MGI:1913456]	21581202	19	277	254	164	299	191	184	210	260	216	259	226	143	223	207	180	206	1660	1839	214.659	0.161498	0.0856396	0.0593244	0.713942
ENSMUSG00000022556	Hsf1	heat shock factor 1 [Source:MGI Symbol;Acc:MGI:96238]	76477422	15	109	115	57	82	60	49	77	109	69	47	61	49	50	49	61	44	430	658	64.8221	-0.196203	0.104061	0.0593687	0.713942
ENSMUSG00000075415	Fnbp1	formin binding protein 1 [Source:MGI Symbol;Acc:MGI:109606]	31026206	2	288	356	158	233	190	160	226	256	218	172	196	167	123	100	151	148	1275	1867	187.529	-0.17265	0.0915795	0.0593971	0.713942
ENSMUSG00000054499	Dedd2	death effector domain-containing DNA binding protein 2 [Source:MGI Symbol;Acc:MGI:1914629]	25199915	7	133	162	93	154	84	123	125	142	150	162	111	99	119	103	108	85	937	1016	119.306	0.170921	0.0906803	0.0594463	0.713942
ENSMUSG00000026933	Camsap1	calmodulin regulated spectrin-associated protein 1 [Source:MGI Symbol;Acc:MGI:3036242]	25926838	2	130	125	49	97	69	79	92	75	68	77	55	43	53	60	70	49	475	716	70.9464	-0.192266	0.102032	0.0595151	0.713942
ENSMUSG00000048481	Mypop	Myb-related transcription factor, partner of profilin [Source:MGI Symbol;Acc:MGI:2446472]	18991245	7	21	18	15	18	4	12	17	12	9	10	9	8	2	8	3	11	60	117	10.4828	-0.227074	0.120522	0.0595526	0.713942
ENSMUSG00000026608	Kctd3	potassium channel tetramerisation domain containing 3 [Source:MGI Symbol;Acc:MGI:2444629]	188971095	1	113	143	61	122	90	55	104	109	102	115	82	82	86	91	89	76	723	797	92.3513	0.175646	0.0932382	0.0595862	0.713942
ENSMUSG00000024143	Rhoq	ras homolog family member Q [Source:MGI Symbol;Acc:MGI:1931553]	86963082	17	207	188	68	173	121	130	144	154	163	151	142	139	129	106	107	123	1060	1185	136.197	0.165062	0.0876665	0.0597222	0.713942
ENSMUSG00000026782	Abi2	abl-interactor 2 [Source:MGI Symbol;Acc:MGI:106913]	60409619	1	139	71	31	44	43	54	70	56	30	56	34	29	36	16	54	38	293	508	46.7968	-0.23369	0.124139	0.0597702	0.713942
ENSMUSG00000024270	Slc39a6	solute carrier family 39 (metal ion transporter), member 6 [Source:MGI Symbol;Acc:MGI:2147279]	24579881	18	58	25	23	22	33	31	47	44	25	21	17	21	27	22	18	16	167	283	27.2035	-0.234166	0.124392	0.0597706	0.713942
ENSMUSG00000022178	Ajuba	ajuba LIM protein [Source:MGI Symbol;Acc:MGI:1341886]	54567472	14	81	20	9	21	26	7	15	38	13	17	11	17	7	7	12	17	101	217	17.8081	-0.222476	0.118223	0.0598592	0.713942
ENSMUSG00000037149	Ddx1	DEAD (Asp-Glu-Ala-Asp) box polypeptide 1 [Source:MGI Symbol;Acc:MGI:2144727]	13216973	12	387	418	219	358	248	277	317	371	357	330	277	227	276	270	252	262	2251	2595	295.34	0.121223	0.0644247	0.0598873	0.713942
ENSMUSG00000084883	Ccdc85c	coiled-coil domain containing 85C [Source:MGI Symbol;Acc:MGI:3644008]	108203602	12	293	327	161	323	181	156	257	295	270	275	205	181	191	221	199	192	1734	1993	225.122	0.135267	0.0719203	0.0599999	0.713942
ENSMUSG00000020190	Mknk2	MAP kinase-interacting serine/threonine kinase 2 [Source:MGI Symbol;Acc:MGI:894279]	80665327	10	684	830	471	801	539	415	566	619	638	673	513	501	591	530	444	474	4364	4925	567.975	0.143556	0.0763389	0.0600378	0.713942
ENSMUSG00000004931	Apba3	amyloid beta (A4) precursor protein-binding, family A, member 3 [Source:MGI Symbol;Acc:MGI:1888527]	81266960	10	90	88	39	55	59	57	60	58	49	56	34	29	30	46	51	32	327	506	49.894	-0.212084	0.112809	0.0601036	0.713942
ENSMUSG00000019738	Polr2i	polymerase (RNA) II (DNA directed) polypeptide I [Source:MGI Symbol;Acc:MGI:1917170]	30231948	7	267	286	143	194	183	162	192	231	218	175	136	122	170	121	119	102	1163	1658	168.841	-0.16216	0.0862616	0.0601273	0.713942
ENSMUSG00000021028	Mbip	MAP3K12 binding inhibitory protein 1 [Source:MGI Symbol;Acc:MGI:1918320]	56328303	12	61	37	25	47	25	25	36	29	20	18	11	18	19	32	18	27	163	285	26.8047	-0.233634	0.124284	0.0601289	0.713942
ENSMUSG00000026797	Stxbp1	syntaxin binding protein 1 [Source:MGI Symbol;Acc:MGI:107363]	32787602	2	406	137	58	164	143	104	122	149	138	71	124	69	88	60	107	80	737	1283	116.657	-0.231533	0.123166	0.0601302	0.713942
ENSMUSG00000031482	Slc25a15	solute carrier family 25 (mitochondrial carrier ornithine transporter), member 15 [Source:MGI Symbol;Acc:MGI:1342274]	22375551	8	143	169	72	113	72	84	99	151	101	105	55	67	60	72	71	76	607	903	89.3524	-0.182366	0.0970337	0.0601888	0.713977
ENSMUSG00000037353	Letmd1	LETM1 domain containing 1 [Source:MGI Symbol;Acc:MGI:1915864]	100469023	15	103	119	60	107	62	47	73	83	101	93	63	51	93	78	73	56	608	654	76.3657	0.191242	0.101827	0.0603672	0.714403
ENSMUSG00000037369	Kdm6a	lysine (K)-specific demethylase 6A [Source:MGI Symbol;Acc:MGI:1095419]	18162575	X	154	133	71	147	76	63	120	69	121	130	79	66	108	107	90	83	784	833	97.925	0.200443	0.106741	0.0604017	0.714403
ENSMUSG00000000346	Dazap2	DAZ associated protein 2 [Source:MGI Symbol;Acc:MGI:1344344]	100615349	15	1568	1501	909	1517	812	789	1169	1335	1318	1187	1055	909	972	943	832	999	8215	9600	1079.08	0.115862	0.0617001	0.0604042	0.714403
ENSMUSG00000029838	Ptn	pleiotrophin [Source:MGI Symbol;Acc:MGI:97804]	36714929	6	201	50	24	40	47	38	55	60	38	27	50	28	21	21	54	20	259	515	43.9667	-0.231332	0.123252	0.0605307	0.714403
ENSMUSG00000053695	Defb37	defensin beta 37 [Source:MGI Symbol;Acc:MGI:2672966]	18986233	8	118	161	136	231	33	53	175	157	79	113	73	62	89	69	80	51	616	1064	98.9976	-0.233887	0.124646	0.0605997	0.714403
ENSMUSG00000028693	Nasp	nuclear autoantigenic sperm protein (histone-binding) [Source:MGI Symbol;Acc:MGI:1355328]	116601052	4	463	347	111	296	243	210	304	301	231	287	185	132	157	137	224	163	1516	2275	222.368	-0.186422	0.0993645	0.0606353	0.714403
ENSMUSG00000079658	Eloc	elongin C [Source:MGI Symbol;Acc:MGI:1915173]	16641725	1	661	515	295	493	380	251	412	431	429	353	298	244	259	264	275	308	2430	3438	349.93	-0.140377	0.0748544	0.0607469	0.714403
ENSMUSG00000072847	A530017D24Rik	RIKEN cDNA A530017D24 gene [Source:MGI Symbol;Acc:MGI:2144320]	61864568	11	40	42	19	43	28	11	39	37	50	45	37	38	36	24	19	17	266	259	31.5537	0.229523	0.122412	0.0607927	0.714403
ENSMUSG00000063171	Rps4l	ribosomal protein S4-like [Source:MGI Symbol;Acc:MGI:1913434]	148354656	6	65	102	50	68	16	35	45	63	38	40	33	26	31	35	40	18	261	444	41.3119	-0.230846	0.123131	0.0608197	0.714403
ENSMUSG00000034205	Loxl2	lysyl oxidase-like 2 [Source:MGI Symbol;Acc:MGI:2137913]	69609068	14	269	209	77	129	115	170	199	183	163	127	114	95	88	114	91	95	887	1351	132.771	-0.199523	0.106441	0.060862	0.714403
ENSMUSG00000038970	Lmtk2	lemur tyrosine kinase 2 [Source:MGI Symbol;Acc:MGI:3036247]	144100436	5	139	97	80	114	78	68	92	126	97	74	56	51	78	81	41	43	521	794	78.7537	-0.206399	0.110112	0.0608679	0.714403
ENSMUSG00000024033	Rsph1	radial spoke head 1 homolog (Chlamydomonas) [Source:MGI Symbol;Acc:MGI:1194909]	31255019	17	25	20	9	18	9	10	7	17	18	11	2	2	5	8	9	3	58	115	9.74183	-0.221359	0.118119	0.0609254	0.714403
ENSMUSG00000022346	Myc	myelocytomatosis oncogene [Source:MGI Symbol;Acc:MGI:97250]	61985391	15	53	40	20	35	51	17	52	29	25	29	26	21	17	18	21	20	177	297	28.32	-0.23233	0.124024	0.0610318	0.714403
ENSMUSG00000026110	Mgat4a	mannoside acetylglucosaminyltransferase 4, isoenzyme A [Source:MGI Symbol;Acc:MGI:2662992]	37439340	1	676	567	317	458	338	329	449	531	381	422	307	249	312	289	308	354	2622	3665	376.478	-0.125003	0.0667307	0.0610352	0.714403
ENSMUSG00000031157	Pqbp1	polyglutamine binding protein 1 [Source:MGI Symbol;Acc:MGI:1859638]	7894519	X	194	192	109	147	106	88	112	127	162	170	109	116	127	85	118	92	979	1075	124.242	0.168794	0.0901206	0.0610708	0.714403
ENSMUSG00000022912	Pros1	protein S (alpha) [Source:MGI Symbol;Acc:MGI:1095733]	62854307	16	91	66	31	84	51	44	43	69	83	52	43	63	53	59	52	50	455	479	56.8751	0.209233	0.11173	0.0611153	0.714403
ENSMUSG00000038700	Hoxb5	homeobox B5 [Source:MGI Symbol;Acc:MGI:96186]	96303336	11	158	181	169	178	75	129	196	174	204	223	158	129	176	142	128	100	1260	1260	155.409	0.208918	0.111647	0.0613118	0.714603
ENSMUSG00000035775	Krt20	keratin 20 [Source:MGI Symbol;Acc:MGI:1914059]	99428403	11	2295	3985	2123	3758	2103	2346	2572	2435	2931	2749	2422	2146	2731	2420	2128	2501	20028	21617	2572.58	0.177182	0.0946912	0.0613227	0.714603
ENSMUSG00000032621	Srek1	splicing regulatory glutamine/lysine-rich protein 1 [Source:MGI Symbol;Acc:MGI:2145245]	103739348	13	611	534	328	422	306	354	483	487	425	424	294	239	321	294	285	266	2548	3525	364.361	-0.130523	0.0697618	0.0613473	0.714603
ENSMUSG00000045934	Mtmr11	myotubularin related protein 11 [Source:MGI Symbol;Acc:MGI:2652817]	96162004	3	271	260	122	275	153	192	209	207	273	190	173	149	243	177	171	157	1533	1689	196.108	0.170468	0.0911143	0.061355	0.714603
ENSMUSG00000042251	Pm20d1	peptidase M20 domain containing 1 [Source:MGI Symbol;Acc:MGI:2442939]	131797381	1	43	50	26	38	21	30	49	35	63	52	27	26	34	25	29	39	295	292	35.4767	0.220551	0.117987	0.0615845	0.716173
ENSMUSG00000027422	Rrbp1	ribosome binding protein 1 [Source:MGI Symbol;Acc:MGI:1932395]	143947395	2	2533	3260	1666	2573	1932	2060	2790	2836	2795	3100	1901	1769	2050	1814	2040	1983	17452	19650	2257.86	0.127936	0.0684528	0.061627	0.716173
ENSMUSG00000044098	Rsbn1	rosbin, round spermatid basic protein 1 [Source:MGI Symbol;Acc:MGI:2444993]	103914120	3	246	320	154	194	123	150	163	213	241	280	150	162	155	138	143	164	1433	1563	180.512	0.171042	0.0915272	0.0616572	0.716173
ENSMUSG00000045980	Tmem104	transmembrane protein 104 [Source:MGI Symbol;Acc:MGI:2444222]	115187487	11	48	42	34	55	28	24	39	41	28	40	17	20	35	14	17	22	193	311	29.938	-0.22654	0.121279	0.0617723	0.71686
ENSMUSG00000028037	Ifi44	interferon-induced protein 44 [Source:MGI Symbol;Acc:MGI:2443016]	151730922	3	71	31	22	35	61	39	63	19	38	46	80	56	41	24	52	56	393	341	46.7106	0.23153	0.124025	0.0619281	0.718019
ENSMUSG00000051495	Irf2bp2	interferon regulatory factor 2 binding protein 2 [Source:MGI Symbol;Acc:MGI:2443921]	126588296	8	588	463	252	462	302	289	371	458	324	496	247	250	259	223	240	209	2248	3185	321.706	-0.151767	0.0813227	0.0620088	0.718306
ENSMUSG00000010663	Fads1	fatty acid desaturase 1 [Source:MGI Symbol;Acc:MGI:1923517]	10182888	19	181	135	38	106	131	79	132	102	89	90	66	45	68	54	104	43	559	904	86.2083	-0.223498	0.119838	0.0621818	0.719458
ENSMUSG00000031380	Vegfd	vascular endothelial growth factor D [Source:MGI Symbol;Acc:MGI:108037]	164373378	X	18	14	7	11	14	9	15	17	21	6	13	15	8	16	15	27	121	105	14.2686	0.22822	0.122388	0.0622204	0.719458
ENSMUSG00000024349	Sting1	stimulator of interferon response cGAMP interactor 1 [Source:MGI Symbol;Acc:MGI:1919762]	35733679	18	320	51	15	73	92	37	78	81	55	41	62	31	24	30	42	43	328	747	59.5101	-0.211708	0.113586	0.0623421	0.720216
ENSMUSG00000053819	Camk2d	calcium/calmodulin-dependent protein kinase II, delta [Source:MGI Symbol;Acc:MGI:1341265]	126596302	3	461	489	235	399	273	301	378	390	400	412	258	292	302	286	293	279	2522	2926	330.328	0.115819	0.0621862	0.0625393	0.720494
ENSMUSG00000024331	Dsc2	desmocollin 2 [Source:MGI Symbol;Acc:MGI:103221]	20030633	18	651	727	445	683	428	514	563	487	651	592	526	446	545	437	441	420	4058	4498	525.366	0.147454	0.0791889	0.0625951	0.720494
ENSMUSG00000012350	Ehf	ets homologous factor [Source:MGI Symbol;Acc:MGI:1270840]	103263433	2	704	732	310	606	395	327	497	559	438	543	322	383	326	319	302	283	2916	4130	417.443	-0.13451	0.072251	0.0626446	0.720494
ENSMUSG00000029832	Nfe2l3	nuclear factor, erythroid derived 2, like 3 [Source:MGI Symbol;Acc:MGI:1339958]	51432670	6	86	6	3	15	14	5	6	26	10	3	12	5	5	5	14	2	56	161	11.4798	-0.180654	0.0970585	0.0627026	0.720494
ENSMUSG00000005483	Dnajb1	DnaJ heat shock protein family (Hsp40) member B1 [Source:MGI Symbol;Acc:MGI:1931874]	83608193	8	225	194	112	183	194	147	130	188	175	143	113	100	101	91	126	101	950	1373	140.155	-0.181628	0.0975843	0.0627102	0.720494
ENSMUSG00000025432	Avil	advillin [Source:MGI Symbol;Acc:MGI:1333798]	127000709	10	153	36	17	42	27	22	35	59	35	35	31	18	22	11	22	27	201	391	32.8151	-0.23027	0.123755	0.0627878	0.720494
ENSMUSG00000021365	Nedd9	neural precursor cell expressed, developmentally down-regulated gene 9 [Source:MGI Symbol;Acc:MGI:97302]	41309581	13	447	363	220	371	235	230	404	422	305	360	303	258	276	328	256	292	2378	2692	309.342	0.156228	0.0839855	0.0628602	0.720494
ENSMUSG00000029171	Pgm2	phosphoglucomutase 2 [Source:MGI Symbol;Acc:MGI:97564]	64092950	5	218	305	122	277	163	147	222	192	228	256	170	162	189	155	138	180	1478	1646	188.939	0.159909	0.0859802	0.0629087	0.720494
ENSMUSG00000031828	Klhl36	kelch-like 36 [Source:MGI Symbol;Acc:MGI:2385305]	119862266	8	7	7	2	9	3	11	10	16	17	8	16	16	5	10	7	5	84	65	9.2851	0.212938	0.114515	0.0629604	0.720494
ENSMUSG00000092563	Gm3617	predicted gene 3617 [Source:MGI Symbol;Acc:MGI:3781793]	39314899	1	64	71	29	72	38	41	50	79	64	87	9	13	34	14	18	17	256	444	39.4867	-0.229139	0.123244	0.062993	0.720494
ENSMUSG00000006435	Neurl1a	neuralized E3 ubiquitin protein ligase 1A [Source:MGI Symbol;Acc:MGI:1334263]	47178820	19	85	29	27	32	30	11	30	46	25	34	26	16	8	5	21	21	156	290	25.5319	-0.229365	0.123382	0.0630301	0.720494
ENSMUSG00000039682	Lap3	leucine aminopeptidase 3 [Source:MGI Symbol;Acc:MGI:1914238]	45493374	5	388	301	112	251	250	161	249	316	281	327	193	166	182	230	218	252	1849	2028	233.634	0.181172	0.0974958	0.0631326	0.720494
ENSMUSG00000030796	Tead2	TEA domain family member 2 [Source:MGI Symbol;Acc:MGI:104904]	45215753	7	132	24	8	38	37	15	36	50	16	27	28	19	15	11	31	13	160	340	27.8759	-0.221701	0.11931	0.0631415	0.720494
ENSMUSG00000033355	Rtp4	receptor transporter protein 4 [Source:MGI Symbol;Acc:MGI:1915025]	23520291	16	167	131	74	135	85	57	80	97	71	89	137	123	76	91	105	92	784	826	99.3782	0.218331	0.117501	0.063152	0.720494
ENSMUSG00000021814	Anxa7	annexin A7 [Source:MGI Symbol;Acc:MGI:88031]	20455260	14	565	466	282	419	236	206	388	410	362	331	377	297	367	309	283	287	2613	2972	339.045	0.162569	0.0875387	0.0632947	0.72148
ENSMUSG00000075028	Prdm11	PR domain containing 11 [Source:MGI Symbol;Acc:MGI:2685553]	92972018	2	22	30	10	16	7	9	21	13	9	11	9	6	4	3	11	13	66	128	11.1596	-0.226359	0.121942	0.063413	0.721638
ENSMUSG00000002409	Dyrk1b	dual-specificity tyrosine-(Y)-phosphorylation regulated kinase 1b [Source:MGI Symbol;Acc:MGI:1330302]	28179469	7	51	68	21	45	24	31	39	33	22	31	28	21	27	13	13	31	186	312	29.2247	-0.227235	0.12242	0.0634264	0.721638
ENSMUSG00000072694	1500011B03Rik	RIKEN cDNA 1500011B03 gene [Source:MGI Symbol;Acc:MGI:1913486]	114808196	5	91	81	35	84	43	65	48	83	44	54	51	41	29	38	53	24	334	530	51.2821	-0.214799	0.115743	0.0634771	0.721638
ENSMUSG00000007279	Scube2	signal peptide, CUB domain, EGF-like 2 [Source:MGI Symbol;Acc:MGI:1928765]	109798676	7	17	40	9	15	10	14	11	13	8	11	13	10	8	2	10	2	64	129	11.1173	-0.220186	0.118714	0.0636314	0.722341
ENSMUSG00000068922	Msto1	misato 1, mitochondrial distribution and morphology regulator [Source:MGI Symbol;Acc:MGI:2385175]	88905107	3	48	31	19	27	22	31	31	34	23	16	15	15	13	20	31	9	142	243	23.0807	-0.230914	0.124568	0.0637797	0.722341
ENSMUSG00000036257	Pnpla8	patatin-like phospholipase domain containing 8 [Source:MGI Symbol;Acc:MGI:1914702]	44221370	12	211	193	117	195	165	154	185	193	150	168	111	109	140	99	115	106	998	1413	145.864	-0.158637	0.0855918	0.0638235	0.722341
ENSMUSG00000066090	Insl5	insulin-like 5 [Source:MGI Symbol;Acc:MGI:1346085]	103017872	4	83	450	29	170	99	46	162	167	150	38	46	9	10	17	89	85	444	1206	88.8742	-0.174762	0.0942991	0.063844	0.722341
ENSMUSG00000041688	Amot	angiomotin [Source:MGI Symbol;Acc:MGI:108440]	145446425	X	209	103	42	117	63	43	58	100	67	60	75	67	49	32	35	35	420	735	65.997	-0.228024	0.123185	0.0641605	0.722341
ENSMUSG00000069456	Rdh16	retinol dehydrogenase 16 [Source:MGI Symbol;Acc:MGI:1201375]	127801152	10	98	97	36	80	64	32	66	163	69	41	47	20	38	34	66	50	365	636	57.9897	-0.230061	0.1243	0.0641911	0.722341
ENSMUSG00000033111	3830406C13Rik	RIKEN cDNA 3830406C13 gene [Source:MGI Symbol;Acc:MGI:1917937]	12284173	14	259	244	134	227	168	142	202	165	166	216	164	169	173	155	163	168	1374	1541	178.778	0.157389	0.0850653	0.0642826	0.722341
ENSMUSG00000032388	Spg21	SPG21, maspardin [Source:MGI Symbol;Acc:MGI:106403]	65460947	9	210	202	131	200	118	104	119	141	153	170	152	145	135	122	119	114	1110	1225	142.825	0.169864	0.0918125	0.0642959	0.722341
ENSMUSG00000026854	Usp20	ubiquitin specific peptidase 20 [Source:MGI Symbol;Acc:MGI:1921520]	30982279	2	108	99	32	87	41	31	65	72	47	38	38	41	51	33	51	21	320	535	49.5722	-0.219768	0.118786	0.0642972	0.722341
ENSMUSG00000070867	Trabd2b	TraB domain containing 2B [Source:MGI Symbol;Acc:MGI:3650152]	114406724	4	35	28	19	22	13	18	34	24	28	23	12	9	10	10	16	5	113	193	17.8016	-0.231043	0.124894	0.0643259	0.722341
ENSMUSG00000060143	Gm10076	predicted gene 10076 [Source:MGI Symbol;Acc:MGI:3704451]	105681828	14	113	93	58	76	57	29	50	35	60	47	40	40	36	35	24	30	312	511	48.5234	-0.225417	0.121877	0.0643799	0.722341
ENSMUSG00000041859	Mcm3	minichromosome maintenance complex component 3 [Source:MGI Symbol;Acc:MGI:101845]	20802968	1	296	208	57	154	154	99	163	229	149	157	99	101	62	67	124	90	849	1360	127.836	-0.214179	0.115817	0.0644161	0.722341
ENSMUSG00000104445	Rhbg	Rhesus blood group-associated B glycoprotein [Source:MGI Symbol;Acc:MGI:1927379]	88242874	3	6	10	7	16	13	13	10	15	12	18	19	9	16	11	11	11	107	90	12.4714	0.227582	0.123092	0.0644748	0.722341
ENSMUSG00000045019	Acer1	alkaline ceramidase 1 [Source:MGI Symbol;Acc:MGI:2181962]	56953490	17	168	276	218	261	92	135	149	141	201	177	203	149	218	214	126	175	1463	1440	181.693	0.222053	0.120154	0.0645931	0.722341
ENSMUSG00000034485	Uaca	uveal autoantigen with coiled-coil domains and ankyrin repeats [Source:MGI Symbol;Acc:MGI:1919815]	60794542	9	202	174	108	179	94	83	153	127	153	170	107	104	138	123	109	104	1008	1120	128.763	0.16526	0.0894362	0.0646316	0.722341
ENSMUSG00000021959	Lats2	large tumor suppressor 2 [Source:MGI Symbol;Acc:MGI:1354386]	57689662	14	97	127	53	84	71	74	79	78	111	94	67	56	95	68	83	52	626	663	78.5577	0.190797	0.103269	0.0646641	0.722341
ENSMUSG00000042997	Nhlrc3	NHL repeat containing 3 [Source:MGI Symbol;Acc:MGI:2444520]	53448583	3	163	224	142	170	94	104	144	189	182	166	129	137	147	118	127	119	1125	1230	143.948	0.171632	0.0928965	0.064666	0.722341
ENSMUSG00000030168	Adipor2	adiponectin receptor 2 [Source:MGI Symbol;Acc:MGI:93830]	119353150	6	555	674	407	588	325	456	471	588	647	569	446	313	485	416	423	386	3685	4064	472.373	0.150646	0.0815605	0.0647407	0.722341
ENSMUSG00000109118	Gm32031		47008083	7	25	17	16	18	3	6	17	34	34	25	17	14	14	12	13	27	156	136	17.5481	0.227283	0.123112	0.0648703	0.722341
ENSMUSG00000014550	Rbsn	rabenosyn, RAB effector [Source:MGI Symbol;Acc:MGI:1925537]	92186712	6	64	62	34	44	32	36	58	62	56	57	46	53	39	45	40	36	372	392	46.6987	0.201282	0.109031	0.0648788	0.722341
ENSMUSG00000041143	Tmco4	transmembrane and coiled-coil domains 4 [Source:MGI Symbol;Acc:MGI:1924306]	138972888	4	105	107	52	113	68	55	93	109	88	87	62	93	78	77	73	83	641	702	82.1099	0.185604	0.100551	0.0649116	0.722341
ENSMUSG00000031659	Adcy7	adenylate cyclase 7 [Source:MGI Symbol;Acc:MGI:102891]	88272403	8	47	44	17	22	12	21	28	20	38	44	31	19	17	25	17	28	219	211	25.7217	0.228488	0.123791	0.0649282	0.722341
ENSMUSG00000031845	Bco1	beta-carotene oxygenase 1 [Source:MGI Symbol;Acc:MGI:1926923]	117095854	8	16	14	10	22	5	13	9	33	20	13	2	6	5	5	3	7	61	122	10.3769	-0.211623	0.114678	0.0649839	0.722341
ENSMUSG00000024313	Mep1b	meprin 1 beta [Source:MGI Symbol;Acc:MGI:96964]	21061923	18	315	526	324	548	250	379	401	335	366	354	385	338	379	446	350	342	2960	3078	378.104	0.203845	0.110482	0.0650308	0.722341
ENSMUSG00000055717	Slain1	SLAIN motif family, member 1 [Source:MGI Symbol;Acc:MGI:2145578]	103650228	14	40	13	12	22	15	16	20	33	20	16	16	10	10	5	10	9	96	171	15.4867	-0.229695	0.124508	0.0650627	0.722341
ENSMUSG00000031691	Tnpo2	transportin 2 (importin 3, karyopherin beta 2b) [Source:MGI Symbol;Acc:MGI:2384849]	85036915	8	232	266	120	234	122	154	172	217	227	230	175	121	164	111	178	148	1354	1517	172.614	0.151573	0.0821707	0.0650935	0.722341
ENSMUSG00000008435	Rdh13	retinol dehydrogenase 13 (all-trans and 9-cis) [Source:MGI Symbol;Acc:MGI:1918732]	4424770	7	104	91	38	101	62	51	59	64	66	74	46	34	24	43	38	45	370	570	55.1201	-0.206764	0.1121	0.0651159	0.722341
ENSMUSG00000009079	Ewsr1	Ewing sarcoma breakpoint region 1 [Source:MGI Symbol;Acc:MGI:99960]	5069689	11	628	488	227	482	315	212	378	416	320	350	307	222	215	227	293	227	2161	3146	313.209	-0.15211	0.0824979	0.0652112	0.722341
ENSMUSG00000086712	AI427809	expressed sequence AI427809 [Source:MGI Symbol;Acc:MGI:2140270]	53261356	4	35	19	9	18	21	7	37	25	10	14	24	2	10	10	4	11	85	171	14.7941	-0.217773	0.118115	0.065223	0.722341
ENSMUSG00000032425	Zfp949	zinc finger protein 949 [Source:MGI Symbol;Acc:MGI:1918890]	88548020	9	20	18	13	28	18	10	13	23	20	38	17	9	25	14	15	20	158	143	18.3378	0.230261	0.124907	0.0652625	0.722341
ENSMUSG00000107576	Gm44093	predicted gene, 44093 [Source:MGI Symbol;Acc:MGI:5690485]	86961641	6	13	27	9	14	7	11	14	11	10	12	7	2	8	8	2	6	55	106	9.29555	-0.221417	0.120119	0.0652837	0.722341
ENSMUSG00000028194	Ddah1	dimethylarginine dimethylaminohydrolase 1 [Source:MGI Symbol;Acc:MGI:1916469]	145758675	3	378	542	297	501	343	298	472	392	401	496	359	282	372	308	377	334	2929	3223	377.143	0.157188	0.0852958	0.0653495	0.722447
ENSMUSG00000041189	Chrnb1	cholinergic receptor, nicotinic, beta polypeptide 1 (muscle) [Source:MGI Symbol;Acc:MGI:87890]	69784036	11	81	20	4	27	12	14	27	29	7	16	12	18	10	12	12	11	98	214	17.3584	-0.218312	0.11858	0.0656134	0.722492
ENSMUSG00000053931	Cnn3	calponin 3, acidic [Source:MGI Symbol;Acc:MGI:1919244]	121426497	3	649	290	109	259	215	122	212	320	168	204	179	133	126	152	207	111	1280	2176	198.576	-0.219373	0.119167	0.0656392	0.722492
ENSMUSG00000111345	Gm48562	predicted gene, 48562 [Source:MGI Symbol;Acc:MGI:6098119]	44753104	9	40	49	36	48	27	34	25	40	34	20	15	11	31	21	23	27	182	299	29.085	-0.227321	0.123524	0.0657242	0.722492
ENSMUSG00000036769	Wdr44	WD repeat domain 44 [Source:MGI Symbol;Acc:MGI:1919654]	23693051	X	79	115	46	84	41	49	70	83	79	71	61	44	75	65	68	61	524	567	66.1302	0.191861	0.104271	0.0657654	0.722492
ENSMUSG00000000983	Wfdc18	WAP four-disulfide core domain 18 [Source:MGI Symbol;Acc:MGI:107506]	83709015	11	2436	138	53	307	347	80	180	478	142	161	259	117	79	69	228	198	1253	4019	272.648	-0.166642	0.0906372	0.0659805	0.722492
ENSMUSG00000020116	Pno1	partner of NOB1 homolog [Source:MGI Symbol;Acc:MGI:1913499]	17203198	11	220	143	86	144	115	102	104	131	93	94	96	69	83	73	98	93	699	1045	104.719	-0.181827	0.0989513	0.0661303	0.722492
ENSMUSG00000013495	Tmem175	transmembrane protein 175 [Source:MGI Symbol;Acc:MGI:1919642]	108629770	5	90	101	37	82	41	41	57	70	84	51	42	54	63	65	61	62	482	519	60.5798	0.202197	0.110038	0.066134	0.722492
ENSMUSG00000024513	Mbd2	methyl-CpG binding domain protein 2 [Source:MGI Symbol;Acc:MGI:1333813]	70568189	18	524	507	262	445	265	285	369	368	393	363	362	312	305	269	276	322	2602	3025	341.47	0.124664	0.0678574	0.0661891	0.722492
ENSMUSG00000026856	Dolpp1	dolichyl pyrophosphate phosphatase 1 [Source:MGI Symbol;Acc:MGI:1914093]	30392254	2	147	239	101	175	115	115	148	150	183	182	110	140	169	99	105	115	1103	1190	139.367	0.179822	0.0979194	0.0662936	0.722492
ENSMUSG00000029432	Nipsnap2	nipsnap homolog 2 [Source:MGI Symbol;Acc:MGI:1278343]	129725063	5	366	453	287	416	203	239	349	377	401	345	352	284	290	280	205	285	2442	2690	313.36	0.165037	0.0899134	0.0664302	0.722492
ENSMUSG00000039851	4932438H23Rik	RIKEN cDNA 4932438H23 gene [Source:MGI Symbol;Acc:MGI:1921637]	91053935	16	7	9	4	5	13	8	12	8	14	11	10	8	11	8	6	14	82	66	9.39018	0.220156	0.119948	0.0664407	0.722492
ENSMUSG00000097195	Snhg5	small nucleolar RNA host gene 5 [Source:MGI Symbol;Acc:MGI:1919905]	88495268	9	131	104	25	84	46	48	63	84	48	50	29	46	22	51	55	41	342	585	53.6873	-0.22219	0.121099	0.066538	0.722492
ENSMUSG00000032226	Gcnt3	glucosaminyl (N-acetyl) transferase 3, mucin type [Source:MGI Symbol;Acc:MGI:1919327]	70031496	9	1453	2038	1597	1918	804	1210	1294	1673	1630	1793	1375	1424	1607	1389	1103	1148	11469	11987	1451.54	0.192235	0.104773	0.0665382	0.722492
ENSMUSG00000041168	Lonp1	lon peptidase 1, mitochondrial [Source:MGI Symbol;Acc:MGI:1921392]	56614297	17	275	263	122	247	159	161	186	229	164	200	152	137	123	131	143	112	1162	1642	167.485	-0.137663	0.0750449	0.0665941	0.722492
ENSMUSG00000058022	Adtrp	androgen dependent TFPI regulating protein [Source:MGI Symbol;Acc:MGI:1924596]	41763148	13	166	256	232	365	140	163	211	232	288	259	184	205	250	231	165	177	1759	1765	218.919	0.209075	0.114026	0.0667165	0.722492
ENSMUSG00000096727	Psmb9	proteasome (prosome, macropain) subunit, beta type 9 (large multifunctional peptidase 2) [Source:MGI Symbol;Acc:MGI:1346526]	34181987	17	207	207	128	204	319	141	171	188	204	259	173	193	177	164	188	235	1593	1565	198.436	0.214142	0.116802	0.0667451	0.722492
ENSMUSG00000013338	Fer1l4	fer-1-like 4 (C. elegans) [Source:MGI Symbol;Acc:MGI:1921812]	156019139	2	33	18	9	26	20	15	16	7	23	18	35	14	19	12	16	24	161	144	18.8706	0.22766	0.124179	0.0667552	0.722492
ENSMUSG00000032420	Nt5e	5' nucleotidase, ecto [Source:MGI Symbol;Acc:MGI:99782]	88327197	9	216	141	23	132	103	69	61	112	125	41	51	27	26	30	62	72	434	857	72.6862	-0.220866	0.12052	0.0668611	0.722492
ENSMUSG00000078773	Rad54b	RAD54 homolog B (S. cerevisiae) [Source:MGI Symbol;Acc:MGI:3605986]	11558922	4	11	20	7	11	21	6	9	22	8	16	6	4	1	2	10	6	53	107	9.30261	-0.207198	0.113087	0.0669205	0.722492
ENSMUSG00000062591	Tubb4a	tubulin, beta 4A class IVA [Source:MGI Symbol;Acc:MGI:107848]	57080066	17	50	16	8	19	26	11	21	20	8	0	18	15	9	2	10	12	74	171	14.3465	-0.201908	0.110218	0.0669678	0.722492
ENSMUSG00000038274	Fau	Finkel-Biskis-Reilly murine sarcoma virus (FBR-MuSV) ubiquitously expressed (fox derived) [Source:MGI Symbol;Acc:MGI:102547]	6057844	19	2253	2215	1272	2021	1215	1220	1560	1738	1581	1628	1293	1060	1191	1146	1002	1047	9948	13494	1405.66	-0.0990369	0.0540634	0.0669713	0.722492
ENSMUSG00000025825	Iscu	iron-sulfur cluster assembly enzyme [Source:MGI Symbol;Acc:MGI:1913633]	113772748	5	73	83	44	65	37	29	56	58	70	40	42	24	21	26	27	33	283	445	42.5159	-0.215674	0.117744	0.0669943	0.722492
ENSMUSG00000047990	C2cd4a	C2 calcium-dependent domain containing 4A [Source:MGI Symbol;Acc:MGI:3645763]	67830489	9	12	33	4	21	22	7	8	27	1	7	8	10	9	2	11	10	58	134	11.1649	-0.201632	0.110088	0.067017	0.722492
ENSMUSG00000052776	Oas1a	2'-5' oligoadenylate synthetase 1A [Source:MGI Symbol;Acc:MGI:2180860]	120896256	5	24	27	3	22	27	15	19	30	41	31	26	15	12	32	13	18	188	167	21.47	0.227692	0.124364	0.0671232	0.722492
ENSMUSG00000002342	Tmem161a	transmembrane protein 161A [Source:MGI Symbol;Acc:MGI:2384577]	70172356	8	106	115	56	94	87	38	96	74	104	90	65	76	72	83	59	77	626	666	78.8892	0.195496	0.106786	0.0671425	0.722492
ENSMUSG00000027536	Chmp4c	charged multivesicular body protein 4C [Source:MGI Symbol;Acc:MGI:1913621]	10366907	3	433	521	291	492	263	333	430	470	448	423	261	289	438	463	328	315	2965	3233	380.294	0.177939	0.0972454	0.0672802	0.722492
ENSMUSG00000038949	Cnst	consortin, connexin sorting protein [Source:MGI Symbol;Acc:MGI:2445141]	179546370	1	92	96	48	80	33	43	70	66	109	61	55	56	51	71	49	49	501	528	62.0146	0.202953	0.110916	0.0672819	0.722492
ENSMUSG00000034422	Parp14	poly (ADP-ribose) polymerase family, member 14 [Source:MGI Symbol;Acc:MGI:1919489]	35832874	16	238	181	101	227	184	125	161	95	157	168	190	138	175	151	126	156	1261	1312	159.298	0.205623	0.112384	0.0673024	0.722492
ENSMUSG00000028830	AU040320	expressed sequence AU040320 [Source:MGI Symbol;Acc:MGI:2140475]	126753544	4	205	240	151	278	159	156	206	232	252	236	177	171	175	151	140	169	1471	1627	188.981	0.152448	0.0833348	0.0673489	0.722492
ENSMUSG00000027956	Tmem144	transmembrane protein 144 [Source:MGI Symbol;Acc:MGI:1917902]	79812564	3	29	26	12	56	18	9	30	31	30	30	21	31	27	19	28	32	218	211	26.0728	0.2282	0.124753	0.0673668	0.722492
ENSMUSG00000117662	Gm4013	predicted gene 4013 [Source:MGI Symbol;Acc:MGI:3782187]	42274382	18	21	20	10	33	9	29	27	41	13	11	17	0	22	9	9	14	95	190	16.8015	-0.214365	0.117218	0.0674339	0.722492
ENSMUSG00000050777	Tmem37	transmembrane protein 37 [Source:MGI Symbol;Acc:MGI:2157899]	120067377	1	151	150	31	133	93	75	119	199	104	97	76	29	59	40	88	77	570	951	87.5468	-0.224029	0.122502	0.0674343	0.722492
ENSMUSG00000002475	Abhd3	abhydrolase domain containing 3 [Source:MGI Symbol;Acc:MGI:2147183]	10642092	18	42	59	27	61	22	39	41	62	27	31	16	23	34	34	21	27	213	353	33.7488	-0.222903	0.121939	0.0675526	0.722492
ENSMUSG00000063576	Klhdc3	kelch domain containing 3 [Source:MGI Symbol;Acc:MGI:2651568]	46674550	17	120	141	73	134	102	76	105	109	124	117	105	90	84	88	69	111	788	860	100.89	0.172719	0.094487	0.0675549	0.722492
ENSMUSG00000031066	Usp11	ubiquitin specific peptidase 11 [Source:MGI Symbol;Acc:MGI:2384312]	20703906	X	23	9	7	16	4	2	9	8	20	12	18	9	4	11	9	10	93	78	10.2109	0.216113	0.118257	0.0676264	0.722492
ENSMUSG00000038507	Parp12	poly (ADP-ribose) polymerase family, member 12 [Source:MGI Symbol;Acc:MGI:2143990]	39086410	6	273	267	131	328	180	126	189	228	226	203	167	188	173	185	175	214	1531	1722	197.806	0.168282	0.0920841	0.0676276	0.722492
ENSMUSG00000040097	Flywch1	FLYWCH-type zinc finger 1 [Source:MGI Symbol;Acc:MGI:2442638]	23752793	17	186	235	118	182	165	152	188	215	189	317	134	152	154	108	184	144	1382	1441	171.959	0.187152	0.102448	0.0677311	0.722492
ENSMUSG00000036813	Entpd8	ectonucleoside triphosphate diphosphohydrolase 8 [Source:MGI Symbol;Acc:MGI:1919340]	25080304	2	263	343	197	349	146	207	273	256	312	335	218	169	249	174	181	244	1882	2034	237.545	0.171354	0.0938094	0.0677575	0.722492
ENSMUSG00000037709	Fam13a	family with sequence similarity 13, member A [Source:MGI Symbol;Acc:MGI:1889842]	58932090	6	167	240	111	213	118	154	210	143	163	186	177	131	169	149	132	146	1253	1356	160.439	0.180604	0.0988769	0.0677673	0.722492
ENSMUSG00000048833	Slc39a9	solute carrier family 39 (zinc transporter), member 9 [Source:MGI Symbol;Acc:MGI:1914820]	80643883	12	383	464	320	477	282	307	328	425	461	457	299	307	315	289	272	318	2718	2986	349.187	0.149731	0.0819818	0.0677908	0.722492
ENSMUSG00000097328	Tnfsf12	tumor necrosis factor (ligand) superfamily, member 12 [Source:MGI Symbol;Acc:MGI:1196259]	69686250	11	30	41	27	37	33	27	32	32	39	17	18	7	20	11	29	16	157	259	24.9972	-0.227875	0.124772	0.0677999	0.722492
ENSMUSG00000040751	Lat2	linker for activation of T cells family, member 2 [Source:MGI Symbol;Acc:MGI:1926479]	134600022	5	51	19	12	18	23	21	17	27	29	26	38	16	21	17	29	24	200	188	23.8033	0.227796	0.124833	0.0680293	0.722492
ENSMUSG00000024188	Luc7l	Luc7-like [Source:MGI Symbol;Acc:MGI:1914228]	26252896	17	311	232	117	218	139	172	199	209	184	226	120	113	115	110	129	123	1120	1597	160.858	-0.156022	0.0855333	0.0681359	0.722492
ENSMUSG00000040857	Erf	Ets2 repressor factor [Source:MGI Symbol;Acc:MGI:109637]	25242561	7	299	207	83	168	172	112	160	192	128	162	125	101	115	116	90	92	929	1393	137.347	-0.180658	0.0990393	0.0681363	0.722492
ENSMUSG00000025076	Casp7	caspase 7 [Source:MGI Symbol;Acc:MGI:109383]	56397129	19	309	289	166	349	183	172	276	305	275	278	201	195	216	216	192	216	1789	2049	232.662	0.136246	0.0746965	0.068153	0.722492
ENSMUSG00000104641	Gm43290	predicted gene 43290 [Source:MGI Symbol;Acc:MGI:5663427]	65476505	5	35	31	13	20	18	27	14	21	30	47	18	16	14	25	18	26	194	179	22.7164	0.227415	0.124695	0.0681868	0.722492
ENSMUSG00000026961	Lrrc26	leucine rich repeat containing 26 [Source:MGI Symbol;Acc:MGI:2385129]	25289915	2	250	164	99	207	115	74	179	142	136	196	146	148	160	108	99	140	1133	1230	142.952	0.19328	0.105978	0.0681875	0.722492
ENSMUSG00000027699	Ect2	ect2 oncogene [Source:MGI Symbol;Acc:MGI:95281]	27097222	3	129	76	34	83	57	45	69	86	58	69	44	37	43	25	55	41	372	579	55.4443	-0.203797	0.111748	0.0681951	0.722492
ENSMUSG00000054894	Dmac2l	distal membrane arm assembly complex 2 like [Source:MGI Symbol;Acc:MGI:1915305]	69724950	12	79	38	36	75	28	30	40	47	31	31	32	26	31	26	29	23	229	373	35.7458	-0.218816	0.12	0.0682325	0.722492
ENSMUSG00000022286	Grhl2	grainyhead like transcription factor 2 [Source:MGI Symbol;Acc:MGI:2182543]	37233036	15	113	109	43	88	40	51	72	75	67	102	58	82	91	53	66	39	558	591	69.1979	0.207337	0.113709	0.0682422	0.722492
ENSMUSG00000037007	Zfp113	zinc finger protein 113 [Source:MGI Symbol;Acc:MGI:1929116]	138139702	5	144	144	70	113	75	75	86	134	122	112	86	73	101	86	93	79	752	841	96.2711	0.160536	0.0880679	0.0683241	0.722492
ENSMUSG00000000320	Alox12	arachidonate 12-lipoxygenase [Source:MGI Symbol;Acc:MGI:87998]	70241457	11	186	4	0	6	20	4	8	39	12	4	15	4	4	1	12	3	55	267	15.6581	-0.122738	0.0673447	0.0683738	0.722492
ENSMUSG00000005506	Celf1	CUGBP, Elav-like family member 1 [Source:MGI Symbol;Acc:MGI:1342295]	90940382	2	760	652	304	562	467	427	642	671	511	575	357	341	337	314	420	357	3212	4485	459.099	-0.133938	0.0734968	0.0683989	0.722492
ENSMUSG00000005125	Ndrg1	N-myc downstream regulated gene 1 [Source:MGI Symbol;Acc:MGI:1341799]	66929318	15	805	1032	768	1007	427	611	741	789	809	850	707	715	772	702	553	646	5754	6180	737.005	0.179789	0.098671	0.0684393	0.722492
ENSMUSG00000029154	Cwh43	cell wall biogenesis 43 C-terminal homolog [Source:MGI Symbol;Acc:MGI:2444131]	73406075	5	170	141	95	178	122	109	94	99	178	140	105	108	104	109	126	88	958	1008	120.658	0.187772	0.103056	0.0684495	0.722492
ENSMUSG00000019969	Psen1	presenilin 1 [Source:MGI Symbol;Acc:MGI:1202717]	83688152	12	419	521	257	406	259	293	383	452	431	441	245	282	329	291	333	279	2631	2990	340.611	0.134533	0.0738698	0.0685744	0.722833
ENSMUSG00000058297	Spock2	sparc/osteonectin, cwcv and kazal-like domains proteoglycan 2 [Source:MGI Symbol;Acc:MGI:1891351]	60106219	10	2501	32	13	217	257	42	200	496	72	15	259	52	15	24	227	84	748	3758	222.396	-0.123575	0.0678648	0.0686216	0.722833
ENSMUSG00000006731	B4galnt1	beta-1,4-N-acetyl-galactosaminyl transferase 1 [Source:MGI Symbol;Acc:MGI:1342057]	127165225	10	298	383	182	295	197	193	192	237	287	358	183	173	257	196	189	171	1814	1977	229.17	0.165893	0.0911146	0.0686509	0.722833
ENSMUSG00000022889	Mrpl39	mitochondrial ribosomal protein L39 [Source:MGI Symbol;Acc:MGI:1351620]	84717576	16	215	196	103	197	151	126	179	207	149	138	149	100	116	99	91	118	960	1374	140.057	-0.154639	0.0850053	0.0688854	0.723997
ENSMUSG00000081534	Slc48a1	solute carrier family 48 (heme transporter), member 1 [Source:MGI Symbol;Acc:MGI:1914989]	97778520	15	238	229	153	240	137	101	203	193	181	159	133	123	115	93	134	100	1038	1494	151.11	-0.162078	0.0891067	0.0689228	0.723997
ENSMUSG00000061175	Fnip2	folliculin interacting protein 2 [Source:MGI Symbol;Acc:MGI:2683054]	79455974	3	69	110	58	61	56	58	47	64	61	42	42	38	39	36	30	50	338	523	52.1037	-0.210993	0.116002	0.0689306	0.723997
ENSMUSG00000029570	Lfng	LFNG O-fucosylpeptide 3-beta-N-acetylglucosaminyltransferase [Source:MGI Symbol;Acc:MGI:1095413]	140607320	5	101	113	50	93	59	80	61	68	45	94	48	35	47	43	55	41	408	625	61.5569	-0.206231	0.113453	0.0690995	0.724011
ENSMUSG00000020105	Lrig3	leucine-rich repeats and immunoglobulin-like domains 3 [Source:MGI Symbol;Acc:MGI:2443955]	125966168	10	233	454	241	386	233	215	279	378	331	327	261	281	251	226	274	282	2233	2419	285.917	0.177034	0.0974017	0.0691304	0.724011
ENSMUSG00000105272	Gm43071	predicted gene 43071 [Source:MGI Symbol;Acc:MGI:5663208]	106567605	3	11	19	6	16	24	11	30	20	27	32	13	9	18	19	23	19	160	137	18.3374	0.225144	0.123883	0.0691575	0.724011
ENSMUSG00000000916	Nsun5	NOL1/NOP2/Sun domain family, member 5 [Source:MGI Symbol;Acc:MGI:2140844]	135369953	5	32	38	19	53	23	34	29	43	20	22	29	26	23	16	13	12	161	271	25.8859	-0.22556	0.124121	0.0691776	0.724011
ENSMUSG00000027195	Hsd17b12	hydroxysteroid (17-beta) dehydrogenase 12 [Source:MGI Symbol;Acc:MGI:1926967]	94032689	2	704	590	291	522	383	318	388	473	416	448	268	287	300	288	326	297	2630	3669	375.217	-0.122225	0.0672696	0.0692257	0.724011
ENSMUSG00000050335	Lgals3	lectin, galactose binding, soluble 3 [Source:MGI Symbol;Acc:MGI:96778]	47367751	14	6919	8477	5197	8961	3611	4380	5676	6623	7144	5323	6050	4893	5547	5394	4813	5352	44516	49844	5764.15	0.161954	0.0891499	0.0692704	0.724011
ENSMUSG00000037031	Tspan15	tetraspanin 15 [Source:MGI Symbol;Acc:MGI:1917673]	62185396	10	298	354	214	309	156	202	251	243	300	292	199	216	228	242	174	184	1835	2027	235.716	0.15978	0.088022	0.0694888	0.725118
ENSMUSG00000027900	Dram2	DNA-damage regulated autophagy modulator 2 [Source:MGI Symbol;Acc:MGI:1914421]	106547798	3	639	727	332	672	365	406	528	602	614	518	394	379	460	479	410	416	3670	4271	480.344	0.123022	0.0677722	0.0694893	0.725118
ENSMUSG00000029060	Mib2	mindbomb E3 ubiquitin protein ligase 2 [Source:MGI Symbol;Acc:MGI:2679684]	155654677	4	57	62	32	66	40	43	63	82	71	76	49	46	55	39	45	43	424	445	52.6545	0.195341	0.107656	0.0696029	0.725714
ENSMUSG00000006717	Acot13	acyl-CoA thioesterase 13 [Source:MGI Symbol;Acc:MGI:1914084]	24817948	13	582	610	295	518	309	328	460	582	541	487	419	353	341	373	304	346	3164	3684	412.351	0.11802	0.0650563	0.0696599	0.725718
ENSMUSG00000059479	B3gnt8	UDP-GlcNAc:betaGal beta-1,3-N-acetylglucosaminyltransferase 8 [Source:MGI Symbol;Acc:MGI:2385269]	25626654	7	34	27	13	29	23	15	23	26	17	14	12	17	9	15	15	13	112	190	17.9733	-0.225027	0.124154	0.0699117	0.727132
ENSMUSG00000047123	Ticam1	toll-like receptor adaptor molecule 1 [Source:MGI Symbol;Acc:MGI:2147032]	56269319	17	87	139	74	114	55	70	88	115	118	93	71	59	109	97	78	76	701	742	88.2825	0.19521	0.107732	0.0699865	0.727132
ENSMUSG00000022768	Ccdc116	coiled-coil domain containing 116 [Source:MGI Symbol;Acc:MGI:1924122]	17139064	16	31	33	39	39	9	26	18	21	20	23	31	42	33	37	32	25	243	216	29.6584	0.224477	0.123898	0.0700184	0.727132
ENSMUSG00000055053	Nfic	nuclear factor I/C [Source:MGI Symbol;Acc:MGI:109591]	81396186	10	474	421	138	284	246	227	367	445	313	343	202	187	161	167	211	176	1760	2602	255.046	-0.177021	0.097726	0.0700779	0.727132
ENSMUSG00000004127	Trmt10a	tRNA methyltransferase 10A [Source:MGI Symbol;Acc:MGI:1920421]	138143448	3	70	53	38	52	29	36	57	50	34	51	17	22	34	16	45	21	240	385	36.9961	-0.220123	0.121533	0.0701064	0.727132
ENSMUSG00000079037	Prnp	prion protein [Source:MGI Symbol;Acc:MGI:97769]	131909928	2	627	919	564	854	458	497	748	674	661	653	410	403	460	419	406	401	3813	5341	550.939	-0.155032	0.0856181	0.0701806	0.727132
ENSMUSG00000062488	Ifit3b	interferon-induced protein with tetratricopeptide repeats 3B [Source:MGI Symbol;Acc:MGI:3698419]	34607970	19	52	8	14	15	14	9	7	19	10	13	32	25	21	23	25	12	161	138	18.8164	0.211541	0.11685	0.0702405	0.727132
ENSMUSG00000094806	Cyp2d10	cytochrome P450, family 2, subfamily d, polypeptide 10 [Source:MGI Symbol;Acc:MGI:88602]	82402846	15	62	114	33	123	50	24	63	86	36	44	49	33	31	39	43	46	321	555	51.028	-0.222639	0.122984	0.0702488	0.727132
ENSMUSG00000025578	Cbx8	chromobox 8 [Source:MGI Symbol;Acc:MGI:1353589]	119036305	11	42	46	17	23	33	21	19	17	14	26	17	8	6	16	22	14	123	218	20.2005	-0.225266	0.124484	0.0703586	0.727681
ENSMUSG00000057177	Gsk3a	glycogen synthase kinase 3 alpha [Source:MGI Symbol;Acc:MGI:2152453]	25228258	7	238	256	139	203	113	143	172	212	239	182	214	140	152	128	120	156	1331	1476	169.975	0.161256	0.089167	0.0705337	0.728905
ENSMUSG00000025224	Gbf1	golgi-specific brefeldin A-resistance factor 1 [Source:MGI Symbol;Acc:MGI:1861607]	46152509	19	292	339	192	295	199	176	279	348	312	321	182	199	237	226	222	187	1886	2120	242.907	0.143593	0.0794544	0.0707246	0.729125
ENSMUSG00000038056	Kmt2c	lysine (K)-specific methyltransferase 2C [Source:MGI Symbol;Acc:MGI:2444959]	25271798	5	745	686	353	509	353	403	565	536	524	636	440	412	444	362	379	386	3583	4150	467.046	0.118876	0.0657856	0.0707592	0.729125
ENSMUSG00000028101	Pias3	protein inhibitor of activated STAT 3 [Source:MGI Symbol;Acc:MGI:1913126]	96696384	3	113	108	68	109	65	56	84	85	114	102	73	61	74	74	70	60	628	688	79.6949	0.167792	0.0928856	0.0708495	0.729125
ENSMUSG00000074890	Lcmt2	leucine carboxyl methyltransferase 2 [Source:MGI Symbol;Acc:MGI:1353659]	121128307	2	66	49	24	72	31	23	47	61	39	44	22	20	28	25	24	31	233	373	35.1875	-0.213427	0.118152	0.0708595	0.729125
ENSMUSG00000020803	Txndc17	thioredoxin domain containing 17 [Source:MGI Symbol;Acc:MGI:1289248]	72207547	11	758	857	440	800	473	523	620	714	721	650	512	437	544	532	499	551	4446	5185	585.024	0.110011	0.0609194	0.070943	0.729125
ENSMUSG00000024845	Tmem134	transmembrane protein 134 [Source:MGI Symbol;Acc:MGI:1914240]	4125934	19	562	648	283	564	317	354	480	546	513	466	357	394	403	361	338	372	3204	3754	420.532	0.117063	0.0648504	0.0710549	0.729125
ENSMUSG00000024163	Mapk8ip3	mitogen-activated protein kinase 8 interacting protein 3 [Source:MGI Symbol;Acc:MGI:1353598]	24892153	17	76	79	32	74	48	36	63	50	48	45	30	26	39	42	39	28	297	458	44.6997	-0.199965	0.110788	0.0710846	0.729125
ENSMUSG00000061981	Flot2	flotillin 2 [Source:MGI Symbol;Acc:MGI:103309]	78037931	11	222	210	64	132	107	71	151	136	143	141	100	70	55	62	70	69	710	1093	103.857	-0.199726	0.110712	0.0712277	0.729125
ENSMUSG00000037646	Vps13b	vacuolar protein sorting 13B [Source:MGI Symbol;Acc:MGI:1916380]	35371160	15	148	132	60	137	65	79	99	142	116	104	90	75	96	96	87	106	770	862	98.6703	0.169097	0.0937659	0.0713262	0.729125
ENSMUSG00000059208	Hnrnpm	heterogeneous nuclear ribonucleoprotein M [Source:MGI Symbol;Acc:MGI:1926465]	33646233	17	1054	838	450	732	512	488	641	683	646	661	460	356	466	415	484	445	3933	5398	555.922	-0.10876	0.0603257	0.0714076	0.729125
ENSMUSG00000050812	Ecpas	Ecm29 proteasome adaptor and scaffold [Source:MGI Symbol;Acc:MGI:2140220]	58798911	4	388	368	164	313	169	195	300	310	327	271	223	204	207	228	209	229	1898	2207	246.719	0.128314	0.0711738	0.0714146	0.729125
ENSMUSG00000025964	Adam23	a disintegrin and metallopeptidase domain 23 [Source:MGI Symbol;Acc:MGI:1345162]	63445891	1	27	68	21	34	15	30	43	27	22	30	23	16	22	9	18	15	155	265	24.6249	-0.225061	0.124845	0.0714302	0.729125
ENSMUSG00000001794	Capns1	calpain, small subunit 1 [Source:MGI Symbol;Acc:MGI:88266]	30186936	7	1799	1672	861	1595	1086	782	1213	1411	1378	1524	1096	946	926	949	1033	976	8828	10419	1157.37	0.100585	0.0557977	0.0714402	0.729125
ENSMUSG00000020669	Sh3yl1	Sh3 domain YSC-like 1 [Source:MGI Symbol;Acc:MGI:1346118]	30911668	12	225	163	101	226	109	138	116	150	174	162	150	129	134	133	103	133	1118	1228	143.027	0.17251	0.0957018	0.071454	0.729125
ENSMUSG00000018882	Mrpl45	mitochondrial ribosomal protein L45 [Source:MGI Symbol;Acc:MGI:1914286]	97315716	11	241	245	100	221	140	141	180	206	186	234	168	126	175	119	151	135	1294	1474	166.447	0.139402	0.0773346	0.0714543	0.729125
ENSMUSG00000026207	Speg	SPEG complex locus [Source:MGI Symbol;Acc:MGI:109282]	75375297	1	34	43	24	30	35	28	33	44	37	21	29	24	17	14	10	15	167	271	26.2816	-0.223015	0.123743	0.0715073	0.729125
ENSMUSG00000060441	Trim5	tripartite motif-containing 5 [Source:MGI Symbol;Acc:MGI:3646853]	104263386	7	75	86	19	68	33	35	61	50	83	67	49	66	42	19	34	68	428	427	50.971	0.221908	0.123135	0.0715207	0.729125
ENSMUSG00000020877	Scrn2	secernin 2 [Source:MGI Symbol;Acc:MGI:1343092]	97029938	11	36	49	28	72	14	46	37	54	35	48	17	25	26	15	20	15	201	336	31.5106	-0.22492	0.124859	0.071641	0.72952
ENSMUSG00000037373	Ctbp1	C-terminal binding protein 1 [Source:MGI Symbol;Acc:MGI:1201685]	33247723	5	743	811	466	702	444	415	574	717	628	681	492	458	494	449	479	462	4143	4872	546.141	0.09951	0.0552468	0.0716731	0.72952
ENSMUSG00000053714	4732471J01Rik	RIKEN cDNA 4732471J01 gene [Source:MGI Symbol;Acc:MGI:3603586]	25376819	7	27	82	6	36	22	7	33	23	17	5	19	5	14	2	13	26	101	236	18.6978	-0.198634	0.110351	0.0718592	0.730825
ENSMUSG00000026166	Ccl20	chemokine (C-C motif) ligand 20 [Source:MGI Symbol;Acc:MGI:1329031]	83116766	1	26	19	3	18	8	7	19	18	10	17	8	4	11	3	1	4	58	118	9.65185	-0.208873	0.116063	0.0719152	0.730825
ENSMUSG00000026024	Als2	alsin Rho guanine nucleotide exchange factor [Source:MGI Symbol;Acc:MGI:1921268]	59162926	1	25	25	14	11	9	11	24	14	12	31	22	22	12	13	24	11	147	133	17.2644	0.223606	0.124346	0.0721356	0.730917
ENSMUSG00000027220	Syt13	synaptotagmin XIII [Source:MGI Symbol;Acc:MGI:1933945]	92915098	2	79	69	24	60	37	43	50	67	59	55	19	30	29	24	24	34	274	429	40.7894	-0.210205	0.116916	0.0721892	0.730917
ENSMUSG00000039813	Tbc1d2	TBC1 domain family, member 2 [Source:MGI Symbol;Acc:MGI:2652885]	46604390	4	93	106	76	98	64	58	73	116	101	76	98	84	73	74	65	69	640	684	81.6772	0.187901	0.104525	0.07223	0.730917
ENSMUSG00000030364	Clec2h	C-type lectin domain family 2, member h [Source:MGI Symbol;Acc:MGI:2136934]	128662385	6	1461	2431	1486	2398	1106	1487	1570	1398	1789	1531	1699	1371	1720	1627	1348	1466	12551	13337	1607.69	0.186733	0.103916	0.0723423	0.730917
ENSMUSG00000030278	Cidec	cell death-inducing DFFA-like effector c [Source:MGI Symbol;Acc:MGI:95585]	113424634	6	54	50	45	87	21	42	33	95	68	43	106	60	77	46	19	50	469	427	55.5991	0.223347	0.124304	0.0723714	0.730917
ENSMUSG00000044475	Ascc1	activating signal cointegrator 1 complex subunit 1 [Source:MGI Symbol;Acc:MGI:1916340]	60002805	10	116	70	40	74	45	34	30	94	73	98	69	58	51	47	49	44	489	503	59.2105	0.212588	0.11834	0.0724271	0.730917
ENSMUSG00000007670	Khsrp	KH-type splicing regulatory protein [Source:MGI Symbol;Acc:MGI:1336214]	57021051	17	309	294	129	252	150	182	227	262	247	231	154	140	121	122	134	130	1279	1805	181.984	-0.144812	0.0806379	0.0725218	0.730917
ENSMUSG00000097804	Gm16685	predicted gene, 16685 [Source:MGI Symbol;Acc:MGI:4439609]	7612705	3	15	19	6	8	5	5	11	10	8	12	20	6	12	12	5	16	91	79	10.4322	0.215161	0.119818	0.0725378	0.730917
ENSMUSG00000019122	Ccl9	chemokine (C-C motif) ligand 9 [Source:MGI Symbol;Acc:MGI:104533]	83572919	11	134	170	75	180	156	103	148	151	124	186	111	103	126	164	99	158	1071	1117	135.235	0.200135	0.111469	0.0725851	0.730917
ENSMUSG00000035107	Dcbld2	discoidin, CUB and LCCL domain containing 2 [Source:MGI Symbol;Acc:MGI:1920629]	58408443	16	45	48	26	48	48	17	56	47	48	23	22	25	18	16	24	29	205	335	32.0785	-0.221635	0.123445	0.0725872	0.730917
ENSMUSG00000015342	Xk	X-linked Kx blood group [Source:MGI Symbol;Acc:MGI:103569]	9272756	X	58	86	53	81	46	68	64	67	110	72	58	50	62	51	60	50	513	523	63.6448	0.198256	0.110447	0.0726497	0.730917
ENSMUSG00000054604	Cggbp1	CGG triplet repeat binding protein 1 [Source:MGI Symbol;Acc:MGI:2146370]	64851996	16	522	485	246	374	300	273	296	385	361	321	278	196	231	226	224	241	2078	2881	296.335	-0.123794	0.0689701	0.0726698	0.730917
ENSMUSG00000097772	5430416N02Rik	RIKEN cDNA 5430416N02 gene [Source:MGI Symbol;Acc:MGI:1918676]	100420842	5	69	22	15	40	33	28	31	28	27	19	31	13	10	15	19	19	153	266	24.6866	-0.224139	0.124905	0.0727366	0.730917
ENSMUSG00000033488	Cryzl2	crystallin zeta like 2 [Source:MGI Symbol;Acc:MGI:2448516]	157458577	1	25	34	7	15	15	8	17	27	33	20	21	21	19	13	10	19	156	148	18.1527	0.224135	0.124907	0.0727471	0.730917
ENSMUSG00000032719	Sbspon	somatomedin B and thrombospondin, type 1 domain containing [Source:MGI Symbol;Acc:MGI:2684952]	15853862	1	84	2	5	6	10	5	12	17	9	5	15	5	7	0	4	3	48	141	9.93146	-0.162786	0.0907281	0.0727785	0.730917
ENSMUSG00000037523	Mavs	mitochondrial antiviral signaling protein [Source:MGI Symbol;Acc:MGI:2444773]	131234063	2	95	137	74	130	76	57	63	84	112	95	87	80	73	92	77	59	675	716	85.1326	0.192542	0.107433	0.0730994	0.732439
ENSMUSG00000031877	Ces2g	carboxylesterase 2G [Source:MGI Symbol;Acc:MGI:1919611]	104961718	8	47	48	22	30	31	15	27	37	19	13	15	11	35	18	20	16	147	257	23.9837	-0.22358	0.124776	0.0731559	0.732439
ENSMUSG00000040710	St8sia4	ST8 alpha-N-acetyl-neuraminide alpha-2,8-sialyltransferase 4 [Source:MGI Symbol;Acc:MGI:106018]	95587682	1	18	29	10	25	10	22	18	25	33	20	25	23	22	9	17	18	167	157	19.7991	0.223517	0.124754	0.0731874	0.732439
ENSMUSG00000033906	Zdhhc15	zinc finger, DHHC domain containing 15 [Source:MGI Symbol;Acc:MGI:1915336]	104536969	X	95	38	19	31	35	25	40	41	26	35	23	20	23	15	24	25	191	324	29.9191	-0.221825	0.123814	0.0731976	0.732439
ENSMUSG00000072999	Gm15401	predicted gene 15401 [Source:MGI Symbol;Acc:MGI:3642201]	72629288	6	61	80	31	75	28	69	31	77	40	34	25	31	58	31	22	25	266	452	42.7257	-0.222947	0.124448	0.0732154	0.732439
ENSMUSG00000017831	Rab5a	RAB5A, member RAS oncogene family [Source:MGI Symbol;Acc:MGI:105926]	53479234	17	5	13	11	12	7	2	15	11	8	11	6	9	21	13	9	17	94	76	10.8843	0.208186	0.116271	0.0733709	0.733423
ENSMUSG00000039205	Ciz1	CDKN1A interacting zinc finger protein 1 [Source:MGI Symbol;Acc:MGI:1920234]	32352327	2	186	169	74	156	71	86	123	151	145	148	117	113	88	93	103	92	899	1016	114.572	0.15708	0.0877745	0.0735197	0.734339
ENSMUSG00000056481	Cd248	CD248 antigen, endosialin [Source:MGI Symbol;Acc:MGI:1917695]	5068078	19	34	36	21	25	13	29	20	23	34	17	28	30	29	44	16	17	215	201	26.1884	0.223339	0.124895	0.0737416	0.735905
ENSMUSG00000020530	Ggnbp2	gametogenetin binding protein 2 [Source:MGI Symbol;Acc:MGI:2387356]	84832361	11	1299	1210	751	1230	706	882	1087	1259	1153	1238	785	807	890	805	865	754	7297	8424	954.559	0.111003	0.0620853	0.0737911	0.735905
ENSMUSG00000059981	Taok2	TAO kinase 2 [Source:MGI Symbol;Acc:MGI:1915919]	126865678	7	186	191	107	136	110	102	106	137	173	195	123	100	141	110	90	75	1007	1075	125.908	0.177157	0.0991779	0.074058	0.737993
ENSMUSG00000023243	Kcnk5	potassium channel, subfamily K, member 5 [Source:MGI Symbol;Acc:MGI:1336175]	20140057	14	118	125	98	128	80	94	72	99	160	143	80	81	101	94	58	88	805	814	99.3732	0.196996	0.110337	0.0741958	0.738471
ENSMUSG00000030744	Rps3	ribosomal protein S3 [Source:MGI Symbol;Acc:MGI:1350917]	99477896	7	5200	4425	2282	3980	2908	2547	3306	3881	3339	3129	2670	2237	2486	2594	2337	2240	21032	28529	2971.11	-0.0862825	0.0483308	0.074221	0.738471
ENSMUSG00000031715	Smarca5	SWI/SNF related, matrix associated, actin dependent regulator of chromatin, subfamily a, member 5 [Source:MGI Symbol;Acc:MGI:1935129]	80698507	8	454	352	139	312	228	193	296	293	256	264	206	150	171	183	161	193	1584	2267	227.446	-0.141937	0.0795542	0.0743993	0.738802
ENSMUSG00000042644	Itpr3	inositol 1,4,5-triphosphate receptor 3 [Source:MGI Symbol;Acc:MGI:96624]	27057304	17	284	287	164	286	136	152	198	190	242	231	187	185	210	145	159	149	1508	1697	194.126	0.15083	0.0845451	0.0744215	0.738802
ENSMUSG00000070319	Eif3g	eukaryotic translation initiation factor 3, subunit G [Source:MGI Symbol;Acc:MGI:1858258]	20894349	9	468	401	167	348	278	185	314	369	247	231	250	203	198	209	206	194	1738	2530	254.164	-0.146857	0.0823267	0.0744518	0.738802
ENSMUSG00000101174	Hoxd4	homeobox D4 [Source:MGI Symbol;Acc:MGI:96208]	74711929	2	117	139	105	116	43	45	106	99	105	168	89	101	157	87	71	34	812	770	96.5301	0.221622	0.124325	0.0746513	0.738802
ENSMUSG00000021886	Gpr65	G-protein coupled receptor 65 [Source:MGI Symbol;Acc:MGI:108031]	98268635	12	25	37	16	25	17	27	18	31	27	31	22	18	29	30	18	25	200	196	24.5136	0.218657	0.122681	0.0746967	0.738802
ENSMUSG00000022475	Hdac7	histone deacetylase 7 [Source:MGI Symbol;Acc:MGI:1891835]	97792664	15	296	225	124	182	122	133	141	203	187	233	142	181	156	94	144	156	1293	1426	164.133	0.17186	0.0964375	0.0747349	0.738802
ENSMUSG00000034006	Slc66a2	solute carrier family 66 member 2 [Source:MGI Symbol;Acc:MGI:1914193]	80253292	18	233	336	210	269	205	198	226	290	277	308	186	194	248	179	222	195	1809	1967	232.027	0.158801	0.0891173	0.0747612	0.738802
ENSMUSG00000033166	Dis3	DIS3 homolog, exosome endoribonuclease and 3'-5' exoribonuclease [Source:MGI Symbol;Acc:MGI:1919912]	99075206	14	91	61	38	61	33	42	56	58	55	44	34	35	27	19	25	44	283	440	42.6264	-0.20514	0.115144	0.0748156	0.738802
ENSMUSG00000036667	Tcaf1	TRPM8 channel-associated factor 1 [Source:MGI Symbol;Acc:MGI:1914665]	42668002	6	172	139	53	109	76	78	106	155	93	90	72	79	66	57	73	63	593	888	87.2385	-0.174894	0.0981724	0.0748319	0.738802
ENSMUSG00000068011	Mkrn2os	makorin, ring finger protein 2, opposite strand [Source:MGI Symbol;Acc:MGI:1917541]	115583544	6	311	319	179	312	171	209	233	250	239	221	237	183	277	239	201	178	1775	1984	230.81	0.162506	0.0912447	0.0749144	0.738802
ENSMUSG00000042284	Itga1	integrin alpha 1 [Source:MGI Symbol;Acc:MGI:96599]	114953096	13	390	440	192	253	231	225	366	331	332	229	193	183	205	155	202	198	1697	2428	245.934	-0.155636	0.0873942	0.0749371	0.738802
ENSMUSG00000062997	Rpl35	ribosomal protein L35 [Source:MGI Symbol;Acc:MGI:1913739]	39001580	2	962	738	384	724	496	261	398	550	492	460	396	264	333	410	341	295	2991	4513	441.81	-0.178898	0.100459	0.0749451	0.738802
ENSMUSG00000090266	Mettl23	methyltransferase like 23 [Source:MGI Symbol;Acc:MGI:1921569]	116843278	11	92	64	41	69	56	38	48	52	53	47	33	30	36	29	40	35	303	460	45.4758	-0.196162	0.110201	0.0750701	0.739094
ENSMUSG00000034818	Celf5	CUGBP, Elav-like family member 5 [Source:MGI Symbol;Acc:MGI:2442333]	81459227	10	36	88	28	68	43	35	54	74	63	91	35	37	39	56	54	51	426	426	51.5535	0.213829	0.120135	0.0750899	0.739094
ENSMUSG00000019890	Nts	neurotensin [Source:MGI Symbol;Acc:MGI:1328351]	102481756	10	450	673	270	625	175	225	462	782	333	421	224	217	298	266	319	189	2267	3662	343.788	-0.207563	0.116642	0.0751608	0.739225
ENSMUSG00000037089	Slc35b2	solute carrier family 35, member B2 [Source:MGI Symbol;Acc:MGI:1921086]	45563874	17	273	342	161	197	157	149	215	301	277	318	136	171	207	157	194	183	1643	1795	206.852	0.168415	0.0946619	0.0752191	0.739232
ENSMUSG00000037621	Atoh8	atonal bHLH transcription factor 8 [Source:MGI Symbol;Acc:MGI:1918343]	72206177	6	47	31	14	25	15	17	13	33	20	21	13	9	10	12	15	13	113	195	17.7258	-0.22195	0.124797	0.0753236	0.73955
ENSMUSG00000009281	Rarres2	retinoic acid receptor responder (tazarotene induced) 2 [Source:MGI Symbol;Acc:MGI:1918910]	48569696	6	276	268	152	242	190	173	213	306	172	195	168	150	150	152	153	146	1286	1820	187.544	-0.14051	0.0790384	0.0754459	0.73955
ENSMUSG00000032409	Atr	ataxia telangiectasia and Rad3 related [Source:MGI Symbol;Acc:MGI:108028]	95857597	9	123	126	49	70	93	62	106	95	77	85	54	64	31	42	66	53	472	724	71.1081	-0.201775	0.11351	0.0754696	0.73955
ENSMUSG00000097615	Gm2061	predicted gene 2061 [Source:MGI Symbol;Acc:MGI:3780228]	185447116	1	34	26	25	42	28	34	63	79	37	46	16	26	17	6	30	14	192	331	30.8574	-0.219525	0.123501	0.0754819	0.73955
ENSMUSG00000035351	Nup37	nucleoporin 37 [Source:MGI Symbol;Acc:MGI:1919964]	88146992	10	84	74	35	73	61	34	61	66	35	57	43	44	22	28	38	44	311	488	47.552	-0.204947	0.115355	0.0756244	0.739711
ENSMUSG00000009630	Ppp2cb	protein phosphatase 2 (formerly 2A), catalytic subunit, beta isoform [Source:MGI Symbol;Acc:MGI:1321161]	33599625	8	283	239	91	146	121	111	125	160	133	158	108	92	92	97	95	84	859	1276	125.245	-0.171313	0.0964409	0.0756748	0.739711
ENSMUSG00000038203	Hoxa13	homeobox A13 [Source:MGI Symbol;Acc:MGI:96173]	52257694	6	72	109	21	99	59	23	44	68	48	30	36	16	14	14	54	51	263	495	43.3557	-0.219822	0.123791	0.0757739	0.739711
ENSMUSG00000010067	Rassf1	Ras association (RalGDS/AF-6) domain family member 1 [Source:MGI Symbol;Acc:MGI:1928386]	107551555	9	332	253	181	249	168	207	203	257	284	256	228	171	234	169	158	170	1670	1850	214.624	0.149513	0.0842164	0.0758414	0.739711
ENSMUSG00000022538	Lsg1	large 60S subunit nuclear export GTPase 1 [Source:MGI Symbol;Acc:MGI:107236]	30560494	16	127	74	46	99	64	35	66	79	56	57	45	38	44	37	65	35	377	590	56.9943	-0.201138	0.113319	0.0759018	0.739711
ENSMUSG00000025885	Myo5b	myosin VB [Source:MGI Symbol;Acc:MGI:106598]	74440936	18	486	501	349	502	264	373	469	479	524	456	367	300	321	411	352	358	3089	3423	398.971	0.149039	0.0839967	0.0760059	0.739711
ENSMUSG00000015755	Tab2	TGF-beta activated kinase 1/MAP3K7 binding protein 2 [Source:MGI Symbol;Acc:MGI:1915902]	7905653	10	579	545	318	477	301	341	434	490	518	522	316	293	431	344	322	305	3051	3485	395.106	0.123774	0.0697612	0.0760212	0.739711
ENSMUSG00000017615	Tnfaip1	tumor necrosis factor, alpha-induced protein 1 (endothelial) [Source:MGI Symbol;Acc:MGI:104961]	78522850	11	634	635	356	659	391	410	521	628	586	540	370	381	468	435	426	438	3644	4234	478.825	0.114815	0.0647332	0.0761178	0.739711
ENSMUSG00000031668	Eif2ak3	eukaryotic translation initiation factor 2 alpha kinase 3 [Source:MGI Symbol;Acc:MGI:1341830]	70844515	6	118	143	57	115	92	55	79	121	128	112	94	75	67	74	84	76	710	780	89.639	0.170519	0.0961452	0.0761361	0.739711
ENSMUSG00000028698	Pik3r3	phosphoinositide-3-kinase regulatory subunit 3 [Source:MGI Symbol;Acc:MGI:109277]	116221618	4	74	43	26	34	28	18	43	59	62	39	29	37	55	40	28	31	321	325	38.9829	0.215771	0.121667	0.0761521	0.739711
ENSMUSG00000037824	Tspan14	tetraspanin 14 [Source:MGI Symbol;Acc:MGI:1196325]	40906445	14	358	233	85	212	204	127	134	194	207	142	125	110	106	111	114	97	1012	1547	150.024	-0.192028	0.108285	0.0761688	0.739711
ENSMUSG00000052713	Zfp608	zinc finger protein 608 [Source:MGI Symbol;Acc:MGI:2442338]	54888048	18	43	45	19	45	28	56	44	36	28	26	25	32	20	22	19	22	194	316	31.0114	-0.218661	0.123329	0.0762305	0.739711
ENSMUSG00000025352	Gdf11	growth differentiation factor 11 [Source:MGI Symbol;Acc:MGI:1338027]	128882295	10	136	10	4	37	26	11	35	36	7	16	24	11	4	4	21	17	104	295	21.5021	-0.167586	0.0945663	0.0763693	0.739711
ENSMUSG00000046312	Myorg	myogenesis regulating glycosidase (putative) [Source:MGI Symbol;Acc:MGI:2140300]	41495604	4	20	28	21	48	16	16	22	36	22	21	10	13	13	16	13	14	122	207	19.4914	-0.221283	0.12487	0.0763767	0.739711
ENSMUSG00000116858	Gm49797	predicted gene, 49797 [Source:MGI Symbol;Acc:MGI:6215329]	3198110	17	76	51	43	58	48	40	56	39	50	70	68	50	51	32	48	36	405	411	50.4315	0.205009	0.115695	0.0763983	0.739711
ENSMUSG00000026418	Tnni1	troponin I, skeletal, slow 1 [Source:MGI Symbol;Acc:MGI:105073]	135779434	1	95	87	53	112	47	27	92	147	61	76	50	41	41	28	67	36	400	660	61.5131	-0.216953	0.122444	0.0764204	0.739711
ENSMUSG00000025794	Rpl14	ribosomal protein L14 [Source:MGI Symbol;Acc:MGI:1914365]	120571444	9	4923	4181	2057	3550	2449	2575	3195	3706	2976	3598	2246	2029	2380	2043	2323	2114	19709	26636	2763.43	-0.0892585	0.0504007	0.0765646	0.740054
ENSMUSG00000031633	Slc25a4	solute carrier family 25 (mitochondrial carrier, adenine nucleotide translocator), member 4 [Source:MGI Symbol;Acc:MGI:1353495]	46206797	8	735	623	227	423	326	278	386	439	412	240	340	267	191	265	278	258	2251	3437	334.998	-0.177207	0.100064	0.0765712	0.740054
ENSMUSG00000025019	Lcor	ligand dependent nuclear receptor corepressor [Source:MGI Symbol;Acc:MGI:2443930]	41482637	19	194	138	82	115	75	92	122	169	123	120	85	62	64	92	63	54	663	987	97.226	-0.184724	0.104379	0.0767703	0.740199
ENSMUSG00000021108	Prkch	protein kinase C, eta [Source:MGI Symbol;Acc:MGI:97600]	73584796	12	46	37	21	20	24	23	22	21	22	26	14	14	16	9	14	15	130	214	20.3889	-0.219707	0.124156	0.0767946	0.740199
ENSMUSG00000027222	Pex16	peroxisomal biogenesis factor 16 [Source:MGI Symbol;Acc:MGI:1338829]	92374676	2	93	106	59	145	57	56	89	111	94	95	80	91	82	87	59	74	662	716	84.041	0.188947	0.10678	0.0768101	0.740199
ENSMUSG00000003814	Calr	calreticulin [Source:MGI Symbol;Acc:MGI:88252]	84841850	8	2925	2857	1368	2603	2139	1712	2471	2670	2228	2583	1501	1217	1464	1244	1735	1651	13623	18745	1931.69	-0.129771	0.0733425	0.0768303	0.740199
ENSMUSG00000054519	Zfp867	zinc finger protein 867 [Source:MGI Symbol;Acc:MGI:2681848]	59461197	11	11	7	4	6	7	8	11	13	4	20	9	4	9	12	17	8	83	67	9.36762	0.206408	0.116746	0.0770575	0.740199
ENSMUSG00000007892	Rplp1	ribosomal protein, large, P1 [Source:MGI Symbol;Acc:MGI:1927099]	61913284	9	16582	17291	8203	14523	9404	8681	11869	13106	12636	14259	10279	8378	9913	8563	9005	9519	82552	99659	10948	0.070189	0.0397027	0.077084	0.740199
ENSMUSG00000057497	Fam136a	family with sequence similarity 136, member A [Source:MGI Symbol;Acc:MGI:1913738]	86365646	6	142	117	68	123	108	70	88	123	88	106	67	54	55	74	76	53	573	839	84.417	-0.176985	0.100117	0.0770963	0.740199
ENSMUSG00000057342	Sphk2	sphingosine kinase 2 [Source:MGI Symbol;Acc:MGI:1861380]	45709467	7	265	308	210	291	144	151	190	170	226	283	190	196	208	163	162	175	1603	1729	203.883	0.174469	0.0986948	0.0771001	0.740199
ENSMUSG00000010358	Ifi35	interferon-induced protein 35 [Source:MGI Symbol;Acc:MGI:1917360]	101448407	11	102	70	43	96	58	53	84	93	65	73	78	59	78	57	68	75	553	599	70.6475	0.187221	0.10594	0.0771888	0.740318
ENSMUSG00000038299	Wdr36	WD repeat domain 36 [Source:MGI Symbol;Acc:MGI:1917819]	32837225	18	170	164	56	137	80	95	87	112	85	95	80	75	66	62	77	65	605	901	89.1123	-0.171217	0.0969036	0.0772489	0.740318
ENSMUSG00000090272	Mndal	myeloid nuclear differentiation antigen like [Source:MGI Symbol;Acc:MGI:3780953]	173849126	1	64	86	33	48	59	47	52	49	53	66	60	44	60	57	29	59	428	438	53.5704	0.206302	0.11682	0.0773999	0.740318
ENSMUSG00000021371	Mcur1	mitochondrial calcium uniporter regulator 1 [Source:MGI Symbol;Acc:MGI:1923387]	43538393	13	492	596	277	455	214	245	318	388	364	282	232	197	263	246	220	252	2056	2985	298.727	-0.151655	0.0858765	0.0774017	0.740318
ENSMUSG00000034480	Diaph2	diaphanous related formin 2 [Source:MGI Symbol;Acc:MGI:1858500]	129749742	X	173	170	93	149	94	120	152	159	162	165	127	97	116	126	84	121	998	1110	128.141	0.1534	0.0868662	0.0774061	0.740318
ENSMUSG00000035834	Polr3g	polymerase (RNA) III (DNA directed) polypeptide G [Source:MGI Symbol;Acc:MGI:1914736]	81673843	13	104	92	36	85	47	42	62	77	46	61	36	39	40	37	46	51	356	545	52.9945	-0.187643	0.106304	0.0775392	0.74074
ENSMUSG00000041889	Shisa4	shisa family member 4 [Source:MGI Symbol;Acc:MGI:1924802]	135371057	1	53	25	18	17	15	25	21	37	17	5	9	16	7	14	22	20	110	211	19.1589	-0.215817	0.122288	0.0775919	0.74074
ENSMUSG00000026556	Vangl2	VANGL planar cell polarity 2 [Source:MGI Symbol;Acc:MGI:2135272]	172000960	1	113	36	12	54	35	18	26	59	33	31	27	26	11	15	30	13	186	353	30.2186	-0.218365	0.123744	0.0776233	0.74074
ENSMUSG00000038145	Snrk	SNF related kinase [Source:MGI Symbol;Acc:MGI:108104]	122117266	9	174	205	91	172	93	115	141	173	186	142	92	146	187	101	92	130	1076	1164	136.136	0.185864	0.105395	0.0778154	0.74165
ENSMUSG00000029299	Abcg3	ATP binding cassette subfamily G member 3 [Source:MGI Symbol;Acc:MGI:1351624]	104935057	5	20	29	10	29	17	22	15	9	13	18	12	5	7	5	8	16	84	151	13.8922	-0.216123	0.122595	0.077917	0.74165
ENSMUSG00000031981	Capn9	calpain 9 [Source:MGI Symbol;Acc:MGI:1920897]	124576111	8	66	116	55	110	59	66	57	60	103	84	81	59	78	50	40	90	585	589	72.0475	0.207175	0.117532	0.0779488	0.74165
ENSMUSG00000064302	Clasp1	CLIP associating protein 1 [Source:MGI Symbol;Acc:MGI:1923957]	118389058	1	143	98	44	96	55	76	87	92	70	59	76	44	40	50	54	59	452	691	67.7529	-0.189389	0.107459	0.0779975	0.74165
ENSMUSG00000028786	Tmem54	transmembrane protein 54 [Source:MGI Symbol;Acc:MGI:1913510]	129105548	4	930	966	601	1061	609	614	876	653	776	871	705	699	776	665	567	586	5645	6310	733.661	0.148984	0.0845519	0.0780614	0.74165
ENSMUSG00000017204	Gsdma	gasdermin A [Source:MGI Symbol;Acc:MGI:1889509]	98664351	11	144	29	4	17	21	9	16	41	13	10	36	7	9	5	11	7	98	281	19.8234	-0.166403	0.0944387	0.0780654	0.74165
ENSMUSG00000096001	2610528A11Rik	RIKEN cDNA 2610528A11 gene [Source:MGI Symbol;Acc:MGI:1917295]	37102140	14	6160	6241	5434	7367	3142	3675	4333	6395	6281	6468	4910	4994	4771	4398	4001	3843	39666	42747	5048.18	0.169586	0.0962764	0.0781631	0.74203
ENSMUSG00000017428	Psmd11	proteasome (prosome, macropain) 26S subunit, non-ATPase, 11 [Source:MGI Symbol;Acc:MGI:1916327]	80428615	11	431	395	186	417	321	263	343	394	324	324	232	218	263	181	236	197	1975	2750	282.748	-0.132108	0.0750629	0.0784137	0.743052
ENSMUSG00000010755	Cars	cysteinyl-tRNA synthetase [Source:MGI Symbol;Acc:MGI:1351477]	143557230	7	122	114	41	84	71	66	74	116	75	87	55	55	46	48	46	51	463	688	67.8447	-0.178811	0.101615	0.0784613	0.743052
ENSMUSG00000040591	1110051M20Rik	RIKEN cDNA 1110051M20 gene [Source:MGI Symbol;Acc:MGI:1915079]	91275068	2	52	52	15	64	13	18	27	25	29	8	25	14	15	18	18	15	142	266	23.2637	-0.218883	0.124396	0.0784824	0.743052
ENSMUSG00000048856	Slc25a47	solute carrier family 25, member 47 [Source:MGI Symbol;Acc:MGI:2144766]	108836046	12	22	25	9	26	19	7	9	16	3	12	8	11	9	5	6	14	68	133	11.8206	-0.212118	0.120576	0.078543	0.743052
ENSMUSG00000038893	Fam117a	family with sequence similarity 117, member A [Source:MGI Symbol;Acc:MGI:2144564]	95337018	11	39	71	37	52	21	32	38	49	41	44	52	37	54	33	41	30	332	339	41.2964	0.209646	0.119219	0.078664	0.743052
ENSMUSG00000028729	Ebna1bp2	EBNA1 binding protein 2 [Source:MGI Symbol;Acc:MGI:1916322]	118620799	4	336	241	126	222	155	115	195	223	189	175	122	107	138	101	148	137	1117	1613	161.19	-0.150493	0.0855945	0.0787113	0.743052
ENSMUSG00000034445	Cyb561a3	cytochrome b561 family, member A3 [Source:MGI Symbol;Acc:MGI:2686925]	10577172	19	82	88	31	95	70	55	88	96	92	72	73	62	61	76	60	65	561	605	71.1012	0.185636	0.105598	0.0787569	0.743052
ENSMUSG00000021987	Mtmr6	myotubularin related protein 6 [Source:MGI Symbol;Acc:MGI:2145637]	60265228	14	342	412	216	401	196	204	270	360	310	275	274	232	271	262	223	244	2091	2401	273.125	0.141771	0.0806864	0.078907	0.743052
ENSMUSG00000100632	9430060I03Rik	RIKEN cDNA 9430060I03 gene [Source:MGI Symbol;Acc:MGI:3702484]	92933526	1	19	21	12	25	1	8	15	11	30	26	17	15	16	5	13	9	131	112	14.387	0.213079	0.121285	0.0789435	0.743052
ENSMUSG00000045414	Dipk2a	divergent protein kinase domain 2A [Source:MGI Symbol;Acc:MGI:1916111]	94517864	9	103	135	55	106	60	56	77	75	106	80	84	62	69	66	56	87	610	667	77.2615	0.178626	0.101692	0.0789957	0.743052
ENSMUSG00000001521	Tulp3	tubby-like protein 3 [Source:MGI Symbol;Acc:MGI:1329045]	128321161	6	56	28	5	23	19	13	14	17	15	12	15	8	9	9	16	7	91	175	15.0115	-0.215382	0.122618	0.0789973	0.743052
ENSMUSG00000029130	Rnf32	ring finger protein 32 [Source:MGI Symbol;Acc:MGI:1861747]	29195992	5	203	61	45	78	48	42	39	99	66	53	40	31	57	46	28	31	352	615	55.3262	-0.218903	0.124626	0.0790078	0.743052
ENSMUSG00000062329	Cytl1	cytokine-like 1 [Source:MGI Symbol;Acc:MGI:2684993]	37735519	5	8	9	4	14	5	10	10	16	20	16	14	12	7	10	9	3	91	76	10.1433	0.211588	0.120484	0.0790627	0.743052
ENSMUSG00000046062	Ppp1r15b	protein phosphatase 1, regulatory subunit 15B [Source:MGI Symbol;Acc:MGI:2444211]	133131143	1	473	595	290	499	341	319	420	499	501	476	292	327	411	337	323	328	2995	3436	390.037	0.12354	0.0703511	0.0790813	0.743052
ENSMUSG00000027456	Sdcbp2	syndecan binding protein (syntenin) 2 [Source:MGI Symbol;Acc:MGI:2385156]	151572622	2	741	1035	696	1141	588	785	678	926	954	927	688	693	851	711	681	621	6126	6590	785.009	0.165869	0.0945454	0.0793644	0.745166
ENSMUSG00000006127	Inpp5k	inositol polyphosphate 5-phosphatase K [Source:MGI Symbol;Acc:MGI:1194899]	75630988	11	117	124	79	116	58	67	78	104	128	116	88	78	82	75	54	66	687	743	86.4902	0.173	0.0986869	0.0795996	0.746382
ENSMUSG00000029420	Rimbp2	RIMS binding protein 2 [Source:MGI Symbol;Acc:MGI:2443235]	128757791	5	19	23	22	19	20	10	28	25	14	8	10	7	10	10	19	16	94	166	15.908	-0.217417	0.124042	0.0796415	0.746382
ENSMUSG00000031823	Zdhhc7	zinc finger, DHHC domain containing 7 [Source:MGI Symbol;Acc:MGI:2142662]	120080890	8	140	200	90	196	132	110	95	161	169	168	111	79	156	128	122	120	1053	1124	132.725	0.182412	0.104098	0.0797223	0.746382
ENSMUSG00000057596	Trim30d	tripartite motif-containing 30D [Source:MGI Symbol;Acc:MGI:3035181]	104470014	7	122	173	63	81	85	65	111	99	132	128	66	79	94	72	77	96	744	799	93.1194	0.182499	0.10415	0.0797265	0.746382
ENSMUSG00000051278	Zgrf1	zinc finger, GRF-type containing 1 [Source:MGI Symbol;Acc:MGI:1918893]	127553489	3	42	28	10	18	13	14	19	29	10	17	5	9	13	6	19	15	94	173	15.4012	-0.217383	0.124128	0.0798987	0.746917
ENSMUSG00000026421	Csrp1	cysteine and glycine-rich protein 1 [Source:MGI Symbol;Acc:MGI:88549]	135720061	1	890	1059	437	664	503	430	701	800	723	448	445	361	409	382	631	302	3701	5484	543.536	-0.171562	0.0979646	0.0799	0.746917
ENSMUSG00000029994	Anxa4	annexin A4 [Source:MGI Symbol;Acc:MGI:88030]	86736840	6	1177	1169	592	1176	697	607	873	837	887	948	759	646	701	629	715	751	6036	7128	795.962	0.103542	0.0591679	0.0801237	0.747758
ENSMUSG00000038534	Osbpl7	oxysterol binding protein-like 7 [Source:MGI Symbol;Acc:MGI:1918490]	97050628	11	254	291	222	355	160	208	189	296	261	346	186	181	221	230	269	173	1867	1975	235.894	0.180639	0.103227	0.0801321	0.747758
ENSMUSG00000042292	Mrtfa	myocardin related transcription factor A [Source:MGI Symbol;Acc:MGI:2384495]	81012281	15	96	99	56	84	54	40	60	78	67	96	68	58	43	52	70	71	525	567	66.3079	0.183589	0.104978	0.080322	0.747758
ENSMUSG00000024053	Emilin2	elastin microfibril interfacer 2 [Source:MGI Symbol;Acc:MGI:2389136]	71252172	17	28	11	8	19	15	10	9	17	13	12	10	3	6	6	7	7	64	117	10.4842	-0.213783	0.122252	0.0803419	0.747758
ENSMUSG00000026234	Ncl	nucleolin [Source:MGI Symbol;Acc:MGI:97286]	86344719	1	2978	2022	762	1586	1315	955	1449	1635	1282	1423	1063	896	841	907	1226	902	8540	12702	1245.8	-0.15923	0.0910618	0.0803622	0.747758
ENSMUSG00000109685	Gm45912	predicted gene 45912 [Source:MGI Symbol;Acc:MGI:5805027]	105823264	7	394	561	266	437	216	263	416	382	312	361	242	233	277	242	194	180	2041	2935	296.406	-0.156501	0.0895139	0.080405	0.747758
ENSMUSG00000037706	Cd81	CD81 antigen [Source:MGI Symbol;Acc:MGI:1096398]	143052739	7	1164	974	332	737	563	415	628	761	632	557	518	381	370	324	518	468	3768	5574	547.588	-0.157067	0.0898695	0.0805114	0.747758
ENSMUSG00000024457	Trim26	tripartite motif-containing 26 [Source:MGI Symbol;Acc:MGI:1337056]	36837134	17	210	234	110	210	154	121	190	195	163	208	163	147	144	125	167	134	1251	1424	162.651	0.13973	0.0799526	0.0805238	0.747758
ENSMUSG00000038637	Lrrc56	leucine rich repeat containing 56 [Source:MGI Symbol;Acc:MGI:1917802]	141194157	7	28	32	16	15	19	12	21	16	25	23	15	17	21	29	24	12	166	159	20.1196	0.217813	0.12465	0.0805701	0.747758
ENSMUSG00000038781	Stap2	signal transducing adaptor family member 2 [Source:MGI Symbol;Acc:MGI:2147039]	55997077	17	210	234	129	257	156	138	178	190	196	204	187	155	163	144	118	162	1329	1492	172.178	0.147643	0.0845126	0.0806389	0.747758
ENSMUSG00000051397	Tacstd2	tumor-associated calcium signal transducer 2 [Source:MGI Symbol;Acc:MGI:1861606]	67534062	6	274	0	0	17	25	1	17	86	6	0	13	3	1	0	14	6	43	420	21.7721	-0.0860189	0.0492389	0.0806422	0.747758
ENSMUSG00000042607	Asb4	ankyrin repeat and SOCS box-containing 4 [Source:MGI Symbol;Acc:MGI:1929751]	5383386	6	13	16	13	23	2	9	15	18	27	20	5	15	17	19	17	7	127	109	14.4235	0.212006	0.121384	0.0807119	0.747758
ENSMUSG00000015357	Clpx	caseinolytic mitochondrial matrix peptidase chaperone subunit [Source:MGI Symbol;Acc:MGI:1346017]	65294260	9	112	125	67	86	58	59	67	96	71	72	57	62	54	43	45	49	453	670	67.0022	-0.175407	0.100474	0.0808466	0.747758
ENSMUSG00000032766	Gng11	guanine nucleotide binding protein (G protein), gamma 11 [Source:MGI Symbol;Acc:MGI:1913316]	4003904	6	162	234	97	165	143	136	189	168	203	193	133	114	136	151	124	125	1179	1294	150.703	0.158078	0.0905784	0.0809481	0.747758
ENSMUSG00000011752	Pgam1	phosphoglycerate mutase 1 [Source:MGI Symbol;Acc:MGI:97552]	41911923	19	54	61	21	43	37	23	34	69	38	31	27	19	21	25	28	25	214	342	32.5451	-0.207559	0.118951	0.0810004	0.747758
ENSMUSG00000057421	Las1l	LAS1-like (S. cerevisiae) [Source:MGI Symbol;Acc:MGI:1923380]	95935335	X	235	169	82	140	118	99	137	168	122	115	100	73	71	95	113	93	782	1148	114.716	-0.163587	0.093762	0.0810357	0.747758
ENSMUSG00000040997	Abhd4	abhydrolase domain containing 4 [Source:MGI Symbol;Acc:MGI:1915938]	54254188	14	293	252	144	288	149	141	183	202	234	198	212	154	153	170	174	153	1448	1652	187.702	0.142567	0.0817214	0.081063	0.747758
ENSMUSG00000018381	Abi3	ABI gene family, member 3 [Source:MGI Symbol;Acc:MGI:1913860]	95830074	11	108	95	38	83	40	42	77	78	59	61	56	34	34	43	38	43	368	561	54.247	-0.186185	0.106733	0.0810902	0.747758
ENSMUSG00000047810	Ccdc88b	coiled-coil domain containing 88B [Source:MGI Symbol;Acc:MGI:1925567]	6844623	19	51	20	12	18	10	19	21	21	14	17	11	12	8	8	14	12	96	172	15.5414	-0.217148	0.124516	0.0811695	0.747758
ENSMUSG00000025260	Hsd17b10	hydroxysteroid (17-beta) dehydrogenase 10 [Source:MGI Symbol;Acc:MGI:1333871]	152001845	X	384	366	196	358	227	258	272	316	286	280	217	196	210	196	186	149	1720	2377	245.841	-0.124268	0.0712712	0.0812286	0.747758
ENSMUSG00000093483	AA465934	expressed sequence AA465934 [Source:MGI Symbol;Acc:MGI:2671018]	83291699	11	32	26	5	15	14	7	19	30	24	26	12	13	19	25	12	24	155	148	18.1089	0.217327	0.124677	0.0813136	0.747758
ENSMUSG00000029014	Dnajc2	DnaJ heat shock protein family (Hsp40) member C2 [Source:MGI Symbol;Acc:MGI:99470]	21757267	5	541	406	173	333	293	230	326	305	242	322	209	210	191	188	230	214	1806	2607	262.464	-0.149101	0.0855988	0.0815326	0.747758
ENSMUSG00000057897	Camk2b	calcium/calmodulin-dependent protein kinase II, beta [Source:MGI Symbol;Acc:MGI:88257]	5969644	11	27	74	17	26	38	59	42	62	76	42	38	48	60	36	47	30	377	345	44.8688	0.217558	0.124907	0.0815496	0.747758
ENSMUSG00000062210	Tnfaip8	tumor necrosis factor, alpha-induced protein 8 [Source:MGI Symbol;Acc:MGI:2147191]	49979427	18	348	348	155	299	201	165	275	346	279	336	219	197	193	180	210	239	1853	2137	239.391	0.129772	0.0745139	0.0815807	0.747758
ENSMUSG00000073399	Trim40	tripartite motif-containing 40 [Source:MGI Symbol;Acc:MGI:2684881]	36881598	17	200	193	99	195	160	133	179	183	179	192	177	100	162	97	158	164	1229	1342	156.98	0.164739	0.0946016	0.0816132	0.747758
ENSMUSG00000039607	Rbms3	RNA binding motif, single stranded interacting protein [Source:MGI Symbol;Acc:MGI:2444477]	116572746	9	316	149	63	71	90	86	136	128	97	85	80	72	77	53	100	58	622	1039	96.4435	-0.211412	0.121405	0.0816169	0.747758
ENSMUSG00000032115	Hyou1	hypoxia up-regulated 1 [Source:MGI Symbol;Acc:MGI:108030]	44379490	9	115	93	31	77	80	66	70	101	80	84	35	41	49	17	63	32	401	633	60.3728	-0.212405	0.12198	0.0816296	0.747758
ENSMUSG00000033096	Apmap	adipocyte plasma membrane associated protein [Source:MGI Symbol;Acc:MGI:1919131]	150583080	2	176	152	96	136	104	76	110	106	110	86	65	91	74	64	84	77	651	956	96.636	-0.170876	0.0981364	0.0816465	0.747758
ENSMUSG00000037335	Hand1	heart and neural crest derivatives expressed 1 [Source:MGI Symbol;Acc:MGI:103577]	57828705	11	19	35	4	16	13	18	14	4	13	8	9	7	3	2	13	5	60	123	10.5359	-0.197086	0.113201	0.0816795	0.747758
ENSMUSG00000015016	Acsf3	acyl-CoA synthetase family member 3 [Source:MGI Symbol;Acc:MGI:2182591]	122775486	8	65	69	29	71	30	18	36	28	56	34	39	61	43	46	26	36	341	346	41.8235	0.215698	0.12395	0.081822	0.747788
ENSMUSG00000024177	Nme4	NME/NM23 nucleoside diphosphate kinase 4 [Source:MGI Symbol;Acc:MGI:1931148]	26091734	17	67	40	20	51	24	11	28	29	20	26	22	15	18	5	25	21	152	270	24.1951	-0.217306	0.124901	0.081889	0.747788
ENSMUSG00000090700	Cyp4f40	cytochrome P450, family 4, subfamily f, polypeptide 40 [Source:MGI Symbol;Acc:MGI:3645508]	32658900	17	173	186	151	187	116	118	147	182	181	177	175	136	176	183	84	100	1212	1260	153.021	0.191828	0.110269	0.0819216	0.747788
ENSMUSG00000037355	Uvssa	UV stimulated scaffold protein A [Source:MGI Symbol;Acc:MGI:1918351]	33378549	5	130	157	101	110	91	87	139	143	143	111	104	95	108	113	104	97	875	958	112.95	0.165469	0.0951318	0.0819709	0.747788
ENSMUSG00000029513	Prkab1	protein kinase, AMP-activated, beta 1 non-catalytic subunit [Source:MGI Symbol;Acc:MGI:1336167]	116013586	5	346	298	220	396	165	181	224	268	284	287	231	192	244	210	207	214	1869	2098	241.277	0.150458	0.086515	0.0820175	0.747788
ENSMUSG00000002319	Ipo4	importin 4 [Source:MGI Symbol;Acc:MGI:1923001]	55625400	14	113	97	29	74	89	60	88	87	65	83	45	48	51	38	47	43	420	637	62.5376	-0.194207	0.11174	0.0822059	0.747788
ENSMUSG00000021194	Chga	chromogranin A [Source:MGI Symbol;Acc:MGI:88394]	102554969	12	459	610	335	618	314	396	518	715	518	569	267	266	305	286	340	205	2756	3965	398.341	-0.177953	0.102388	0.0822063	0.747788
ENSMUSG00000032187	Smarca4	SWI/SNF related, matrix associated, actin dependent regulator of chromatin, subfamily a, member 4 [Source:MGI Symbol;Acc:MGI:88192]	21616169	9	781	594	261	520	398	344	438	604	397	486	365	310	327	266	364	243	2758	3940	396.454	-0.139305	0.0801516	0.0822066	0.747788
ENSMUSG00000044145	1810024B03Rik	RIKEN cDNA 1810024B03 gene [Source:MGI Symbol;Acc:MGI:1925560]	127186355	2	38	46	24	25	24	25	29	56	29	19	21	18	13	26	15	21	162	267	25.6215	-0.214657	0.123507	0.0822071	0.747788
ENSMUSG00000005803	Sqor	sulfide quinone oxidoreductase [Source:MGI Symbol;Acc:MGI:1929899]	122765237	2	1126	1500	904	1514	749	1027	1072	1255	1201	1088	1000	966	1068	1107	931	861	8222	9147	1070.67	0.154274	0.0888571	0.082528	0.749704
ENSMUSG00000026281	Dtymk	deoxythymidylate kinase [Source:MGI Symbol;Acc:MGI:108396]	93792576	1	159	158	62	133	129	81	127	139	114	114	83	60	75	40	100	80	666	988	97.9742	-0.183666	0.105789	0.0825346	0.749704
ENSMUSG00000069662	Marcks	myristoylated alanine rich protein kinase C substrate [Source:MGI Symbol;Acc:MGI:96907]	37133375	10	1105	913	499	866	653	682	688	815	861	843	579	544	674	631	602	640	5374	6221	705.022	0.112007	0.06454	0.0826593	0.749747
ENSMUSG00000116673	A630089N07Rik	RIKEN cDNA A630089N07 gene [Source:MGI Symbol;Acc:MGI:2444323]	98001310	16	66	35	10	16	40	22	28	23	16	28	19	15	15	16	11	15	135	240	21.9742	-0.215749	0.124328	0.0826836	0.749747
ENSMUSG00000037722	Gnpnat1	glucosamine-phosphate N-acetyltransferase 1 [Source:MGI Symbol;Acc:MGI:1858963]	45376334	14	333	388	280	435	238	191	352	338	374	373	268	249	258	252	254	273	2301	2555	296.436	0.147574	0.0850499	0.0827146	0.749747
ENSMUSG00000022679	Mpv17l	Mpv17 transgene, kidney disease mutant-like [Source:MGI Symbol;Acc:MGI:2135951]	13903161	16	24	45	13	17	11	20	26	34	10	15	14	8	15	9	19	16	106	190	17.4144	-0.216154	0.124621	0.082832	0.750281
ENSMUSG00000030357	Fkbp4	FK506 binding protein 4 [Source:MGI Symbol;Acc:MGI:95543]	128429735	6	1338	1088	443	990	725	566	733	948	779	856	659	502	566	426	561	500	4849	6831	688.967	-0.128115	0.0738861	0.0829269	0.750611
ENSMUSG00000021891	Mettl6	methyltransferase like 6 [Source:MGI Symbol;Acc:MGI:1914261]	31473578	14	78	48	22	67	43	46	51	47	36	42	22	23	34	36	31	32	256	402	39.1962	-0.203381	0.117323	0.0830045	0.750785
ENSMUSG00000033453	Adamts15	a disintegrin-like and metallopeptidase (reprolysin type) with thrombospondin type 1 motif, 15 [Source:MGI Symbol;Acc:MGI:2449569]	30899155	9	81	21	14	19	11	16	15	35	22	18	8	4	8	12	13	21	106	212	17.7609	-0.206081	0.11894	0.0831599	0.75166
ENSMUSG00000055116	Arntl	aryl hydrocarbon receptor nuclear translocator-like [Source:MGI Symbol;Acc:MGI:1096381]	113207465	7	141	186	44	125	90	126	109	174	188	138	49	37	49	44	58	65	628	995	92.9771	-0.215479	0.1244	0.0832482	0.751721
ENSMUSG00000022684	Bfar	bifunctional apoptosis regulator [Source:MGI Symbol;Acc:MGI:1914368]	13671858	16	501	663	333	534	300	298	378	456	454	491	366	323	395	300	340	334	3003	3463	391.139	0.12441	0.0718718	0.0834513	0.751721
ENSMUSG00000037005	Xpnpep2	X-prolyl aminopeptidase (aminopeptidase P) 2, membrane-bound [Source:MGI Symbol;Acc:MGI:2180001]	48108725	X	20	23	9	21	3	15	16	33	16	30	20	15	23	39	4	14	161	140	18.4599	0.20548	0.11871	0.0834628	0.751721
ENSMUSG00000036046	5031439G07Rik	RIKEN cDNA 5031439G07 gene [Source:MGI Symbol;Acc:MGI:2444899]	84943936	15	228	198	94	175	115	102	157	218	147	137	99	73	116	130	94	83	879	1287	128.097	-0.161639	0.0933971	0.0835113	0.751721
ENSMUSG00000021196	Pfkp	phosphofructokinase, platelet [Source:MGI Symbol;Acc:MGI:1891833]	6579768	13	715	638	372	709	364	379	577	565	469	575	506	383	383	493	440	508	3757	4319	491.883	0.141141	0.0815589	0.0835338	0.751721
ENSMUSG00000044408	Sptssa	serine palmitoyltransferase, small subunit A [Source:MGI Symbol;Acc:MGI:1913399]	54645392	12	401	348	170	348	213	200	261	282	243	228	221	186	184	173	150	194	1579	2223	227.134	-0.125932	0.0727927	0.0836299	0.751721
ENSMUSG00000020788	Atp2a3	ATPase, Ca++ transporting, ubiquitous [Source:MGI Symbol;Acc:MGI:1194503]	72961169	11	1192	1957	886	1391	924	908	1303	1484	1535	1909	898	906	1013	878	1102	922	9163	10045	1157.07	0.150969	0.087292	0.0837243	0.751721
ENSMUSG00000038692	Hoxb4	homeobox B4 [Source:MGI Symbol;Acc:MGI:96185]	96318267	11	134	142	106	112	60	107	209	105	158	232	75	101	157	94	110	89	1016	975	121.844	0.209522	0.121148	0.0837261	0.751721
ENSMUSG00000039117	Taf4	TATA-box binding protein associated factor 4 [Source:MGI Symbol;Acc:MGI:2152346]	179912152	2	81	110	43	96	70	38	73	54	84	73	77	49	69	55	69	53	529	565	66.4394	0.188605	0.109064	0.0837539	0.751721
ENSMUSG00000115810	Gm49066		73423311	15	12	13	8	19	2	15	8	9	20	6	12	29	14	10	12	4	107	86	12.2359	0.196512	0.113638	0.0837585	0.751721
ENSMUSG00000037062	Sh3glb1	SH3-domain GRB2-like B1 (endophilin) [Source:MGI Symbol;Acc:MGI:1859730]	144683678	3	918	958	534	883	524	561	650	755	756	741	657	547	583	544	522	558	4908	5783	648.997	0.0977004	0.0565072	0.0838109	0.751721
ENSMUSG00000089804	Gm16136	predicted gene 16136 [Source:MGI Symbol;Acc:MGI:3802137]	37231793	15	42	47	32	75	37	26	21	46	46	45	37	55	42	42	41	22	330	326	40.6417	0.213129	0.123309	0.0839143	0.751777
ENSMUSG00000025511	Tspan4	tetraspanin 4 [Source:MGI Symbol;Acc:MGI:1928097]	141475240	7	40	53	15	31	29	24	22	39	24	14	43	32	43	14	50	45	265	253	32.3767	0.214647	0.124195	0.0839343	0.751777
ENSMUSG00000061414	Cracr2a	calcium release activated channel regulator 2A [Source:MGI Symbol;Acc:MGI:2685919]	127561338	6	167	238	126	239	109	128	126	185	256	205	170	129	132	90	111	156	1249	1318	154.815	0.181401	0.105011	0.084089	0.752637
ENSMUSG00000031563	Wwc2	WW, C2 and coiled-coil domain containing 2 [Source:MGI Symbol;Acc:MGI:1261872]	47823959	8	168	155	45	84	83	91	96	121	123	86	71	50	77	51	54	40	552	843	81.3094	-0.195539	0.11322	0.0841545	0.752699
ENSMUSG00000033227	Wnt6	wingless-type MMTV integration site family, member 6 [Source:MGI Symbol;Acc:MGI:98960]	74771892	1	126	1	1	26	17	3	15	35	3	4	14	5	0	3	15	7	51	224	13.9812	-0.119887	0.0694966	0.0845146	0.75527
ENSMUSG00000036309	Skp1a	S-phase kinase-associated protein 1A [Source:MGI Symbol;Acc:MGI:103575]	52231995	11	1203	784	463	805	561	406	584	711	622	591	448	383	425	448	520	420	3857	5517	556.544	-0.138002	0.0800096	0.0845596	0.75527
ENSMUSG00000024824	Rad9a	RAD9 checkpoint clamp component A [Source:MGI Symbol;Acc:MGI:1328356]	4195196	19	35	23	25	20	21	16	20	25	25	23	23	18	25	23	35	19	191	185	23.625	0.213501	0.123829	0.0846781	0.755802
ENSMUSG00000056144	Trim34a	tripartite motif-containing 34A [Source:MGI Symbol;Acc:MGI:2137359]	104244457	7	49	48	42	61	31	36	36	61	45	46	56	43	49	32	33	51	355	364	44.7017	0.20208	0.117227	0.0847386	0.755816
ENSMUSG00000053310	Nrgn	neurogranin [Source:MGI Symbol;Acc:MGI:1927184]	37544492	9	32	64	11	31	32	20	33	35	35	24	10	15	13	9	31	11	148	258	23.3813	-0.214648	0.124608	0.0849627	0.757289
ENSMUSG00000021418	Rpp40	ribonuclease P 40 subunit [Source:MGI Symbol;Acc:MGI:1346084]	35893472	13	32	28	16	36	7	19	23	24	16	24	8	8	5	10	15	19	105	185	16.8332	-0.214197	0.124395	0.0850869	0.757718
ENSMUSG00000006273	Atp6v1b2	ATPase, H+ transporting, lysosomal V1 subunit B2 [Source:MGI Symbol;Acc:MGI:109618]	69088646	8	689	546	300	591	319	330	393	532	448	321	330	282	318	314	305	294	2612	3700	376.686	-0.126818	0.0736597	0.0851289	0.757718
ENSMUSG00000021216	Tubal3	tubulin, alpha-like 3 [Source:MGI Symbol;Acc:MGI:3588215]	3918274	13	55	101	43	101	56	44	51	73	66	70	53	60	78	70	49	52	498	524	62.798	0.197525	0.114851	0.0854617	0.760153
ENSMUSG00000032010	Usp2	ubiquitin specific peptidase 2 [Source:MGI Symbol;Acc:MGI:1858178]	44067021	9	89	117	100	133	88	63	90	130	109	106	52	140	159	116	85	62	829	810	103.083	0.211997	0.123332	0.0856303	0.7605
ENSMUSG00000027508	Pag1	phosphoprotein associated with glycosphingolipid microdomains 1 [Source:MGI Symbol;Acc:MGI:2443160]	9687479	3	105	74	42	67	45	60	60	59	58	58	48	34	39	43	34	27	341	512	50.7339	-0.187784	0.109255	0.0856562	0.7605
ENSMUSG00000028874	Fgr	FGR proto-oncogene, Src family tyrosine kinase [Source:MGI Symbol;Acc:MGI:95527]	132974095	4	24	16	9	4	12	8	13	6	16	11	20	5	12	17	11	15	107	92	12.4187	0.206522	0.120184	0.0857255	0.7605
ENSMUSG00000022426	Josd1	Josephin domain containing 1 [Source:MGI Symbol;Acc:MGI:1921408]	79674251	15	175	174	81	136	103	111	118	166	140	117	102	58	97	82	75	73	744	1064	107.43	-0.15644	0.0910819	0.0858742	0.7605
ENSMUSG00000040618	Pck2	phosphoenolpyruvate carboxykinase 2 (mitochondrial) [Source:MGI Symbol;Acc:MGI:1860456]	55540266	14	148	107	69	125	74	52	111	120	110	99	92	88	92	80	75	85	721	806	92.5816	0.162844	0.0948104	0.0858745	0.7605
ENSMUSG00000020183	Cpm	carboxypeptidase M [Source:MGI Symbol;Acc:MGI:1917824]	117629500	10	206	119	72	90	59	80	125	141	99	133	62	58	68	55	43	64	582	892	85.8362	-0.196984	0.114704	0.0859206	0.7605
ENSMUSG00000080927	Gm11430	predicted gene 11430 [Source:MGI Symbol;Acc:MGI:3649771]	83695275	11	31	25	13	32	19	7	16	28	23	15	10	9	7	12	5	16	97	171	15.4482	-0.213714	0.124457	0.0859492	0.7605
ENSMUSG00000046417	Lrrc75a	leucine rich repeat containing 75A [Source:MGI Symbol;Acc:MGI:2682293]	62604884	11	135	153	95	129	83	82	112	127	101	97	71	71	82	80	62	75	639	916	93.7	-0.155069	0.0903382	0.0860635	0.7605
ENSMUSG00000038127	Ccdc50	coiled-coil domain containing 50 [Source:MGI Symbol;Acc:MGI:1914751]	27388869	16	216	223	105	197	135	100	141	154	153	201	166	117	123	109	123	131	1123	1271	144.477	0.145502	0.0847681	0.0860762	0.7605
ENSMUSG00000007656	Arpp19	cAMP-regulated phosphoprotein 19 [Source:MGI Symbol;Acc:MGI:1891691]	75037614	9	1064	930	406	794	575	575	718	950	747	780	501	437	521	434	516	445	4381	6012	616.302	-0.109283	0.063675	0.086115	0.7605
ENSMUSG00000027566	Psma7	proteasome subunit alpha 7 [Source:MGI Symbol;Acc:MGI:1347070]	180036374	2	1369	1213	560	1126	791	716	973	1113	818	967	736	560	640	631	765	618	5735	7861	812.168	-0.099321	0.0578776	0.0861524	0.7605
ENSMUSG00000039048	Foxred1	FAD-dependent oxidoreductase domain containing 1 [Source:MGI Symbol;Acc:MGI:2446262]	35204206	9	74	73	37	80	46	42	51	59	65	52	64	63	69	39	47	35	434	462	54.8053	0.191464	0.111643	0.0863513	0.761731
ENSMUSG00000066191	Anks6	ankyrin repeat and sterile alpha motif domain containing 6 [Source:MGI Symbol;Acc:MGI:1922941]	47015669	4	5	14	5	14	12	16	7	18	19	15	6	17	28	20	11	2	118	91	13.3074	0.193658	0.112973	0.0864927	0.762268
ENSMUSG00000032827	Ppp1r9a	protein phosphatase 1, regulatory subunit 9A [Source:MGI Symbol;Acc:MGI:2442401]	4902917	6	185	165	113	165	92	105	140	139	208	183	116	100	153	73	85	124	1042	1104	129.584	0.175389	0.102328	0.0865309	0.762268
ENSMUSG00000047423	AI837181	expressed sequence AI837181 [Source:MGI Symbol;Acc:MGI:2147598]	5425144	19	192	190	98	177	93	86	130	152	186	178	111	104	121	96	87	114	997	1118	126.411	0.14917	0.0870716	0.0866785	0.76284
ENSMUSG00000027679	Dnajc19	DnaJ heat shock protein family (Hsp40) member C19 [Source:MGI Symbol;Acc:MGI:1914963]	34056020	3	254	257	139	244	164	123	190	214	187	227	169	145	165	167	171	144	1375	1585	179.617	0.127799	0.0746059	0.0867148	0.76284
ENSMUSG00000041351	Rap1gap	Rap1 GTPase-activating protein [Source:MGI Symbol;Acc:MGI:109338]	137664726	4	284	349	209	271	113	182	207	268	248	297	201	184	212	201	175	184	1702	1883	217.776	0.160337	0.0936217	0.0867856	0.76294
ENSMUSG00000035024	Ncapd3	non-SMC condensin II complex, subunit D3 [Source:MGI Symbol;Acc:MGI:2142989]	27030175	9	102	87	60	106	62	68	101	75	77	95	47	44	54	31	54	49	451	661	66.296	-0.185319	0.108268	0.0869559	0.763636
ENSMUSG00000036526	Card11	caspase recruitment domain family, member 11 [Source:MGI Symbol;Acc:MGI:1916978]	140872990	5	30	25	10	26	25	16	9	32	16	34	22	14	20	16	26	36	184	173	22.0034	0.213519	0.12479	0.0870775	0.763636
ENSMUSG00000105105	Gm31363	predicted gene, 31363 [Source:MGI Symbol;Acc:MGI:5590522]	64433955	5	30	14	14	17	8	8	10	24	18	7	11	4	7	6	2	11	66	125	10.998	-0.204411	0.119486	0.0871279	0.763636
ENSMUSG00000034520	Gjc1	gap junction protein, gamma 1 [Source:MGI Symbol;Acc:MGI:95718]	102799579	11	17	30	18	19	11	15	17	34	36	32	20	14	17	20	24	10	173	161	20.2659	0.213521	0.124841	0.087201	0.763636
ENSMUSG00000048772	Tmem53	transmembrane protein 53 [Source:MGI Symbol;Acc:MGI:1916027]	117251951	4	37	35	19	28	12	13	23	20	19	26	11	8	15	5	17	9	110	187	17.0987	-0.213558	0.124903	0.0873054	0.763636
ENSMUSG00000068417	Pnp2	purine-nucleoside phosphorylase 2 [Source:MGI Symbol;Acc:MGI:3712328]	50955992	14	113	105	65	117	74	106	90	110	97	110	83	73	88	105	76	93	725	780	93.1967	0.175555	0.102688	0.0873409	0.763636
ENSMUSG00000020775	Mrpl38	mitochondrial ribosomal protein L38 [Source:MGI Symbol;Acc:MGI:1926269]	116131817	11	284	213	120	175	165	104	183	181	151	193	126	98	110	90	121	107	996	1425	143.745	-0.15476	0.0905302	0.0873616	0.763636
ENSMUSG00000025355	Mmp19	matrix metallopeptidase 19 [Source:MGI Symbol;Acc:MGI:1927899]	128790910	10	67	40	27	34	26	30	28	38	20	33	19	24	28	12	19	24	179	290	27.9028	-0.208928	0.122221	0.0873728	0.763636
ENSMUSG00000026811	St6galnac6	ST6 (alpha-N-acetyl-neuraminyl-2,3-beta-galactosyl-1,3)-N-acetylgalactosaminide alpha-2,6-sialyltransferase 6 [Source:MGI Symbol;Acc:MGI:1355316]	32599709	2	1556	2201	948	1759	1188	1061	1326	1506	1512	1594	1272	1121	1226	1026	1032	1128	9911	11545	1299.61	0.110491	0.0646453	0.0874166	0.763636
ENSMUSG00000040549	Ckap5	cytoskeleton associated protein 5 [Source:MGI Symbol;Acc:MGI:1923036]	91526762	2	87	45	43	92	59	39	64	60	35	62	36	31	36	33	48	34	315	489	48.2508	-0.20197	0.118183	0.0874597	0.763636
ENSMUSG00000001924	Uba1	ubiquitin-like modifier activating enzyme 1 [Source:MGI Symbol;Acc:MGI:98890]	20658326	X	1245	1317	687	1152	803	705	972	1150	1146	1206	857	781	735	664	731	714	6834	8031	895.542	0.0904707	0.0529674	0.0876282	0.764155
ENSMUSG00000034793	G6pc3	glucose 6 phosphatase, catalytic, 3 [Source:MGI Symbol;Acc:MGI:1915651]	102189620	11	242	230	122	224	139	115	166	216	178	185	122	84	133	83	137	103	1025	1454	146.56	-0.147516	0.086368	0.0876382	0.764155
ENSMUSG00000008450	Nutf2	nuclear transport factor 2 [Source:MGI Symbol;Acc:MGI:1915301]	105860580	8	74	53	29	63	44	25	51	70	47	40	32	32	31	27	29	28	266	409	39.7706	-0.19285	0.112963	0.0877843	0.764909
ENSMUSG00000038150	Ormdl3	ORM1-like 3 (S. cerevisiae) [Source:MGI Symbol;Acc:MGI:1913862]	98581256	11	99	79	46	83	56	38	58	74	76	80	74	65	50	62	39	47	493	533	62.1791	0.180901	0.105984	0.0878452	0.764921
ENSMUSG00000025103	Btbd1	BTB (POZ) domain containing 1 [Source:MGI Symbol;Acc:MGI:1933765]	81792074	7	198	240	113	201	111	98	188	247	113	147	102	93	134	128	110	106	933	1396	138.587	-0.168753	0.0988967	0.0879424	0.765248
ENSMUSG00000028134	Ptbp2	polypyrimidine tract binding protein 2 [Source:MGI Symbol;Acc:MGI:1860489]	119718742	3	59	84	34	59	31	45	50	68	43	50	37	39	28	22	32	30	281	430	42.0777	-0.192591	0.112927	0.0881121	0.766206
ENSMUSG00000038370	Pcp4l1	Purkinje cell protein 4-like 1 [Source:MGI Symbol;Acc:MGI:1913675]	171173262	1	131	190	90	90	50	76	127	201	124	78	90	67	61	49	79	56	604	955	91.477	-0.20315	0.11916	0.0882222	0.766265
ENSMUSG00000049313	Sorl1	sortilin-related receptor, LDLR class A repeats-containing [Source:MGI Symbol;Acc:MGI:1202296]	41964720	9	604	705	374	595	376	394	499	527	526	549	434	385	480	302	415	440	3531	4074	462.398	0.118344	0.0694351	0.088311	0.766265
ENSMUSG00000064105	Cnnm2	cyclin M2 [Source:MGI Symbol;Acc:MGI:2151054]	46761596	19	13	22	3	19	9	10	10	8	18	10	18	15	12	8	12	10	103	94	11.9884	0.209691	0.123078	0.0884335	0.766265
ENSMUSG00000060166	Zdhhc8	zinc finger, DHHC domain containing 8 [Source:MGI Symbol;Acc:MGI:1338012]	18220753	16	85	76	25	58	35	27	59	47	43	42	30	12	23	20	51	29	250	412	38.171	-0.209018	0.122704	0.0884885	0.766265
ENSMUSG00000018570	2810408A11Rik	RIKEN cDNA 2810408A11 gene [Source:MGI Symbol;Acc:MGI:1917669]	69897352	11	44	28	29	36	11	12	22	36	10	10	17	12	16	11	32	7	115	218	19.7834	-0.208024	0.122128	0.0885062	0.766265
ENSMUSG00000039041	Adrm1	adhesion regulating molecule 1 [Source:MGI Symbol;Acc:MGI:1929289]	180171485	2	122	97	33	98	66	45	77	78	70	64	52	37	36	56	56	28	399	616	59.3125	-0.190777	0.112005	0.088513	0.766265
ENSMUSG00000021136	Smoc1	SPARC related modular calcium binding 1 [Source:MGI Symbol;Acc:MGI:1929878]	81026808	12	38	41	20	21	12	19	27	15	26	20	28	25	28	21	29	18	195	193	23.9495	0.211647	0.124284	0.0885819	0.766265
ENSMUSG00000025491	Ifitm1	interferon induced transmembrane protein 1 [Source:MGI Symbol;Acc:MGI:1915963]	140967221	7	617	84	43	174	184	80	111	151	75	87	138	62	51	70	103	78	664	1444	118.386	-0.194854	0.114438	0.0886228	0.766265
ENSMUSG00000000275	Trim25	tripartite motif-containing 25 [Source:MGI Symbol;Acc:MGI:102749]	88999376	11	620	561	381	526	329	348	474	414	457	468	440	390	426	353	304	385	3223	3653	421.388	0.137389	0.0806968	0.0886563	0.766265
ENSMUSG00000059436	Max	Max protein [Source:MGI Symbol;Acc:MGI:96921]	76937269	12	693	778	380	698	414	391	484	619	597	536	545	397	455	428	401	430	3789	4457	498.62	0.108508	0.063768	0.0888299	0.767199
ENSMUSG00000074300	Smim31	small integral membrane protein 31 [Source:MGI Symbol;Acc:MGI:3039572]	65085613	8	248	418	124	322	229	162	233	278	248	279	253	241	186	133	216	288	1844	2014	234.13	0.182722	0.107456	0.0890472	0.767199
ENSMUSG00000024474	Ik	IK cytokine [Source:MGI Symbol;Acc:MGI:1345142]	36744656	18	445	407	183	369	249	215	299	307	343	314	223	232	231	245	266	256	2110	2474	276.535	0.114528	0.0673527	0.0890513	0.767199
ENSMUSG00000034708	Grn	granulin [Source:MGI Symbol;Acc:MGI:95832]	102430315	11	1377	856	443	840	646	534	648	852	732	744	514	456	508	460	468	507	4389	6196	626.486	-0.130035	0.0765063	0.0891942	0.767199
ENSMUSG00000001864	Aif1l	allograft inflammatory factor 1-like [Source:MGI Symbol;Acc:MGI:1919598]	31950139	2	57	4	4	9	22	3	9	8	11	4	12	2	3	1	8	5	46	116	8.934	-0.161636	0.0951295	0.0892974	0.767199
ENSMUSG00000085311	Gm15445	predicted gene 15445 [Source:MGI Symbol;Acc:MGI:3707341]	135152963	1	9	12	6	12	13	12	11	20	14	25	9	6	18	9	17	12	110	95	12.676	0.208693	0.122833	0.0893198	0.767199
ENSMUSG00000033918	Parl	presenilin associated, rhomboid-like [Source:MGI Symbol;Acc:MGI:1277152]	20279818	16	350	342	170	315	227	190	251	325	219	223	189	198	183	185	198	147	1542	2170	223.096	-0.126241	0.0743045	0.0893242	0.767199
ENSMUSG00000047228	A2ml1	alpha-2-macroglobulin like 1 [Source:MGI Symbol;Acc:MGI:3039594]	128539821	6	49	9	15	6	12	1	12	20	7	10	6	4	5	11	7	6	56	124	10.2716	-0.183453	0.108044	0.0895177	0.767199
ENSMUSG00000027963	Extl2	exostosin-like glycosyltransferase 2 [Source:MGI Symbol;Acc:MGI:1889574]	116007462	3	65	69	24	50	34	28	38	60	29	36	42	37	18	26	13	23	224	368	34.7088	-0.206896	0.12188	0.0895959	0.767199
ENSMUSG00000038070	Cntln	centlein, centrosomal protein [Source:MGI Symbol;Acc:MGI:2443104]	84884309	4	18	40	11	13	14	17	18	21	27	26	23	23	24	7	17	15	162	152	19.1152	0.211973	0.124893	0.0896531	0.767199
ENSMUSG00000028643	Svbp	small vasohibin binding protein [Source:MGI Symbol;Acc:MGI:1916466]	119195306	4	135	108	59	89	66	55	84	100	81	81	80	70	80	84	63	85	624	696	80.5824	0.168357	0.0992104	0.0897032	0.767199
ENSMUSG00000066735	Vkorc1l1	vitamin K epoxide reductase complex, subunit 1-like 1 [Source:MGI Symbol;Acc:MGI:1916818]	129941970	5	101	98	56	93	63	49	65	64	71	63	35	30	59	40	50	48	396	589	58.664	-0.181932	0.107213	0.0897122	0.767199
ENSMUSG00000020889	Nr1d1	nuclear receptor subfamily 1, group D, member 1 [Source:MGI Symbol;Acc:MGI:2444210]	98767932	11	159	177	171	143	37	35	78	100	68	66	224	180	160	122	137	115	1072	900	126.311	0.193216	0.113877	0.089752	0.767199
ENSMUSG00000030058	Copg1	coatomer protein complex, subunit gamma 1 [Source:MGI Symbol;Acc:MGI:1858696]	87887814	6	320	387	179	299	191	206	287	316	310	345	231	222	200	177	223	194	1902	2185	246.139	0.121381	0.0715534	0.0898151	0.767199
ENSMUSG00000020628	Trappc12	trafficking protein particle complex 12 [Source:MGI Symbol;Acc:MGI:2445089]	28690628	12	136	118	62	101	56	71	93	86	117	128	106	47	65	64	72	73	672	723	83.5994	0.174493	0.10288	0.0898706	0.767199
ENSMUSG00000059423	Zfp933	zinc finger protein 933 [Source:MGI Symbol;Acc:MGI:1922865]	147822986	4	34	19	7	19	12	9	17	11	24	27	14	10	13	18	9	21	136	128	15.7398	0.21147	0.124698	0.0899126	0.767199
ENSMUSG00000038312	Edem2	ER degradation enhancer, mannosidase alpha-like 2 [Source:MGI Symbol;Acc:MGI:1915540]	155701677	2	147	182	77	167	112	109	119	169	154	163	96	95	116	110	106	126	966	1082	124.144	0.148944	0.0878628	0.0900402	0.767199
ENSMUSG00000040147	Maob	monoamine oxidase B [Source:MGI Symbol;Acc:MGI:96916]	16709282	X	33	58	48	82	45	44	55	80	71	37	26	28	32	41	25	23	283	445	43.8521	-0.21	0.123925	0.0901577	0.767199
ENSMUSG00000040950	Mgl2	macrophage galactose N-acetyl-galactosamine specific lectin 2 [Source:MGI Symbol;Acc:MGI:2385729]	70130329	11	11	11	4	21	12	9	9	14	31	15	15	8	5	8	17	9	108	91	11.9744	0.204647	0.120793	0.0902273	0.767199
ENSMUSG00000074604	Mgst2	microsomal glutathione S-transferase 2 [Source:MGI Symbol;Acc:MGI:2448481]	51660360	3	943	1316	713	1388	700	785	1042	1199	1194	1096	851	745	893	975	657	812	7223	8086	933.025	0.14527	0.0857618	0.0902898	0.767199
ENSMUSG00000035958	Tdp2	tyrosyl-DNA phosphodiesterase 2 [Source:MGI Symbol;Acc:MGI:1860486]	24831679	13	97	77	33	77	41	51	76	80	80	76	56	58	49	67	56	44	486	532	61.3703	0.175215	0.103455	0.0903359	0.767199
ENSMUSG00000079418	Atg4a	autophagy related 4A, cysteine peptidase [Source:MGI Symbol;Acc:MGI:2147903]	140956907	X	53	77	59	68	37	52	48	87	91	72	52	47	44	64	52	50	472	481	58.7017	0.194416	0.114818	0.0904076	0.767199
ENSMUSG00000037306	Man1c1	mannosidase, alpha, class 1C, member 1 [Source:MGI Symbol;Acc:MGI:2446214]	134561690	4	69	65	36	35	36	37	47	56	67	57	54	38	47	32	30	39	364	381	45.208	0.189708	0.11204	0.0904142	0.767199
ENSMUSG00000024829	Mrpl21	mitochondrial ribosomal protein L21 [Source:MGI Symbol;Acc:MGI:2660674]	3282901	19	326	286	163	249	190	149	256	232	208	232	149	132	141	145	182	137	1326	1851	189.918	-0.130128	0.0768733	0.0905006	0.767199
ENSMUSG00000062794	Zfp599	zinc finger protein 599 [Source:MGI Symbol;Acc:MGI:2679006]	22247430	9	12	8	11	5	6	4	5	12	19	6	5	11	10	11	8	7	77	63	8.81541	0.198456	0.117239	0.0905045	0.767199
ENSMUSG00000026304	Rab17	RAB17, member RAS oncogene family [Source:MGI Symbol;Acc:MGI:104640]	90958133	1	152	106	81	130	32	88	89	126	107	132	83	102	110	97	58	81	770	804	95.8788	0.197881	0.11691	0.0905322	0.767199
ENSMUSG00000029851	Tcaf2	TRPM8 channel-associated factor 2 [Source:MGI Symbol;Acc:MGI:2385258]	42623016	6	145	51	22	65	56	41	51	89	51	45	50	32	39	34	36	25	312	520	48.1621	-0.207909	0.122859	0.090597	0.767199
ENSMUSG00000024735	Prpf19	pre-mRNA processing factor 19 [Source:MGI Symbol;Acc:MGI:106247]	10895231	19	481	399	142	330	284	200	244	311	264	280	203	189	162	179	209	166	1652	2391	238.782	-0.149176	0.0881675	0.0906537	0.767199
ENSMUSG00000033871	Ppargc1b	peroxisome proliferative activated receptor, gamma, coactivator 1 beta [Source:MGI Symbol;Acc:MGI:2444934]	61298136	18	244	395	221	289	169	242	329	299	410	408	178	212	252	188	240	215	2103	2188	260.671	0.176163	0.104124	0.0906731	0.767199
ENSMUSG00000044600	Smim7	small integral membrane protein 7 [Source:MGI Symbol;Acc:MGI:1914068]	72565188	8	402	446	213	477	272	220	368	426	380	392	259	278	292	257	293	279	2430	2824	316.952	0.120565	0.0712633	0.0906802	0.767199
ENSMUSG00000026189	Pecr	peroxisomal trans-2-enoyl-CoA reductase [Source:MGI Symbol;Acc:MGI:2148199]	72259167	1	69	72	38	59	49	56	46	59	51	48	48	30	22	25	40	34	298	448	44.8125	-0.191717	0.113423	0.0909737	0.767199
ENSMUSG00000007815	Rhoa	ras homolog family member A [Source:MGI Symbol;Acc:MGI:1096342]	108306129	9	2476	2289	1168	1950	1172	1032	1637	1447	1609	1652	1771	1601	1257	1061	1064	1546	11561	13171	1499.12	0.154258	0.091271	0.0910068	0.767199
ENSMUSG00000022139	Mbnl2	muscleblind like splicing factor 2 [Source:MGI Symbol;Acc:MGI:2145597]	120275669	14	1271	1390	733	1062	683	835	1127	1108	1242	1082	835	758	884	795	771	702	7069	8209	925.124	0.105534	0.0624517	0.0910579	0.767199
ENSMUSG00000026360	Rgs2	regulator of G-protein signaling 2 [Source:MGI Symbol;Acc:MGI:1098271]	143999338	1	446	523	360	380	247	331	492	466	493	368	385	315	436	313	346	316	2972	3245	382.773	0.160165	0.0948166	0.0911803	0.767199
ENSMUSG00000055978	Fut2	fucosyltransferase 2 [Source:MGI Symbol;Acc:MGI:109374]	45648591	7	806	891	527	970	596	395	733	711	678	891	511	631	584	524	598	565	4982	5629	645.525	0.142028	0.0840904	0.09122	0.767199
ENSMUSG00000019942	Cdk1	cyclin-dependent kinase 1 [Source:MGI Symbol;Acc:MGI:88351]	69335146	10	314	197	113	197	164	80	174	186	135	177	113	83	76	79	133	138	934	1425	138.769	-0.186732	0.110569	0.0912516	0.767199
ENSMUSG00000055254	Ntrk2	neurotrophic tyrosine kinase, receptor, type 2 [Source:MGI Symbol;Acc:MGI:97384]	58806569	13	37	55	30	56	31	30	54	43	52	42	42	20	51	43	39	39	328	336	40.846	0.199264	0.118	0.0912808	0.767199
ENSMUSG00000020520	Galnt10	polypeptide N-acetylgalactosaminyltransferase 10 [Source:MGI Symbol;Acc:MGI:1890480]	57645442	11	400	553	268	402	253	305	370	458	383	496	320	311	310	290	268	275	2653	3009	343.299	0.132205	0.0783096	0.0913653	0.767199
ENSMUSG00000024423	Impact	impact, RWD domain protein [Source:MGI Symbol;Acc:MGI:1098233]	12955852	18	83	49	30	53	30	31	40	50	42	27	27	34	22	25	26	29	232	366	35.3581	-0.197793	0.11719	0.0914504	0.767199
ENSMUSG00000048078	Tenm4	teneurin transmembrane protein 4 [Source:MGI Symbol;Acc:MGI:2447063]	96171246	7	264	36	21	61	50	30	60	56	39	22	55	36	25	29	34	21	261	578	46.651	-0.192367	0.113977	0.091456	0.767199
ENSMUSG00000098207	Arl14	ADP-ribosylation factor-like 14 [Source:MGI Symbol;Acc:MGI:1918869]	69222419	3	57	61	45	51	39	31	67	74	52	75	37	45	53	35	49	66	412	425	51.48	0.195826	0.116094	0.0916435	0.767199
ENSMUSG00000036452	Arhgap26	Rho GTPase activating protein 26 [Source:MGI Symbol;Acc:MGI:1918552]	38993145	18	64	115	50	82	80	68	69	102	102	105	84	58	94	50	51	69	613	630	76.0771	0.189835	0.112547	0.0916574	0.767199
ENSMUSG00000004099	Dnmt1	DNA methyltransferase (cytosine-5) 1 [Source:MGI Symbol;Acc:MGI:94912]	20907209	9	130	96	47	113	83	70	86	119	90	123	46	41	58	34	60	47	499	744	72.6782	-0.191754	0.11371	0.0917296	0.767199
ENSMUSG00000020783	Ncbp3	nuclear cap binding subunit 3 [Source:MGI Symbol;Acc:MGI:1914124]	73047783	11	159	141	77	146	94	83	116	128	136	156	100	78	104	73	91	103	841	944	107.504	0.143986	0.085395	0.0917732	0.767199
ENSMUSG00000034729	Mrps10	mitochondrial ribosomal protein S10 [Source:MGI Symbol;Acc:MGI:1928139]	47368887	17	122	118	53	101	64	49	76	111	73	63	57	45	42	40	61	77	458	694	68.0551	-0.178877	0.106101	0.091812	0.767199
ENSMUSG00000059005	Hnrnpa3	heterogeneous nuclear ribonucleoprotein A3 [Source:MGI Symbol;Acc:MGI:1917171]	75659261	2	394	289	143	261	191	138	203	291	215	201	148	151	117	136	164	179	1311	1910	190.483	-0.150485	0.0892609	0.0918155	0.767199
ENSMUSG00000052942	Glis3	GLIS family zinc finger 3 [Source:MGI Symbol;Acc:MGI:2444289]	28258851	19	25	32	10	30	18	23	30	29	21	28	11	9	7	17	13	13	119	197	18.4991	-0.21039	0.12481	0.0918568	0.767199
ENSMUSG00000041870	Ankrd13a	ankyrin repeat domain 13a [Source:MGI Symbol;Acc:MGI:1915670]	114774677	5	527	691	321	627	400	396	464	569	455	554	405	438	417	377	443	375	3464	3995	455.014	0.125963	0.0747299	0.0918762	0.767199
ENSMUSG00000060636	Rpl35a	ribosomal protein L35A [Source:MGI Symbol;Acc:MGI:1928894]	33056453	16	933	881	439	802	597	480	577	601	635	561	482	366	478	465	446	404	3837	5310	548.497	-0.117479	0.0696963	0.0918766	0.767199
ENSMUSG00000020954	Strn3	striatin, calmodulin binding protein 3 [Source:MGI Symbol;Acc:MGI:2151064]	51609632	12	432	399	220	365	195	238	327	316	357	298	291	280	246	190	235	269	2166	2492	282.269	0.130939	0.0777088	0.0919885	0.767199
ENSMUSG00000038803	Ost4	oligosaccharyltransferase complex subunit 4 (non-catalytic) [Source:MGI Symbol;Acc:MGI:1914945]	30905885	5	732	768	357	733	567	400	529	655	622	552	421	362	424	375	345	350	3451	4741	489.2	-0.117289	0.0696146	0.0920215	0.767199
ENSMUSG00000025001	Hells	helicase, lymphoid specific [Source:MGI Symbol;Acc:MGI:106209]	38930915	19	157	97	38	100	83	78	103	139	87	99	69	49	30	26	82	59	501	795	75.626	-0.204713	0.121548	0.0921401	0.767199
ENSMUSG00000000805	Car4	carbonic anhydrase 4 [Source:MGI Symbol;Acc:MGI:1096574]	84957786	11	1256	2772	1103	2899	1278	1096	1971	2406	1806	1556	1228	1007	1090	681	1222	1247	9837	14781	1452.77	-0.184461	0.109551	0.0922213	0.767199
ENSMUSG00000049866	Arl4c	ADP-ribosylation factor-like 4C [Source:MGI Symbol;Acc:MGI:2445172]	88673125	1	140	47	6	21	39	14	33	32	38	14	26	21	10	15	18	16	158	332	26.9373	-0.196654	0.116807	0.0922628	0.767199
ENSMUSG00000040463	Mybbp1a	MYB binding protein (P160) 1a [Source:MGI Symbol;Acc:MGI:106181]	72441355	11	329	205	102	164	167	127	177	220	146	199	134	116	88	103	130	96	1012	1491	147.923	-0.169824	0.100915	0.0924052	0.767199
ENSMUSG00000064340	mt-Tl1	mitochondrially encoded tRNA leucine 1 [Source:MGI Symbol;Acc:MGI:102482]	2676	MT	58	71	27	58	34	49	71	66	48	70	27	24	32	35	21	24	281	434	41.9163	-0.20185	0.119951	0.0924192	0.767199
ENSMUSG00000047604	Frat2	frequently rearranged in advanced T cell lymphomas 2 [Source:MGI Symbol;Acc:MGI:2673967]	41845972	19	161	270	165	215	99	135	116	224	234	195	156	145	206	159	110	123	1328	1385	166.003	0.18844	0.112011	0.0925058	0.767199
ENSMUSG00000102243	Gm37718	predicted gene, 37718 [Source:MGI Symbol;Acc:MGI:5610946]	139155152	1	79	86	60	80	45	48	69	57	75	91	68	68	49	39	54	51	495	524	62.2955	0.180796	0.107488	0.0925651	0.767199
ENSMUSG00000024730	Ms4a8a	membrane-spanning 4-domains, subfamily A, member 8A [Source:MGI Symbol;Acc:MGI:1927657]	11067471	19	2661	3364	1717	3481	1796	1442	2618	2688	2489	2617	2097	1824	2247	1649	1976	2183	17082	19767	2230.27	0.128589	0.0764544	0.0925876	0.767199
ENSMUSG00000078580	E430018J23Rik	RIKEN cDNA E430018J23 gene [Source:MGI Symbol;Acc:MGI:2141981]	127389673	7	53	39	24	41	11	21	23	34	26	20	12	19	17	15	26	11	146	246	22.8885	-0.209175	0.124378	0.0926122	0.767199
ENSMUSG00000029246	Ppat	phosphoribosyl pyrophosphate amidotransferase [Source:MGI Symbol;Acc:MGI:2387203]	76913249	5	58	36	15	42	29	13	39	60	16	42	26	19	3	18	22	15	161	292	25.9373	-0.207903	0.123629	0.092635	0.767199
ENSMUSG00000064264	Zfp428	zinc finger protein 428 [Source:MGI Symbol;Acc:MGI:1916463]	24507006	7	45	30	16	23	23	25	24	20	21	26	19	9	11	13	18	9	126	206	19.6123	-0.209435	0.124552	0.0926649	0.767199
ENSMUSG00000038766	Gabpb2	GA repeat binding protein, beta 2 [Source:MGI Symbol;Acc:MGI:95612]	95181766	3	240	193	95	201	108	83	171	187	121	156	96	84	116	90	106	107	876	1278	126.898	-0.152363	0.0906673	0.0928681	0.767199
ENSMUSG00000063383	Zfp947	zinc finger protein 947 [Source:MGI Symbol;Acc:MGI:3646759]	22144359	17	11	14	14	12	8	12	12	16	7	8	0	8	7	7	10	6	53	99	9.33038	-0.199364	0.118668	0.0929532	0.767199
ENSMUSG00000032279	Idh3a	isocitrate dehydrogenase 3 (NAD+) alpha [Source:MGI Symbol;Acc:MGI:1915084]	54586334	9	750	687	241	536	368	331	455	598	479	495	303	277	302	282	354	312	2804	3966	397.601	-0.125907	0.0749438	0.092955	0.767199
ENSMUSG00000047180	Neurl3	neuralized E3 ubiquitin protein ligase 3 [Source:MGI Symbol;Acc:MGI:2429944]	36264597	1	383	356	227	368	191	188	320	349	318	328	227	247	339	232	185	236	2112	2382	272.75	0.148802	0.0886116	0.0931014	0.767199
ENSMUSG00000020024	Cep83	centrosomal protein 83 [Source:MGI Symbol;Acc:MGI:1924298]	94688654	10	74	52	26	55	51	64	83	71	65	50	34	35	38	32	22	34	310	476	46.9892	-0.201789	0.120204	0.0932056	0.767199
ENSMUSG00000048701	Ccdc6	coiled-coil domain containing 6 [Source:MGI Symbol;Acc:MGI:1923801]	70097121	10	294	310	147	272	174	222	225	246	187	161	179	128	159	181	140	175	1310	1890	193.463	-0.150683	0.0897624	0.0932133	0.767199
ENSMUSG00000074657	Kif5a	kinesin family member 5A [Source:MGI Symbol;Acc:MGI:109564]	127225696	10	18	31	19	37	15	13	35	31	27	10	15	15	13	14	11	12	117	199	18.7573	-0.209611	0.124881	0.0932521	0.767199
ENSMUSG00000015340	Cybb	cytochrome b-245, beta polypeptide [Source:MGI Symbol;Acc:MGI:88574]	9435252	X	120	132	47	126	82	76	108	88	103	108	90	69	79	61	81	124	715	779	90.7815	0.176368	0.105142	0.0934592	0.767199
ENSMUSG00000006154	Eps8l1	EPS8-like 1 [Source:MGI Symbol;Acc:MGI:1914675]	4460674	7	38	31	27	19	16	11	31	30	31	11	18	12	11	7	11	18	119	203	19.0256	-0.209044	0.124628	0.0934762	0.767199
ENSMUSG00000075304	Sp5	trans-acting transcription factor 5 [Source:MGI Symbol;Acc:MGI:1927715]	70474923	2	162	7	1	14	11	16	7	19	3	10	29	3	2	2	6	7	62	237	15.0417	-0.123373	0.0735557	0.0934888	0.767199
ENSMUSG00000035325	Sec31a	Sec31 homolog A (S. cerevisiae) [Source:MGI Symbol;Acc:MGI:1916412]	100361649	5	706	749	343	596	389	348	484	657	528	590	456	391	426	381	413	396	3581	4272	471.955	0.0943311	0.0562599	0.093601	0.767199
ENSMUSG00000021918	Nek4	NIMA (never in mitosis gene a)-related expressed kinase 4 [Source:MGI Symbol;Acc:MGI:1344404]	30951377	14	69	44	27	51	33	31	49	50	50	32	30	24	22	14	31	26	229	354	34.3168	-0.197107	0.117568	0.0936342	0.767199
ENSMUSG00000054675	Tmem119	transmembrane protein 119 [Source:MGI Symbol;Acc:MGI:2385228]	113793729	5	86	89	57	64	49	40	51	74	66	82	56	57	44	60	66	43	474	510	60.1439	0.178737	0.106615	0.0936457	0.767199
ENSMUSG00000054115	Skp2	S-phase kinase-associated protein 2 (p45) [Source:MGI Symbol;Acc:MGI:1351663]	9111985	15	23	17	7	22	22	9	21	16	16	19	7	6	8	7	6	10	79	137	12.564	-0.207298	0.123676	0.0937114	0.767199
ENSMUSG00000004100	Ppan	peter pan homolog [Source:MGI Symbol;Acc:MGI:2178445]	20888175	9	144	90	30	83	65	44	65	75	40	68	53	39	36	27	58	49	370	596	56.3092	-0.19865	0.118542	0.0937829	0.767199
ENSMUSG00000037857	Nufip2	nuclear fragile X mental retardation protein interacting protein 2 [Source:MGI Symbol;Acc:MGI:1915814]	77686155	11	578	514	259	461	379	314	431	517	386	406	255	236	353	290	269	296	2491	3453	356.268	-0.120168	0.0717243	0.093853	0.767199
ENSMUSG00000000168	Dlat	dihydrolipoamide S-acetyltransferase (E2 component of pyruvate dehydrogenase complex) [Source:MGI Symbol;Acc:MGI:2385311]	50634633	9	233	301	140	194	162	122	176	197	206	179	158	142	154	148	177	176	1340	1525	174.56	0.142662	0.0851715	0.0939341	0.767199
ENSMUSG00000036833	Pnpla7	patatin-like phospholipase domain containing 7 [Source:MGI Symbol;Acc:MGI:2385325]	24976033	2	46	59	31	45	32	38	50	41	36	52	42	53	44	43	32	28	330	342	41.7371	0.196131	0.117127	0.09403	0.767199
ENSMUSG00000076937	Iglc2	immunoglobulin lambda constant 2 [Source:MGI Symbol;Acc:MGI:99547]	19198396	16	341	359	116	336	474	249	341	293	203	208	303	194	128	166	124	196	1522	2509	243.935	-0.208943	0.124783	0.0940401	0.767199
ENSMUSG00000017607	Tns4	tensin 4 [Source:MGI Symbol;Acc:MGI:2144377]	99065678	11	1055	764	549	674	328	421	520	693	605	569	550	594	606	615	449	477	4465	5004	578.353	0.169822	0.101426	0.0940628	0.767199
ENSMUSG00000035790	Cep19	centrosomal protein 19 [Source:MGI Symbol;Acc:MGI:1914244]	32099800	16	92	66	32	65	58	52	52	59	78	70	42	45	53	55	48	52	443	476	55.9276	0.177175	0.105838	0.0941256	0.767199
ENSMUSG00000027459	Fam110a	family with sequence similarity 110, member A [Source:MGI Symbol;Acc:MGI:1921097]	151969398	2	91	107	31	82	88	32	56	58	64	49	48	26	40	34	54	27	342	545	52.0865	-0.202951	0.121273	0.0942292	0.767199
ENSMUSG00000092083	Kcnb2	potassium voltage gated channel, Shab-related subfamily, member 2 [Source:MGI Symbol;Acc:MGI:99632]	15287254	1	39	45	8	18	11	7	19	22	21	7	13	5	8	9	8	16	87	169	14.2517	-0.202994	0.121299	0.0942299	0.767199
ENSMUSG00000026981	Il1rn	interleukin 1 receptor antagonist [Source:MGI Symbol;Acc:MGI:96547]	24336853	2	377	253	140	250	165	85	156	177	105	122	179	60	104	76	155	161	962	1603	150.807	-0.204249	0.122057	0.0942501	0.767199
ENSMUSG00000035142	Nubpl	nucleotide binding protein-like [Source:MGI Symbol;Acc:MGI:1924076]	52097737	12	29	30	14	30	7	6	23	17	20	21	25	12	31	25	11	17	162	156	19.2343	0.208233	0.124441	0.0942587	0.767199
ENSMUSG00000028654	Mycl	v-myc avian myelocytomatosis viral oncogene lung carcinoma derived [Source:MGI Symbol;Acc:MGI:96799]	122995652	4	138	70	14	43	32	27	39	51	40	43	29	21	28	23	30	20	234	414	36.2186	-0.208857	0.124818	0.0942681	0.767199
ENSMUSG00000049606	Zfp644	zinc finger protein 644 [Source:MGI Symbol;Acc:MGI:1277212]	106616739	5	239	183	103	196	99	150	201	208	205	198	125	120	135	146	169	134	1232	1379	157.986	0.150926	0.0902153	0.0943362	0.767199
ENSMUSG00000017002	Slpi	secretory leukocyte peptidase inhibitor [Source:MGI Symbol;Acc:MGI:109297]	164354070	2	289	91	32	72	53	74	25	210	31	16	63	16	31	43	54	85	339	846	66.5077	-0.172969	0.103407	0.0943865	0.767199
ENSMUSG00000001729	Akt1	thymoma viral proto-oncogene 1 [Source:MGI Symbol;Acc:MGI:87986]	112653821	12	1047	811	336	805	551	385	604	644	537	619	474	411	405	335	454	392	3627	5183	520.049	-0.13173	0.0787607	0.094419	0.767199
ENSMUSG00000104018	4833412K13Rik	RIKEN cDNA 4833412K13 gene [Source:MGI Symbol;Acc:MGI:1921857]	78465448	1	31	32	11	25	21	9	20	28	32	38	20	13	15	16	19	27	180	177	21.2505	0.207159	0.123895	0.094513	0.767199
ENSMUSG00000037197	Rbm17	RNA binding motif protein 17 [Source:MGI Symbol;Acc:MGI:1924188]	11585437	2	363	353	167	304	262	189	310	279	260	302	175	146	172	192	181	172	1600	2227	228.393	-0.133084	0.079599	0.0945383	0.767199
ENSMUSG00000022680	Pdxdc1	pyridoxal-dependent decarboxylase domain containing 1 [Source:MGI Symbol;Acc:MGI:1920909]	13833148	16	900	1245	495	993	688	511	759	873	806	950	692	616	645	569	624	630	5532	6464	723.041	0.114294	0.0683616	0.0945436	0.767199
ENSMUSG00000031853	Map3k21	mitogen-activated protein kinase kinase kinase 21 [Source:MGI Symbol;Acc:MGI:2385307]	125910450	8	105	154	73	123	83	61	128	89	124	148	77	88	101	111	63	62	774	816	96.5558	0.184497	0.110373	0.0946064	0.767199
ENSMUSG00000028567	Txndc12	thioredoxin domain containing 12 (endoplasmic reticulum) [Source:MGI Symbol;Acc:MGI:1913323]	108834601	4	168	156	78	140	85	76	125	205	144	156	111	86	123	99	104	99	922	1033	117.281	0.156972	0.0939063	0.0946077	0.767199
ENSMUSG00000078851	H2aw	H2A.W histone [Source:MGI Symbol;Acc:MGI:2448458]	58954685	11	201	157	72	110	96	69	100	123	81	90	97	55	61	68	90	73	615	928	91.3824	-0.173446	0.103795	0.0947151	0.767199
ENSMUSG00000040699	Limd2	LIM domain containing 2 [Source:MGI Symbol;Acc:MGI:1915053]	106156256	11	145	77	30	63	63	33	47	44	50	61	41	26	33	23	37	36	307	502	46.6247	-0.205068	0.122725	0.0947315	0.767199
ENSMUSG00000051022	Hs3st1	heparan sulfate (glucosamine) 3-O-sulfotransferase 1 [Source:MGI Symbol;Acc:MGI:1201606]	39613935	5	64	42	8	25	37	23	40	37	25	27	34	14	13	10	21	16	160	276	25.2227	-0.208643	0.124867	0.0947354	0.767199
ENSMUSG00000024712	Rfk	riboflavin kinase [Source:MGI Symbol;Acc:MGI:1914688]	17394043	19	2364	3154	2018	3153	1500	2070	2317	2900	2896	2643	2034	2018	2312	2179	1650	1848	17580	19476	2269.33	0.146744	0.0878235	0.0947418	0.767199
ENSMUSG00000022024	Sugt1	SGT1, suppressor of G2 allele of SKP1 (S. cerevisiae) [Source:MGI Symbol;Acc:MGI:1915205]	79587691	14	452	437	213	347	236	283	340	362	374	372	275	231	231	272	248	297	2300	2670	300.751	0.113891	0.0681824	0.0948414	0.767383
ENSMUSG00000030319	Cand2	cullin-associated and neddylation-dissociated 2 (putative) [Source:MGI Symbol;Acc:MGI:1914338]	115774538	6	60	41	37	54	29	26	42	42	41	60	45	34	24	42	38	35	319	331	39.8196	0.193622	0.115939	0.0949118	0.767383
ENSMUSG00000030602	Pak4	p21 (RAC1) activated kinase 4 [Source:MGI Symbol;Acc:MGI:1917834]	28558819	7	256	246	127	224	141	129	188	208	218	217	121	180	177	124	167	131	1335	1519	172.429	0.138909	0.0831852	0.0949439	0.767383
ENSMUSG00000075600	Zc3h3	zinc finger CCCH type containing 3 [Source:MGI Symbol;Acc:MGI:2663721]	75754430	15	50	48	27	34	24	9	33	22	40	42	28	26	23	28	37	21	245	247	29.7033	0.20441	0.122502	0.0951924	0.768908
ENSMUSG00000024901	Peli3	pellino 3 [Source:MGI Symbol;Acc:MGI:1924963]	4929717	19	28	31	22	13	13	23	14	29	47	52	21	18	16	13	16	16	199	173	22.3994	0.207577	0.12451	0.0954837	0.769279
ENSMUSG00000039693	Msantd3	Myb/SANT-like DNA-binding domain containing 3 [Source:MGI Symbol;Acc:MGI:1913915]	48539935	4	62	15	16	16	15	20	17	51	27	11	12	11	13	15	12	14	115	212	18.9527	-0.203758	0.122262	0.0956009	0.769279
ENSMUSG00000001435	Col18a1	collagen, type XVIII, alpha 1 [Source:MGI Symbol;Acc:MGI:88451]	77052178	10	192	138	59	139	93	96	95	115	91	71	96	62	66	66	79	85	616	927	91.9487	-0.172259	0.103364	0.0956077	0.769279
ENSMUSG00000052707	Tnrc6a	trinucleotide repeat containing 6a [Source:MGI Symbol;Acc:MGI:2385292]	123123885	7	719	746	398	670	407	413	603	617	633	620	499	447	469	354	454	401	3877	4573	510.054	0.0934482	0.0560789	0.0956396	0.769279
ENSMUSG00000029199	Lias	lipoic acid synthetase [Source:MGI Symbol;Acc:MGI:1934604]	65391497	5	302	292	128	216	142	147	221	231	223	222	168	150	192	166	168	150	1439	1679	187.589	0.120126	0.0720966	0.0956781	0.769279
ENSMUSG00000046546	Fam43a	family with sequence similarity 43, member A [Source:MGI Symbol;Acc:MGI:2676309]	30599723	16	125	65	41	62	45	40	82	95	50	70	43	47	29	42	41	33	355	555	53.3933	-0.19406	0.116573	0.0959724	0.769279
ENSMUSG00000020471	Pold2	polymerase (DNA directed), delta 2, regulatory subunit [Source:MGI Symbol;Acc:MGI:1097163]	5872180	11	125	137	73	153	95	92	111	123	67	121	77	69	83	80	70	54	621	909	92.0739	-0.169638	0.101907	0.095986	0.769279
ENSMUSG00000028069	Gpatch4	G patch domain containing 4 [Source:MGI Symbol;Acc:MGI:1913864]	88043108	3	159	162	59	96	121	91	111	113	70	126	81	59	50	49	97	70	602	912	90.2013	-0.189606	0.113902	0.0959861	0.769279
ENSMUSG00000042638	Gucy2c	guanylate cyclase 2c [Source:MGI Symbol;Acc:MGI:106903]	136697284	6	589	832	525	752	410	429	629	711	712	690	532	475	538	433	457	507	4344	4877	562.214	0.134153	0.0806192	0.0961057	0.769279
ENSMUSG00000056220	Pla2g4a	phospholipase A2, group IVA (cytosolic, calcium-dependent) [Source:MGI Symbol;Acc:MGI:1195256]	149829618	1	144	133	70	108	82	74	90	109	132	120	83	75	89	72	75	76	722	810	92.37	0.144834	0.0870446	0.0961315	0.769279
ENSMUSG00000044786	Zfp36	zinc finger protein 36 [Source:MGI Symbol;Acc:MGI:99180]	28376784	7	283	300	212	251	192	175	195	298	309	277	219	183	202	193	169	167	1719	1906	221.102	0.140519	0.0844606	0.0961669	0.769279
ENSMUSG00000097222	Gata6os	GATA binding protein 6, opposite strand [Source:MGI Symbol;Acc:MGI:1915684]	10987944	18	22	19	9	18	8	18	14	24	29	29	19	10	20	15	8	12	142	132	16.4457	0.207723	0.12489	0.0962628	0.769279
ENSMUSG00000039911	Spsb1	splA/ryanodine receptor domain and SOCS box containing 1 [Source:MGI Symbol;Acc:MGI:1921896]	149896283	4	94	47	28	25	46	38	45	22	31	31	36	25	18	15	24	26	206	345	32.8821	-0.207702	0.124903	0.0963306	0.769279
ENSMUSG00000024892	Pcx	pyruvate carboxylase [Source:MGI Symbol;Acc:MGI:97520]	4510472	19	80	93	35	86	43	46	57	67	63	47	46	45	49	19	31	31	331	507	49.1961	-0.188455	0.113334	0.0963472	0.769279
ENSMUSG00000063275	Hacd1	3-hydroxyacyl-CoA dehydratase 1 [Source:MGI Symbol;Acc:MGI:1353592]	13850282	2	187	220	100	161	132	92	140	214	139	150	116	84	70	90	126	82	857	1246	124.659	-0.162219	0.0975598	0.0963587	0.769279
ENSMUSG00000027580	Helz2	helicase with zinc finger 2, transcriptional coactivator [Source:MGI Symbol;Acc:MGI:2385169]	181227615	2	142	192	124	180	91	60	129	170	136	129	122	128	153	130	109	96	1003	1088	128.233	0.182185	0.109588	0.0964238	0.769279
ENSMUSG00000096433	Zfp994	zinc finger protein 994 [Source:MGI Symbol;Acc:MGI:3643318]	22197265	17	39	46	25	48	21	30	40	30	41	27	32	35	36	38	28	32	269	279	33.9412	0.197429	0.11879	0.0965126	0.769279
ENSMUSG00000036764	Dnajc12	DnaJ heat shock protein family (Hsp40) member C12 [Source:MGI Symbol;Acc:MGI:1353428]	63382443	10	31	35	12	26	19	14	34	42	24	30	9	20	10	5	12	15	125	213	19.4417	-0.207372	0.124783	0.0965415	0.769279
ENSMUSG00000031634	Ufsp2	UFM1-specific peptidase 2 [Source:MGI Symbol;Acc:MGI:1913679]	45975528	8	294	272	115	266	178	133	223	251	211	167	139	135	136	157	137	137	1219	1732	175.447	-0.131665	0.0792429	0.0966062	0.769279
ENSMUSG00000035413	Tmem98	transmembrane protein 98 [Source:MGI Symbol;Acc:MGI:1923457]	80810175	11	370	406	248	392	211	214	325	394	367	364	296	254	308	304	201	191	2285	2560	294.065	0.147283	0.0886663	0.0966954	0.769279
ENSMUSG00000080316	Spaca6	sperm acrosome associated 6 [Source:MGI Symbol;Acc:MGI:1922452]	17827158	17	50	21	13	28	23	12	20	19	16	14	13	12	17	12	13	11	108	186	17.2526	-0.207432	0.124907	0.0967754	0.769279
ENSMUSG00000053862	Slc51b	solute carrier family 51, beta subunit [Source:MGI Symbol;Acc:MGI:3582052]	65412714	9	429	739	381	705	304	189	506	445	366	595	345	484	495	576	317	429	3607	3698	449.192	0.204497	0.123147	0.0967969	0.769279
ENSMUSG00000042988	Notum	notum palmitoleoyl-protein carboxylesterase [Source:MGI Symbol;Acc:MGI:1924833]	120653788	11	266	0	4	34	35	7	28	49	2	1	22	4	0	0	26	10	65	423	24.219	-0.0908586	0.054724	0.0968528	0.769279
ENSMUSG00000069094	Pde7a	phosphodiesterase 7A [Source:MGI Symbol;Acc:MGI:1202402]	19223108	3	255	225	110	186	85	106	138	175	164	141	114	77	89	72	113	105	875	1280	126.203	-0.159641	0.096176	0.0969373	0.769279
ENSMUSG00000025856	Pdgfa	platelet derived growth factor, alpha [Source:MGI Symbol;Acc:MGI:97527]	138976014	5	650	490	277	444	302	356	509	528	572	483	416	260	383	314	321	390	3139	3556	403.538	0.133314	0.0803182	0.0969492	0.769279
ENSMUSG00000020900	Myh10	myosin, heavy polypeptide 10, non-muscle [Source:MGI Symbol;Acc:MGI:1930780]	68691559	11	53	33	15	20	22	17	31	38	20	21	16	12	21	14	14	20	138	229	21.4873	-0.205682	0.123921	0.0969572	0.769279
ENSMUSG00000005881	Ergic3	ERGIC and golgi 3 [Source:MGI Symbol;Acc:MGI:1913616]	156008045	2	611	619	348	622	367	318	443	544	521	457	466	336	441	398	339	361	3319	3872	436.007	0.115781	0.0697598	0.0969733	0.769279
ENSMUSG00000005682	Pan2	PAN2 poly(A) specific ribonuclease subunit [Source:MGI Symbol;Acc:MGI:1918984]	128303335	10	110	115	56	110	57	51	114	83	95	98	68	71	85	47	88	83	635	696	80.5051	0.172332	0.103861	0.0970637	0.769279
ENSMUSG00000004626	Stxbp2	syntaxin binding protein 2 [Source:MGI Symbol;Acc:MGI:107370]	3630955	8	427	486	275	465	238	209	304	379	378	428	301	246	243	304	245	297	2442	2783	315.398	0.135967	0.0819755	0.0971912	0.769279
ENSMUSG00000026792	Lrsam1	leucine rich repeat and sterile alpha motif containing 1 [Source:MGI Symbol;Acc:MGI:2684789]	32925216	2	32	44	24	35	26	26	29	45	29	32	23	13	18	13	15	24	167	261	25.4421	-0.201331	0.121388	0.0972021	0.769279
ENSMUSG00000030612	Mrpl46	mitochondrial ribosomal protein L46 [Source:MGI Symbol;Acc:MGI:1914558]	78775236	7	207	222	85	167	90	80	129	165	127	159	143	113	105	107	130	114	998	1145	128.436	0.152889	0.0921822	0.097206	0.769279
ENSMUSG00000106205	C230096K16Rik	RIKEN cDNA C230096K16 gene [Source:MGI Symbol;Acc:MGI:3041194]	64804014	5	58	56	35	67	25	79	72	85	55	61	32	22	40	38	33	24	305	477	46.7146	-0.204882	0.12356	0.0972861	0.769279
ENSMUSG00000020644	Id2	inhibitor of DNA binding 2 [Source:MGI Symbol;Acc:MGI:96397]	25093799	12	493	349	201	337	261	205	276	348	306	314	210	190	189	181	190	200	1780	2470	252.594	-0.12235	0.0737885	0.0972931	0.769279
ENSMUSG00000016481	Cr1l	complement component (3b/4b) receptor 1-like [Source:MGI Symbol;Acc:MGI:88513]	195097382	1	517	540	293	426	282	317	389	407	454	434	333	262	324	327	277	312	2723	3171	357.08	0.105307	0.0635133	0.0973112	0.769279
ENSMUSG00000034259	Exosc4	exosome component 4 [Source:MGI Symbol;Acc:MGI:1923576]	76327397	15	119	92	40	96	67	59	89	110	64	68	55	51	49	57	54	56	454	672	67.0169	-0.166139	0.10022	0.0973686	0.769279
ENSMUSG00000033819	Ppp1r16a	protein phosphatase 1, regulatory subunit 16A [Source:MGI Symbol;Acc:MGI:1920312]	76671615	15	101	108	66	94	62	54	68	104	85	109	73	62	59	78	72	59	597	657	76.2456	0.161937	0.0977042	0.0974339	0.769279
ENSMUSG00000040596	Pogk	pogo transposable element with KRAB domain [Source:MGI Symbol;Acc:MGI:1918842]	166384622	1	66	75	38	61	45	52	66	46	60	51	35	22	32	32	33	37	302	449	44.883	-0.18612	0.112326	0.0975274	0.769279
ENSMUSG00000032727	Mier3	MIER family member 3 [Source:MGI Symbol;Acc:MGI:2442317]	111680979	13	178	278	208	248	110	174	234	267	311	270	215	173	198	195	134	149	1645	1697	204.807	0.181667	0.109654	0.0975743	0.769279
ENSMUSG00000032578	Cish	cytokine inducible SH2-containing protein [Source:MGI Symbol;Acc:MGI:103159]	107296026	9	57	65	40	47	29	33	31	56	105	51	42	29	45	38	23	35	368	358	43.5974	0.202618	0.122316	0.0976183	0.769279
ENSMUSG00000007029	Vars	valyl-tRNA synthetase [Source:MGI Symbol;Acc:MGI:90675]	35000987	17	354	300	108	257	207	103	221	259	154	211	176	149	106	106	140	149	1191	1809	176.074	-0.172707	0.104265	0.0976358	0.769279
ENSMUSG00000078813	Leng1	leukocyte receptor cluster (LRC) member 1 [Source:MGI Symbol;Acc:MGI:1917007]	3660098	7	100	127	68	110	73	82	82	93	105	60	50	45	70	59	62	52	503	735	74.4862	-0.173921	0.105038	0.097763	0.769809
ENSMUSG00000022100	Xpo7	exportin 7 [Source:MGI Symbol;Acc:MGI:1929705]	70654246	14	313	211	135	171	191	151	194	224	168	206	120	122	107	120	139	135	1117	1590	162.609	-0.154227	0.0932096	0.098001	0.770475
ENSMUSG00000026971	Itgb6	integrin beta 6 [Source:MGI Symbol;Acc:MGI:96615]	60598292	2	86	78	46	54	60	33	36	47	70	40	68	46	52	41	47	62	426	440	53.4873	0.196875	0.118993	0.0980252	0.770475
ENSMUSG00000037174	Elf2	E74-like factor 2 [Source:MGI Symbol;Acc:MGI:1916507]	51252720	3	159	140	60	89	85	82	90	110	100	91	65	44	72	60	70	59	561	815	81.5654	-0.162076	0.0979614	0.0980277	0.770475
ENSMUSG00000027466	Rbck1	RanBP-type and C3HC4-type zinc finger containing 1 [Source:MGI Symbol;Acc:MGI:1344372]	152316334	2	277	273	128	270	170	155	261	194	231	265	189	160	183	155	174	154	1511	1728	195.51	0.128507	0.0776938	0.0981242	0.770762
ENSMUSG00000078485	Plekhn1	pleckstrin homology domain containing, family N member 1 [Source:MGI Symbol;Acc:MGI:2387630]	156221456	4	77	70	28	65	58	34	50	91	66	76	65	41	42	43	52	57	442	473	55.166	0.183229	0.110806	0.0982086	0.770952
ENSMUSG00000026614	Slc30a10	solute carrier family 30, member 10 [Source:MGI Symbol;Acc:MGI:2685058]	185454848	1	86	71	89	137	60	103	155	187	153	118	54	65	39	21	47	19	516	888	82.3694	-0.194342	0.117558	0.0982985	0.771187
ENSMUSG00000063172	Hspb11	heat shock protein family B (small), member 11 [Source:MGI Symbol;Acc:MGI:1920188]	107253593	4	118	141	79	112	69	67	87	102	120	97	84	63	115	65	74	87	705	775	89.9974	0.162835	0.098536	0.0984234	0.771612
ENSMUSG00000029338	Antxr2	anthrax toxin receptor 2 [Source:MGI Symbol;Acc:MGI:1919164]	97882783	5	339	286	175	213	150	210	255	272	327	261	230	204	215	143	156	188	1724	1900	219.71	0.151095	0.0914513	0.0984947	0.771612
ENSMUSG00000022323	Rida	reactive intermediate imine deaminase A homolog [Source:MGI Symbol;Acc:MGI:1095401]	34484021	15	128	143	67	97	68	79	104	113	96	87	60	67	65	67	50	62	554	799	80.7468	-0.155208	0.0939527	0.0985379	0.771612
ENSMUSG00000021692	Dimt1	DIM1 dimethyladenosine transferase 1-like (S. cerevisiae) [Source:MGI Symbol;Acc:MGI:1913504]	106947127	13	35	23	10	17	20	17	14	14	20	16	9	10	9	10	8	6	88	150	13.9416	-0.205704	0.12454	0.0985944	0.771612
ENSMUSG00000050619	Zscan29	zinc finger SCAN domains 29 [Source:MGI Symbol;Acc:MGI:2139317]	121158273	2	73	65	31	62	40	45	44	67	36	37	55	33	29	32	32	22	276	427	41.9707	-0.190457	0.11533	0.0986534	0.771612
ENSMUSG00000038991	Txndc5	thioredoxin domain containing 5 [Source:MGI Symbol;Acc:MGI:2145316]	38500079	13	1074	1342	625	1114	838	627	926	1100	1017	1203	846	652	774	809	577	809	6687	7646	866.753	0.12505	0.0758055	0.0990209	0.773011
ENSMUSG00000015247	Nipsnap3b	nipsnap homolog 3B [Source:MGI Symbol;Acc:MGI:1913786]	53011880	4	287	241	153	240	126	135	191	228	207	193	196	134	212	159	149	151	1401	1601	182.099	0.139772	0.0847403	0.0990618	0.773011
ENSMUSG00000014856	Tmem208	transmembrane protein 208 [Source:MGI Symbol;Acc:MGI:1913570]	105326354	8	307	318	149	310	187	143	213	244	295	269	189	170	179	175	164	179	1620	1871	209.187	0.121302	0.0735608	0.0991466	0.773011
ENSMUSG00000023367	Tmem176a	transmembrane protein 176A [Source:MGI Symbol;Acc:MGI:1913308]	48840919	6	947	705	299	567	473	492	517	589	466	610	410	362	326	294	375	392	3235	4589	464.869	-0.139396	0.0845367	0.0991603	0.773011
ENSMUSG00000045790	Ccdc149	coiled-coil domain containing 149 [Source:MGI Symbol;Acc:MGI:2685293]	52374651	5	29	32	23	11	15	18	28	22	29	24	11	25	27	21	21	29	187	178	22.8866	0.205856	0.124867	0.0992302	0.773011
ENSMUSG00000016933	Plcg1	phospholipase C, gamma 1 [Source:MGI Symbol;Acc:MGI:97615]	160731300	2	150	115	45	91	56	56	66	80	84	62	75	30	39	49	49	39	427	659	63.1134	-0.187354	0.113645	0.0992318	0.773011
ENSMUSG00000029767	Calu	calumenin [Source:MGI Symbol;Acc:MGI:1097158]	29348069	6	410	389	145	274	268	198	280	328	304	254	181	126	196	211	178	150	1600	2292	230.295	-0.150655	0.0913899	0.0992538	0.773011
ENSMUSG00000038193	Hand2	heart and neural crest derivatives expressed 2 [Source:MGI Symbol;Acc:MGI:103580]	57320983	8	57	97	32	36	43	31	66	54	28	22	38	38	28	22	47	23	246	416	39.5864	-0.204667	0.124234	0.0994687	0.774215
ENSMUSG00000113326	Gm47586	predicted gene, 47586 [Source:MGI Symbol;Acc:MGI:6096627]	63244221	13	182	80	38	56	52	48	88	89	76	70	53	23	45	37	47	42	393	633	58.9551	-0.200211	0.121574	0.0995935	0.774597
ENSMUSG00000037652	Phc3	polyhomeotic 3 [Source:MGI Symbol;Acc:MGI:2181434]	30899371	3	248	216	98	205	145	131	170	152	155	138	124	83	117	112	117	116	962	1365	139.069	-0.137889	0.0837414	0.0996384	0.774597
ENSMUSG00000040466	Blvrb	biliverdin reductase B (flavin reductase (NADPH)) [Source:MGI Symbol;Acc:MGI:2385271]	27447978	7	324	208	134	180	121	161	185	263	172	168	150	116	123	102	138	124	1093	1576	159.05	-0.152025	0.0923564	0.0997498	0.774654
ENSMUSG00000029650	Slc46a3	solute carrier family 46, member 3 [Source:MGI Symbol;Acc:MGI:1918956]	147878437	5	53	46	26	42	28	44	49	60	55	28	26	23	26	28	21	18	225	348	34.082	-0.198213	0.120422	0.0997665	0.774654
ENSMUSG00000025940	Tmem70	transmembrane protein 70 [Source:MGI Symbol;Acc:MGI:1915068]	16665207	1	271	262	156	254	179	139	183	213	245	227	160	125	178	181	186	154	1456	1657	188.975	0.129894	0.0789631	0.0999708	0.775771
ENSMUSG00000034781	Gna11	guanine nucleotide binding protein, alpha 11 [Source:MGI Symbol;Acc:MGI:95766]	81528724	10	1393	1796	1127	1787	837	1038	1145	1303	1378	1328	1092	1101	1216	1275	946	984	9320	10426	1212.35	0.148097	0.0900699	0.100125	0.776273
ENSMUSG00000020467	Efemp1	epidermal growth factor-containing fibulin-like extracellular matrix protein 1 [Source:MGI Symbol;Acc:MGI:1339998]	28853204	11	97	103	53	77	60	55	88	111	114	85	76	68	63	50	62	70	588	644	74.4733	0.163275	0.0993231	0.100202	0.776273
ENSMUSG00000068267	Cenpb	centromere protein B [Source:MGI Symbol;Acc:MGI:88376]	131175182	2	483	536	309	433	238	257	368	442	386	352	361	339	322	249	327	322	2658	3066	348.448	0.133116	0.0809905	0.100259	0.776273
ENSMUSG00000105881	4932422M17Rik	RIKEN cDNA 4932422M17 gene [Source:MGI Symbol;Acc:MGI:1921616]	123138931	5	20	14	8	7	8	8	12	8	11	8	14	5	13	13	18	12	94	85	11.1918	0.200206	0.121816	0.100277	0.776273
ENSMUSG00000036333	Kidins220	kinase D-interacting substrate 220 [Source:MGI Symbol;Acc:MGI:1924730]	24974925	12	326	295	184	269	181	166	207	302	216	186	191	133	192	128	130	184	1360	1930	197.355	-0.140277	0.0854376	0.100617	0.776873
ENSMUSG00000045679	Pqlc3	PQ loop repeat containing [Source:MGI Symbol;Acc:MGI:2444067]	16988648	12	114	149	63	158	89	47	100	108	107	99	110	79	81	91	90	90	747	828	95.4802	0.171314	0.104359	0.100677	0.776873
ENSMUSG00000020366	Mapk9	mitogen-activated protein kinase 9 [Source:MGI Symbol;Acc:MGI:1346862]	49846751	11	173	230	121	166	138	123	137	249	135	141	110	109	110	99	107	118	929	1337	136.573	-0.154724	0.0942562	0.100688	0.776873
ENSMUSG00000022564	Grina	glutamate receptor, ionotropic, N-methyl D-aspartate-associated protein 1 (glutamate binding) [Source:MGI Symbol;Acc:MGI:1913418]	76246764	15	422	506	270	440	266	305	366	539	412	340	306	243	274	203	244	219	2241	3114	320.008	-0.131679	0.0802199	0.100698	0.776873
ENSMUSG00000042271	Nxt2	nuclear transport factor 2-like export factor 2 [Source:MGI Symbol;Acc:MGI:2147914]	142226770	X	62	84	28	74	45	41	57	79	92	74	63	38	54	56	39	31	447	470	54.8077	0.186057	0.113348	0.100698	0.776873
ENSMUSG00000001555	Fkbp10	FK506 binding protein 10 [Source:MGI Symbol;Acc:MGI:104769]	100415697	11	26	25	5	11	19	9	19	21	29	20	11	23	9	14	16	21	143	135	16.845	0.204347	0.124497	0.100718	0.776873
ENSMUSG00000021709	Erbin	Erbb2 interacting protein [Source:MGI Symbol;Acc:MGI:1890169]	103818787	13	398	520	341	450	206	325	397	396	409	375	327	305	411	325	297	303	2752	3033	356.107	0.156476	0.0953895	0.100923	0.777346
ENSMUSG00000024066	Xdh	xanthine dehydrogenase [Source:MGI Symbol;Acc:MGI:98973]	73883895	17	331	288	183	250	234	171	251	227	238	239	249	222	245	213	150	187	1743	1935	226.648	0.154462	0.0941745	0.10097	0.777346
ENSMUSG00000032690	Oas2	2'-5' oligoadenylate synthetase 2 [Source:MGI Symbol;Acc:MGI:2180852]	120730333	5	23	12	12	7	13	3	4	12	12	7	28	14	10	16	6	10	103	86	11.9736	0.187163	0.114146	0.101072	0.777346
ENSMUSG00000021185	Dglucy	D-glutamate cyclase [Source:MGI Symbol;Acc:MGI:2444813]	100779057	12	90	86	43	72	40	36	53	78	42	54	39	37	46	40	37	35	330	498	49.0131	-0.175346	0.106992	0.101241	0.777346
ENSMUSG00000029247	Paics	phosphoribosylaminoimidazole carboxylase, phosphoribosylaminoribosylaminoimidazole, succinocarboxamide synthetase [Source:MGI Symbol;Acc:MGI:1914304]	76951307	5	693	421	166	380	331	208	296	412	287	310	238	158	186	240	290	202	1911	2907	282.337	-0.171987	0.104947	0.101255	0.777346
ENSMUSG00000029314	Gpat3	glycerol-3-phosphate acyltransferase 3 [Source:MGI Symbol;Acc:MGI:3603816]	100845713	5	34	68	29	54	39	39	69	60	61	61	42	51	50	45	28	45	383	392	47.6575	0.193763	0.118237	0.10126	0.777346
ENSMUSG00000067847	Romo1	reactive oxygen species modulator 1 [Source:MGI Symbol;Acc:MGI:1914317]	156144039	2	755	751	385	673	481	392	460	609	558	471	430	321	430	337	417	300	3264	4506	464.803	-0.115424	0.0704464	0.101325	0.777346
ENSMUSG00000021877	Arf4	ADP-ribosylation factor 4 [Source:MGI Symbol;Acc:MGI:99433]	26638074	14	932	1058	504	925	573	469	694	809	854	768	646	528	616	460	530	705	5107	5964	666.811	0.113865	0.0694983	0.101341	0.777346
ENSMUSG00000045411	2410002F23Rik	RIKEN cDNA 2410002F23 gene [Source:MGI Symbol;Acc:MGI:1914226]	44246722	7	101	84	36	64	42	35	56	84	36	57	41	31	44	52	31	28	320	502	48.2703	-0.188531	0.115087	0.101389	0.777346
ENSMUSG00000024754	Cemip2	cell migration inducing hyaluronidase 2 [Source:MGI Symbol;Acc:MGI:1890373]	21778342	19	286	239	121	211	132	129	187	171	175	202	176	159	133	147	146	140	1278	1476	166.617	0.132487	0.0808837	0.101423	0.777346
ENSMUSG00000060591	Ifitm2	interferon induced transmembrane protein 2 [Source:MGI Symbol;Acc:MGI:1933382]	140954837	7	971	617	238	518	422	364	463	513	393	502	358	312	326	246	356	306	2799	4106	406.076	-0.151857	0.0927155	0.101446	0.777346
ENSMUSG00000058997	Vwa8	von Willebrand factor A domain containing 8 [Source:MGI Symbol;Acc:MGI:1919008]	78849052	14	273	313	219	295	134	198	239	290	295	266	213	205	229	201	160	200	1769	1961	227.968	0.148977	0.0909817	0.101539	0.777404
ENSMUSG00000031465	Angpt2	angiopoietin 2 [Source:MGI Symbol;Acc:MGI:1202890]	18690263	8	37	13	7	7	9	13	16	7	3	3	9	3	6	10	10	7	51	109	9.44098	-0.182668	0.111569	0.101574	0.777404
ENSMUSG00000020440	Arf5	ADP-ribosylation factor 5 [Source:MGI Symbol;Acc:MGI:99434]	28423560	6	1366	1387	727	1210	769	711	1020	1147	1111	1125	851	855	798	699	761	754	6954	8337	921.829	0.0784709	0.0479642	0.101834	0.778923
ENSMUSG00000069755	Zfp125	zinc finger protein 125 [Source:MGI Symbol;Acc:MGI:1336211]	20877084	12	29	20	11	20	12	12	18	20	29	31	20	12	19	7	10	21	149	142	17.359	0.204169	0.124854	0.101994	0.77936
ENSMUSG00000017692	Rhbdl3	rhomboid like 3 [Source:MGI Symbol;Acc:MGI:2179276]	80300912	11	20	33	16	27	19	12	21	18	27	28	19	24	19	16	22	13	168	166	20.4596	0.202	0.123534	0.102012	0.77936
ENSMUSG00000026349	Ccnt2	cyclin T2 [Source:MGI Symbol;Acc:MGI:1920199]	127774164	1	388	404	207	334	250	211	318	364	287	282	247	154	232	188	194	216	1800	2476	255.946	-0.112229	0.0686595	0.102139	0.779862
ENSMUSG00000085360	Arhgap27os2	Rho GTPase activating protein 27, opposite strand 2 [Source:MGI Symbol;Acc:MGI:3650160]	103355701	11	31	31	24	34	13	23	21	12	21	37	16	32	28	31	21	14	200	189	24.3466	0.203952	0.124889	0.102456	0.781772
ENSMUSG00000029088	Kcnip4	Kv channel interacting protein 4 [Source:MGI Symbol;Acc:MGI:1933131]	48389502	5	12	27	12	16	9	6	16	21	9	7	11	11	6	2	14	2	62	119	10.6016	-0.19296	0.118177	0.102511	0.781772
ENSMUSG00000035451	Foxa1	forkhead box A1 [Source:MGI Symbol;Acc:MGI:1347472]	57540628	12	364	324	147	247	180	125	205	267	193	231	156	135	139	144	159	147	1304	1859	186.744	-0.132314	0.0810576	0.102607	0.781828
ENSMUSG00000024529	Lox	lysyl oxidase [Source:MGI Symbol;Acc:MGI:96817]	52516067	18	57	52	21	17	29	36	26	33	48	27	40	28	25	31	32	41	272	271	33.5149	0.201816	0.123658	0.102668	0.781828
ENSMUSG00000041958	Pigs	phosphatidylinositol glycan anchor biosynthesis, class S [Source:MGI Symbol;Acc:MGI:2687325]	78328415	11	232	226	112	214	124	142	161	161	160	172	87	119	122	92	112	108	972	1372	139.849	-0.139194	0.0853061	0.102744	0.781828
ENSMUSG00000045100	Slc25a26	solute carrier family 25 (mitochondrial carrier, phosphate carrier), member 26 [Source:MGI Symbol;Acc:MGI:1914832]	94500331	6	49	39	24	37	28	32	13	38	24	26	21	21	17	18	22	13	162	260	25.2972	-0.201258	0.123349	0.102762	0.781828
ENSMUSG00000052040	Klf13	Kruppel-like factor 13 [Source:MGI Symbol;Acc:MGI:1354948]	63886351	7	481	463	235	376	230	238	306	463	476	344	295	265	308	263	236	239	2426	2792	312.997	0.127358	0.0780794	0.102863	0.782047
ENSMUSG00000098789	Jmjd7	jumonji domain containing 7 [Source:MGI Symbol;Acc:MGI:3845785]	120027483	2	17	22	16	10	11	13	25	23	16	13	10	9	5	4	7	15	79	137	12.916	-0.200367	0.122883	0.102985	0.782047
ENSMUSG00000047067	Dusp28	dual specificity phosphatase 28 [Source:MGI Symbol;Acc:MGI:1914696]	92906981	1	64	90	31	52	41	35	40	77	52	36	25	39	43	26	21	31	273	430	41.3666	-0.193579	0.118747	0.103062	0.782047
ENSMUSG00000015217	Hmgb3	high mobility group box 3 [Source:MGI Symbol;Acc:MGI:1098219]	71555918	X	590	332	163	306	235	197	242	299	261	289	195	162	160	133	213	192	1605	2364	232.697	-0.160503	0.0984811	0.103147	0.782047
ENSMUSG00000041040	Fam117b	family with sequence similarity 117, member B [Source:MGI Symbol;Acc:MGI:1920000]	59913006	1	147	182	78	187	115	128	127	131	191	158	97	116	120	121	113	87	1003	1095	127.517	0.158728	0.0973933	0.10315	0.782047
ENSMUSG00000044730	9930104L06Rik	RIKEN cDNA 9930104L06 gene [Source:MGI Symbol;Acc:MGI:3041172]	124937048	4	37	24	11	26	14	16	21	30	13	19	8	17	11	10	13	15	106	179	16.7108	-0.203282	0.124763	0.103239	0.782047
ENSMUSG00000032504	Pdcd6ip	programmed cell death 6 interacting protein [Source:MGI Symbol;Acc:MGI:1333753]	113651744	9	747	822	471	722	462	438	644	657	755	585	486	483	528	504	424	503	4268	4963	561.103	0.109046	0.0669805	0.103519	0.782047
ENSMUSG00000029469	Ift81	intraflagellar transport 81 [Source:MGI Symbol;Acc:MGI:1098597]	122550204	5	70	26	20	35	20	15	35	33	27	26	16	19	22	17	11	14	152	254	23.5115	-0.202669	0.124508	0.103577	0.782047
ENSMUSG00000035754	Wdr18	WD repeat domain 18 [Source:MGI Symbol;Acc:MGI:2158400]	79960152	10	124	118	45	89	69	85	90	108	63	79	58	51	64	71	63	42	491	728	72.9411	-0.168594	0.103601	0.103666	0.782047
ENSMUSG00000095567	Noc2l	NOC2 like nucleolar associated transcriptional repressor [Source:MGI Symbol;Acc:MGI:1931051]	156235919	4	243	191	78	151	120	113	138	131	115	168	118	94	83	61	70	84	793	1165	115.255	-0.168535	0.103573	0.103693	0.782047
ENSMUSG00000020917	Acly	ATP citrate lyase [Source:MGI Symbol;Acc:MGI:103251]	100476353	11	731	764	268	542	445	398	533	626	436	506	360	342	397	367	336	330	3074	4307	439.742	-0.115209	0.0708235	0.1038	0.782047
ENSMUSG00000097392	Thoc2l	THO complex subunit 2-like [Source:MGI Symbol;Acc:MGI:3040669]	104508350	5	427	445	184	367	246	224	398	379	330	426	253	243	251	281	251	265	2300	2670	298.879	0.121904	0.0749495	0.103848	0.782047
ENSMUSG00000072437	Nanos1	nanos C2HC-type zinc finger 1 [Source:MGI Symbol;Acc:MGI:2669254]	60755987	19	47	8	5	9	17	3	15	14	4	9	15	3	7	3	9	3	53	118	9.60098	-0.172472	0.106044	0.10386	0.782047
ENSMUSG00000025577	Cbx2	chromobox 2 [Source:MGI Symbol;Acc:MGI:88289]	119022962	11	33	17	10	7	24	8	18	20	16	14	12	1	5	4	16	5	73	137	12.1911	-0.187269	0.115164	0.103926	0.782047
ENSMUSG00000117499	Gm50010	predicted gene, 50010 [Source:MGI Symbol;Acc:MGI:6275297]	94814741	17	13	18	9	12	9	18	13	13	18	7	13	1	1	5	6	6	57	105	9.57326	-0.186754	0.114858	0.103957	0.782047
ENSMUSG00000025934	Gsta3	glutathione S-transferase, alpha 3 [Source:MGI Symbol;Acc:MGI:95856]	21240589	1	128	164	70	178	109	82	172	156	86	81	110	97	63	75	97	80	689	1059	104.989	-0.181235	0.111465	0.103964	0.782047
ENSMUSG00000032179	Bmp5	bone morphogenetic protein 5 [Source:MGI Symbol;Acc:MGI:88181]	75775364	9	125	109	39	118	62	68	81	108	88	92	57	35	59	44	57	50	482	710	69.5571	-0.168736	0.103778	0.103964	0.782047
ENSMUSG00000029148	Nrbp1	nuclear receptor binding protein 1 [Source:MGI Symbol;Acc:MGI:2183436]	31240864	5	241	226	147	219	139	193	220	246	213	212	154	184	186	176	153	176	1454	1631	189.874	0.142562	0.0877062	0.104067	0.782047
ENSMUSG00000002565	Scin	scinderin [Source:MGI Symbol;Acc:MGI:1306794]	40059769	12	171	310	167	318	137	113	179	198	316	154	129	141	176	191	169	249	1525	1593	190.687	0.190848	0.11742	0.104088	0.782047
ENSMUSG00000050071	Bex1	brain expressed X-linked 1 [Source:MGI Symbol;Acc:MGI:1328321]	136213972	X	150	24	10	20	28	12	18	66	10	12	35	6	4	15	25	17	124	328	24.5642	-0.157092	0.0966638	0.104133	0.782047
ENSMUSG00000097048	1600020E01Rik	RIKEN cDNA 1600020E01 gene [Source:MGI Symbol;Acc:MGI:1919262]	86526247	6	84	46	33	60	25	42	59	47	46	45	46	19	30	22	25	22	255	396	38.2341	-0.195209	0.120119	0.104136	0.782047
ENSMUSG00000001036	Epn2	epsin 2 [Source:MGI Symbol;Acc:MGI:1333766]	61517249	11	113	124	37	79	67	58	87	106	64	81	50	48	65	43	51	50	452	671	66.151	-0.167306	0.102961	0.104173	0.782047
ENSMUSG00000073489	Ifi204	interferon activated gene 204 [Source:MGI Symbol;Acc:MGI:96429]	173747293	1	20	18	7	13	9	31	4	8	14	12	17	15	13	14	31	17	133	110	15.6932	0.188916	0.116266	0.104192	0.782047
ENSMUSG00000002111	Spi1	spleen focus forming virus (SFFV) proviral integration oncogene [Source:MGI Symbol;Acc:MGI:98282]	91082390	2	47	26	15	35	34	23	16	30	17	21	15	15	18	13	15	23	137	226	21.7621	-0.202179	0.124556	0.104548	0.78412
ENSMUSG00000020149	Rab1a	RAB1A, member RAS oncogene family [Source:MGI Symbol;Acc:MGI:97842]	20201432	11	1059	1010	483	1049	669	531	704	934	746	736	561	536	472	493	564	571	4679	6439	663.704	-0.101526	0.0625668	0.104658	0.78412
ENSMUSG00000020287	Mpg	N-methylpurine-DNA glycosylase [Source:MGI Symbol;Acc:MGI:97073]	32226505	11	107	103	54	95	48	49	65	77	86	83	71	61	44	60	66	67	538	598	68.6001	0.161142	0.0993179	0.1047	0.78412
ENSMUSG00000000743	Chmp1a	charged multivesicular body protein 1A [Source:MGI Symbol;Acc:MGI:1920159]	123204264	8	897	1000	511	1030	479	596	672	915	876	785	660	603	616	582	534	563	5219	6100	683.302	0.110896	0.0683523	0.104712	0.78412
ENSMUSG00000063406	Tmed5	transmembrane p24 trafficking protein 5 [Source:MGI Symbol;Acc:MGI:1921586]	108106366	5	270	227	118	198	200	128	216	236	167	174	149	108	119	135	145	127	1124	1593	163.174	-0.140626	0.0866977	0.104798	0.784301
ENSMUSG00000029505	Ep400	E1A binding protein p400 [Source:MGI Symbol;Acc:MGI:1276124]	110664373	5	322	285	160	214	193	156	232	327	216	241	145	158	149	135	156	148	1348	1889	193.225	-0.133098	0.082122	0.105074	0.785915
ENSMUSG00000032299	Commd4	COMM domain containing 4 [Source:MGI Symbol;Acc:MGI:1913449]	57155035	9	209	179	88	157	116	86	119	119	127	105	85	80	81	91	86	91	746	1073	108.425	-0.145791	0.0899799	0.105176	0.786219
ENSMUSG00000000751	Rpa1	replication protein A1 [Source:MGI Symbol;Acc:MGI:1915525]	75298166	11	241	225	70	150	103	92	120	177	130	162	98	52	105	67	91	80	785	1178	113.411	-0.172542	0.106525	0.105291	0.786619
ENSMUSG00000087273	Gm13203	predicted gene 13203 [Source:MGI Symbol;Acc:MGI:3651445]	148713703	4	41	12	8	16	14	9	11	21	12	8	14	8	6	6	8	9	71	132	11.7046	-0.196987	0.121646	0.105375	0.786785
ENSMUSG00000020225	Tmbim4	transmembrane BAX inhibitor motif containing 4 [Source:MGI Symbol;Acc:MGI:1915462]	120201590	10	607	786	422	808	500	432	512	754	670	638	540	418	491	467	491	484	4199	4821	548.461	0.119843	0.0740359	0.105508	0.786805
ENSMUSG00000062203	Gspt1	G1 to S phase transition 1 [Source:MGI Symbol;Acc:MGI:1316728]	11219292	16	305	229	99	214	183	146	179	225	194	174	143	119	148	85	117	128	1108	1580	159.421	-0.144925	0.0895533	0.105596	0.786805
ENSMUSG00000020778	Ten1	TEN1 telomerase capping complex subunit [Source:MGI Symbol;Acc:MGI:1916785]	116198855	11	212	173	86	131	89	72	129	154	117	132	75	75	95	68	67	90	719	1046	103.715	-0.153843	0.095071	0.105622	0.786805
ENSMUSG00000012405	Rpl15	ribosomal protein L15 [Source:MGI Symbol;Acc:MGI:1913730]	18267823	14	329	281	188	325	194	172	213	254	180	212	178	135	157	198	174	140	1374	1956	200.889	-0.140854	0.0870481	0.105637	0.786805
ENSMUSG00000044702	Palb2	partner and localizer of BRCA2 [Source:MGI Symbol;Acc:MGI:3040695]	122107262	7	12	13	6	8	5	4	14	12	13	17	7	12	4	13	8	9	83	74	9.5387	0.196022	0.121158	0.105684	0.786805
ENSMUSG00000005951	Shpk	sedoheptulokinase [Source:MGI Symbol;Acc:MGI:1921887]	73199460	11	42	46	24	56	13	31	32	41	29	19	20	23	34	18	14	16	173	285	27.0997	-0.200516	0.123958	0.105746	0.786811
ENSMUSG00000055670	Zzef1	zinc finger, ZZ-type with EF hand domain 1 [Source:MGI Symbol;Acc:MGI:2444286]	72796226	11	326	374	263	371	185	237	325	350	334	358	232	246	265	225	228	282	2170	2431	281.354	0.137544	0.0850918	0.106003	0.787492
ENSMUSG00000032067	Pts	6-pyruvoyl-tetrahydropterin synthase [Source:MGI Symbol;Acc:MGI:1338783]	50521617	9	173	178	87	154	92	104	115	148	137	150	96	104	96	126	98	115	922	1051	119.735	0.138529	0.085706	0.106024	0.787492
ENSMUSG00000056941	Commd7	COMM domain containing 7 [Source:MGI Symbol;Acc:MGI:1914197]	153616933	2	228	212	149	207	126	101	149	180	119	161	122	106	92	114	118	111	943	1352	138.117	-0.14797	0.0915555	0.106056	0.787492
ENSMUSG00000028433	Ubap2	ubiquitin-associated protein 2 [Source:MGI Symbol;Acc:MGI:1916176]	41194313	4	417	360	164	339	239	227	290	321	234	325	175	188	205	163	235	151	1676	2357	240.04	-0.132554	0.0820233	0.106083	0.787492
ENSMUSG00000063253	Scoc	short coiled-coil protein [Source:MGI Symbol;Acc:MGI:1927654]	83430084	8	150	105	46	82	79	44	77	119	88	58	54	71	35	35	61	46	448	702	67.414	-0.188941	0.116944	0.106169	0.787567
ENSMUSG00000023106	Denr	density-regulated protein [Source:MGI Symbol;Acc:MGI:1915434]	123907175	5	508	440	210	397	278	251	306	396	292	310	238	231	214	225	244	256	2010	2786	286.985	-0.106502	0.0659502	0.106335	0.787567
ENSMUSG00000035992	Fnip1	folliculin interacting protein 1 [Source:MGI Symbol;Acc:MGI:2444668]	54438199	11	261	302	184	219	152	213	225	241	244	241	222	160	171	236	179	172	1625	1797	210.656	0.149198	0.0924013	0.106381	0.787567
ENSMUSG00000020687	Cdc27	cell division cycle 27 [Source:MGI Symbol;Acc:MGI:102685]	104502745	11	126	136	47	113	67	63	79	109	88	91	57	66	58	39	49	56	504	740	72.8892	-0.161678	0.100133	0.106392	0.787567
ENSMUSG00000028322	Exosc3	exosome component 3 [Source:MGI Symbol;Acc:MGI:1913612]	45316613	4	74	65	23	67	62	27	57	51	36	33	19	24	48	27	41	35	263	426	40.9497	-0.19734	0.122223	0.1064	0.787567
ENSMUSG00000039210	Gpatch2	G patch domain containing 2 [Source:MGI Symbol;Acc:MGI:1915019]	187215508	1	216	254	174	259	134	144	222	196	234	235	168	163	181	140	159	150	1430	1599	184.739	0.137745	0.085337	0.106499	0.787848
ENSMUSG00000022995	Enah	ENAH actin regulator [Source:MGI Symbol;Acc:MGI:108360]	181896384	1	247	402	112	183	140	156	252	237	260	189	150	98	95	111	149	106	1158	1729	168.203	-0.178164	0.110411	0.106605	0.787881
ENSMUSG00000030825	Hsd17b14	hydroxysteroid (17-beta) dehydrogenase 14 [Source:MGI Symbol;Acc:MGI:1913315]	45554893	7	35	19	19	34	31	11	21	16	24	28	15	10	8	11	9	7	112	186	17.5631	-0.199813	0.123851	0.106671	0.787881
ENSMUSG00000037321	Tap1	transporter 1, ATP-binding cassette, sub-family B (MDR/TAP) [Source:MGI Symbol;Acc:MGI:98483]	34187553	17	196	190	89	162	264	157	151	165	161	237	152	153	163	140	156	192	1354	1374	170.468	0.187668	0.116329	0.106688	0.787881
ENSMUSG00000029404	Arl6ip4	ADP-ribosylation factor-like 6 interacting protein 4 [Source:MGI Symbol;Acc:MGI:1929500]	124116089	5	307	262	111	225	128	136	217	191	185	163	167	124	110	115	126	110	1100	1577	158.127	-0.137958	0.0855679	0.106905	0.789033
ENSMUSG00000022848	Slc49a4	solute carrier family 49 member 4 [Source:MGI Symbol;Acc:MGI:2387188]	35694062	16	297	256	125	214	172	142	229	182	221	202	161	162	173	158	161	162	1400	1617	183.058	0.125001	0.077591	0.107174	0.790265
ENSMUSG00000027282	Mtch2	mitochondrial carrier 2 [Source:MGI Symbol;Acc:MGI:1929260]	90847155	2	1260	1555	948	1572	911	1063	1223	1785	1350	1294	801	730	912	819	861	765	7532	10317	1072.1	-0.130363	0.0809243	0.107195	0.790265
ENSMUSG00000041828	Abca8a	ATP-binding cassette, sub-family A (ABC1), member 8a [Source:MGI Symbol;Acc:MGI:2386846]	110025634	11	27	49	34	44	35	27	27	34	22	34	18	24	24	19	21	15	177	277	27.7028	-0.19836	0.123173	0.107307	0.790634
ENSMUSG00000032501	Trib1	tribbles pseudokinase 1 [Source:MGI Symbol;Acc:MGI:2443397]	59648350	15	466	360	160	423	271	232	387	486	398	282	230	156	190	177	242	244	1919	2785	276.884	-0.158475	0.0984368	0.107416	0.790906
ENSMUSG00000079334	Naa80	N(alpha)-acetyltransferase 80, NatH catalytic subunit [Source:MGI Symbol;Acc:MGI:1888902]	107578887	9	85	37	35	50	31	47	37	66	61	72	47	21	49	48	50	36	384	388	46.9354	0.19371	0.120341	0.107467	0.790906
ENSMUSG00000079419	Ms4a6c	membrane-spanning 4-domains, subfamily A, member 6C [Source:MGI Symbol;Acc:MGI:2385644]	11469366	19	66	49	11	33	37	47	34	26	63	29	43	31	31	34	31	46	308	303	37.4851	0.200211	0.124438	0.107634	0.7914
ENSMUSG00000045281	Gpr20	G protein-coupled receptor 20 [Source:MGI Symbol;Acc:MGI:2441803]	73694604	15	95	115	46	63	36	38	62	88	70	69	71	50	49	56	61	66	492	543	62.2821	0.175623	0.109163	0.107658	0.7914
ENSMUSG00000028536	2610528J11Rik	RIKEN cDNA 2610528J11 gene [Source:MGI Symbol;Acc:MGI:1913701]	118526999	4	245	285	165	263	158	144	195	208	229	212	186	165	179	187	147	148	1453	1663	189.913	0.12821	0.0797063	0.107719	0.7914
ENSMUSG00000027274	Mkks	McKusick-Kaufman syndrome [Source:MGI Symbol;Acc:MGI:1891836]	136873780	2	56	75	39	64	56	39	59	52	59	46	55	50	50	44	49	58	411	440	52.7942	0.177901	0.110632	0.107825	0.791721
ENSMUSG00000074882	Cyp2c68	cytochrome P450, family 2, subfamily c, polypeptide 68 [Source:MGI Symbol;Acc:MGI:3612287]	39688834	19	52	68	15	26	22	15	35	59	46	12	26	7	14	15	19	23	162	292	25.6394	-0.198792	0.123658	0.107925	0.791969
ENSMUSG00000030447	Cyfip1	cytoplasmic FMR1 interacting protein 1 [Source:MGI Symbol;Acc:MGI:1338801]	55841745	7	411	366	183	325	241	245	321	311	290	314	243	228	284	217	221	267	2064	2403	271.828	0.114725	0.0713759	0.107982	0.791969
ENSMUSG00000033446	Lpar6	lysophosphatidic acid receptor 6 [Source:MGI Symbol;Acc:MGI:1914418]	73237895	14	205	184	84	157	108	109	122	118	167	135	135	105	145	89	89	104	969	1087	124.281	0.149297	0.0929066	0.108063	0.792113
ENSMUSG00000001962	Fam50a	family with sequence similarity 50, member A [Source:MGI Symbol;Acc:MGI:1351626]	74313033	X	100	90	58	62	50	43	91	55	59	88	65	60	49	52	72	69	514	549	65.2803	0.179977	0.112039	0.10819	0.792589
ENSMUSG00000025616	Usp16	ubiquitin specific peptidase 16 [Source:MGI Symbol;Acc:MGI:1921362]	87454703	16	207	182	88	167	142	117	157	165	142	151	90	88	115	87	108	94	875	1225	125.609	-0.133514	0.0831955	0.108532	0.793681
ENSMUSG00000005397	Nid1	nidogen 1 [Source:MGI Symbol;Acc:MGI:97342]	13437551	13	158	129	54	107	63	64	105	120	120	84	109	92	73	70	96	68	712	800	90.9062	0.163037	0.101594	0.108539	0.793681
ENSMUSG00000110148	5830408C22Rik	RIKEN cDNA 5830408C22 gene [Source:MGI Symbol;Acc:MGI:1921994]	25101216	8	13	21	13	10	13	20	13	9	25	11	14	12	23	21	16	7	129	112	15.3886	0.196343	0.122356	0.108563	0.793681
ENSMUSG00000028364	Tnc	tenascin C [Source:MGI Symbol;Acc:MGI:101922]	63959785	4	297	341	135	300	143	155	245	181	211	254	221	189	175	137	205	184	1576	1797	203.204	0.148624	0.0926349	0.108625	0.793681
ENSMUSG00000038463	Olfml2b	olfactomedin-like 2B [Source:MGI Symbol;Acc:MGI:2443310]	170644532	1	54	77	28	73	60	37	45	46	56	63	66	38	43	31	47	59	403	420	50.3322	0.187376	0.116796	0.108648	0.793681
ENSMUSG00000026748	Plxdc2	plexin domain containing 2 [Source:MGI Symbol;Acc:MGI:1914698]	16356304	2	22	27	15	21	19	25	28	20	27	31	39	19	13	22	14	21	186	177	22.5834	0.199969	0.124672	0.108723	0.793777
ENSMUSG00000042216	Sgsm1	small G protein signaling modulator 1 [Source:MGI Symbol;Acc:MGI:107320]	113243220	5	112	78	63	78	65	23	79	63	63	90	72	66	69	51	53	68	532	561	66.9138	0.186321	0.116202	0.108841	0.794184
ENSMUSG00000023353	Agap3	ArfGAP with GTPase domain, ankyrin repeat and PH domain 3 [Source:MGI Symbol;Acc:MGI:2183446]	24452177	5	170	164	80	143	100	86	118	162	138	123	85	81	78	68	81	71	725	1023	103.475	-0.138198	0.0862602	0.109131	0.795817
ENSMUSG00000040767	Snrnp25	small nuclear ribonucleoprotein 25 (U11/U12) [Source:MGI Symbol;Acc:MGI:1925622]	32205415	11	218	144	59	128	99	75	107	118	123	92	82	71	74	68	73	59	642	948	93.2602	-0.16083	0.100435	0.109304	0.795817
ENSMUSG00000026870	Cutal	cutA divalent cation tolerance homolog-like [Source:MGI Symbol;Acc:MGI:1925246]	34874396	2	159	215	145	206	118	96	107	148	142	142	162	110	156	151	109	135	1107	1194	142.374	0.1743	0.108861	0.109349	0.795817
ENSMUSG00000035845	Alg12	asparagine-linked glycosylation 12 (alpha-1,6-mannosyltransferase) [Source:MGI Symbol;Acc:MGI:2385025]	88805244	15	70	68	29	36	31	30	43	54	81	49	27	20	48	38	47	41	351	361	42.6119	0.191997	0.119935	0.109411	0.795817
ENSMUSG00000012123	Crybg2	crystallin beta-gamma domain containing 2 [Source:MGI Symbol;Acc:MGI:1334463]	134060815	4	98	131	123	147	87	97	98	158	145	117	101	111	139	89	95	107	904	939	115.005	0.178769	0.111676	0.109424	0.795817
ENSMUSG00000003585	Sec14l2	SEC14-like lipid binding 2 [Source:MGI Symbol;Acc:MGI:1915065]	4097039	11	12	23	4	10	10	8	15	31	7	2	10	9	8	12	4	1	53	113	9.6584	-0.177409	0.11085	0.109501	0.795817
ENSMUSG00000085116	Gm2735	predicted gene 2735 [Source:MGI Symbol;Acc:MGI:3780904]	59844327	9	45	38	9	37	28	14	27	19	36	32	20	25	21	40	27	15	216	217	26.1419	0.1994	0.124598	0.109523	0.795817
ENSMUSG00000043015	Nemp2	nuclear envelope integral membrane protein 2 [Source:MGI Symbol;Acc:MGI:2444113]	52630703	1	18	4	5	9	7	4	10	11	11	14	9	6	9	10	6	12	77	68	8.84341	0.192077	0.120036	0.10956	0.795817
ENSMUSG00000045136	Tubb2b	tubulin, beta 2B class IIB [Source:MGI Symbol;Acc:MGI:1920960]	34126748	13	316	79	48	105	74	40	76	135	76	50	68	44	36	49	97	29	449	873	74.6309	-0.194096	0.121328	0.10965	0.79602
ENSMUSG00000034560	Washc4	WASH complex subunit 4 [Source:MGI Symbol;Acc:MGI:2441787]	83543752	10	114	93	41	91	42	68	90	96	84	61	55	44	50	35	48	52	429	635	62.6756	-0.168608	0.105427	0.109758	0.796349
ENSMUSG00000000194	Gpr107	G protein-coupled receptor 107 [Source:MGI Symbol;Acc:MGI:2139054]	31152316	2	310	326	165	262	158	172	194	256	235	225	191	181	216	210	163	167	1588	1843	208.303	0.125653	0.0786138	0.109963	0.796848
ENSMUSG00000033434	Gtpbp6	GTP binding protein 6 (putative) [Source:MGI Symbol;Acc:MGI:1306825]	110103975	5	85	81	55	74	38	39	54	55	46	58	37	26	42	39	33	41	322	481	47.9165	-0.176248	0.110274	0.109982	0.796848
ENSMUSG00000089682	Bcl2l2	BCL2-like 2 [Source:MGI Symbol;Acc:MGI:108052]	54883377	14	122	159	67	127	79	82	88	122	121	103	85	88	90	80	90	89	746	846	96.6147	0.142767	0.0893337	0.110013	0.796848
ENSMUSG00000036167	Pphln1	periphilin 1 [Source:MGI Symbol;Acc:MGI:1917029]	93398350	15	23	18	8	8	15	14	11	16	11	7	11	2	9	2	13	7	62	113	10.3751	-0.191184	0.119654	0.110087	0.796933
ENSMUSG00000048696	Mex3d	mex3 RNA binding family member D [Source:MGI Symbol;Acc:MGI:2681847]	80380355	10	112	39	17	37	37	28	37	50	41	33	25	25	12	21	33	20	210	357	32.5844	-0.199386	0.124833	0.110217	0.797424
ENSMUSG00000020472	Zkscan17	zinc finger with KRAB and SCAN domains 17 [Source:MGI Symbol;Acc:MGI:2679270]	59485520	11	59	40	30	47	19	22	38	47	29	45	38	37	40	27	37	32	285	302	35.8262	0.188249	0.117939	0.110454	0.798343
ENSMUSG00000024309	Pfdn6	prefoldin subunit 6 [Source:MGI Symbol;Acc:MGI:95908]	33938821	17	296	284	138	241	165	150	227	244	188	214	136	108	152	126	172	156	1252	1745	178.637	-0.120699	0.0756369	0.110541	0.798343
ENSMUSG00000054426	A930005H10Rik	RIKEN cDNA A930005H10 gene [Source:MGI Symbol;Acc:MGI:1915411]	115881581	3	64	50	32	53	26	13	31	43	41	54	55	34	43	27	19	31	304	312	37.0133	0.195388	0.122457	0.110588	0.798343
ENSMUSG00000026987	Baz2b	bromodomain adjacent to zinc finger domain, 2B [Source:MGI Symbol;Acc:MGI:2442782]	59899363	2	582	540	335	412	333	463	554	545	615	517	371	339	385	342	426	407	3402	3764	438.274	0.137653	0.0862788	0.110613	0.798343
ENSMUSG00000090086	AI480526	expressed sequence AI480526 [Source:MGI Symbol;Acc:MGI:2140910]	123133723	5	119	144	70	124	66	81	73	121	119	110	102	70	96	75	65	80	717	798	91.6242	0.153016	0.095957	0.110795	0.798343
ENSMUSG00000016087	Fli1	Friend leukemia integration 1 [Source:MGI Symbol;Acc:MGI:95554]	32422204	9	34	29	16	30	24	24	28	33	37	26	30	22	35	22	21	20	213	218	26.4728	0.191525	0.12013	0.110864	0.798343
ENSMUSG00000016427	Ndufa1	NADH:ubiquinone oxidoreductase subunit A1 [Source:MGI Symbol;Acc:MGI:1929511]	37187588	X	766	913	523	949	559	425	571	671	696	517	496	383	492	461	392	403	3840	5377	553.121	-0.133217	0.083586	0.110989	0.798343
ENSMUSG00000031672	Got2	glutamatic-oxaloacetic transaminase 2, mitochondrial [Source:MGI Symbol;Acc:MGI:95792]	95864134	8	491	612	280	454	359	257	426	535	436	435	315	287	240	243	238	266	2460	3414	349.162	-0.125734	0.0789062	0.111057	0.798343
ENSMUSG00000058076	Sdhc	succinate dehydrogenase complex, subunit C, integral membrane protein [Source:MGI Symbol;Acc:MGI:1913302]	171127165	1	955	1231	645	1084	593	489	637	890	765	647	639	544	503	536	473	491	4598	6524	664.64	-0.133569	0.0838317	0.111093	0.798343
ENSMUSG00000026202	Tuba4a	tubulin, alpha 4A [Source:MGI Symbol;Acc:MGI:1095410]	75214228	1	1072	1109	308	848	708	436	606	985	678	741	440	404	382	332	580	519	4076	6072	592.818	-0.163594	0.102687	0.111129	0.798343
ENSMUSG00000022678	Nde1	nudE neurodevelopment protein 1 [Source:MGI Symbol;Acc:MGI:1914453]	14163275	16	147	142	42	74	96	54	90	116	79	86	45	49	55	54	70	62	500	761	74.1203	-0.177322	0.111337	0.111237	0.798343
ENSMUSG00000001911	Nfix	nuclear factor I/X [Source:MGI Symbol;Acc:MGI:97311]	84699876	8	714	580	265	445	339	337	427	476	440	413	355	278	316	252	275	267	2596	3583	366.968	-0.108346	0.0680438	0.111318	0.798343
ENSMUSG00000022425	Enpp2	ectonucleotide pyrophosphatase/phosphodiesterase 2 [Source:MGI Symbol;Acc:MGI:1321390]	54838901	15	66	67	31	76	27	40	73	75	46	52	35	28	42	35	27	33	298	455	44.3036	-0.18193	0.114279	0.111389	0.798343
ENSMUSG00000018395	Kif3a	kinesin family member 3A [Source:MGI Symbol;Acc:MGI:107689]	53567379	11	112	78	53	64	42	76	78	97	57	69	47	38	51	33	61	46	402	600	60.0548	-0.178597	0.112187	0.111395	0.798343
ENSMUSG00000079523	Tmsb10	thymosin, beta 10 [Source:MGI Symbol;Acc:MGI:109146]	72957347	6	1366	1548	730	1243	1000	634	1064	1289	1192	1232	866	781	886	780	889	924	7550	8874	990.728	0.102828	0.0646132	0.11151	0.798343
ENSMUSG00000031430	Vsig1	V-set and immunoglobulin domain containing 1 [Source:MGI Symbol;Acc:MGI:1926039]	140907608	X	52	14	3	24	16	8	18	25	7	3	21	1	13	2	16	6	69	160	12.7865	-0.165996	0.104306	0.111513	0.798343
ENSMUSG00000021707	Dhfr	dihydrofolate reductase [Source:MGI Symbol;Acc:MGI:94890]	92354726	13	126	143	60	102	69	67	91	125	101	102	51	58	60	50	58	63	543	783	78.0478	-0.154277	0.0969511	0.111546	0.798343
ENSMUSG00000001441	Npepps	aminopeptidase puromycin sensitive [Source:MGI Symbol;Acc:MGI:1101358]	97205842	11	422	387	201	315	245	249	331	305	349	314	273	216	237	209	249	260	2107	2455	276.756	0.105876	0.0665353	0.111547	0.798343
ENSMUSG00000002006	Pdzd4	PDZ domain containing 4 [Source:MGI Symbol;Acc:MGI:2443483]	73793359	X	19	21	13	8	15	11	15	27	7	14	5	10	13	14	5	3	71	129	12.0091	-0.191666	0.120451	0.111557	0.798343
ENSMUSG00000116498	Gm38563	predicted gene, 38563 [Source:MGI Symbol;Acc:MGI:5621448]	61157869	15	39	42	15	8	12	17	20	39	24	23	12	10	14	10	7	10	110	192	17.2428	-0.196444	0.123492	0.111667	0.798343
ENSMUSG00000032849	Abcc4	ATP-binding cassette, sub-family C (CFTR/MRP), member 4 [Source:MGI Symbol;Acc:MGI:2443111]	118482692	14	269	73	30	57	41	46	68	75	68	35	58	52	27	23	48	41	352	659	56.8002	-0.197261	0.12404	0.111765	0.798343
ENSMUSG00000002058	Unc119	unc-119 lipid binding chaperone [Source:MGI Symbol;Acc:MGI:1328357]	78343482	11	109	101	27	109	47	37	45	97	66	63	40	36	37	47	42	27	358	572	53.2673	-0.189217	0.118998	0.111815	0.798343
ENSMUSG00000033917	Gde1	glycerophosphodiester phosphodiesterase 1 [Source:MGI Symbol;Acc:MGI:1891827]	118688545	7	332	498	212	441	231	265	321	403	323	311	220	221	234	209	186	225	1929	2703	276.569	-0.12912	0.0812113	0.111852	0.798343
ENSMUSG00000072618	Gm10384	predicted gene 10384 [Source:MGI Symbol;Acc:MGI:3641812]	36870501	15	29	40	7	21	11	6	18	30	26	22	24	12	24	12	33	12	165	162	19.2924	0.197532	0.124247	0.111872	0.798343
ENSMUSG00000025150	Cbr2	carbonyl reductase 2 [Source:MGI Symbol;Acc:MGI:107200]	120729489	11	227	126	55	107	66	65	56	114	94	75	58	65	56	59	52	56	515	816	77.0942	-0.184811	0.11628	0.111979	0.798343
ENSMUSG00000063652	Slc22a21	solute carrier family 22 (organic cation transporter), member 21 [Source:MGI Symbol;Acc:MGI:1929481]	53949965	11	31	45	40	39	20	36	36	37	32	47	28	26	44	32	52	29	290	284	36.132	0.195845	0.123223	0.11198	0.798343
ENSMUSG00000034647	Ankrd12	ankyrin repeat domain 12 [Source:MGI Symbol;Acc:MGI:1914357]	65965698	17	595	433	244	299	302	340	447	362	403	401	297	268	363	319	325	322	2698	3022	349.87	0.144603	0.090993	0.112023	0.798343
ENSMUSG00000010609	Psen2	presenilin 2 [Source:MGI Symbol;Acc:MGI:109284]	180227004	1	134	153	78	105	89	84	106	110	105	120	109	86	89	87	97	71	764	859	99.1838	0.143469	0.0903288	0.112219	0.798417
ENSMUSG00000020547	Bzw2	basic leucine zipper and W2 domains 2 [Source:MGI Symbol;Acc:MGI:1914162]	36091835	12	540	349	94	311	217	188	290	339	241	229	191	139	161	137	239	174	1511	2328	223.107	-0.17151	0.108021	0.112345	0.798417
ENSMUSG00000034471	Caskin2	CASK-interacting protein 2 [Source:MGI Symbol;Acc:MGI:2157062]	115799183	11	154	133	74	140	67	72	75	116	90	96	66	68	74	62	52	63	571	831	83.0852	-0.15436	0.0972306	0.112384	0.798417
ENSMUSG00000074093	Svip	small VCP/p97-interacting protein [Source:MGI Symbol;Acc:MGI:1922994]	51997171	7	95	113	36	111	56	59	56	106	78	117	59	53	77	74	63	58	579	632	72.5143	0.172865	0.108897	0.112419	0.798417
ENSMUSG00000023571	C1qtnf12	C1q and tumor necrosis factor related 12 [Source:MGI Symbol;Acc:MGI:1914639]	155962318	4	49	54	22	45	25	44	27	37	49	36	43	36	40	32	32	23	291	303	36.3986	0.187584	0.118208	0.112535	0.798417
ENSMUSG00000007038	Neu1	neuraminidase 1 [Source:MGI Symbol;Acc:MGI:97305]	34931253	17	680	938	608	1090	319	495	636	908	624	537	406	417	522	409	523	403	3841	5674	568.999	-0.166598	0.105003	0.112604	0.798417
ENSMUSG00000028229	Rmdn1	regulator of microtubule dynamics 1 [Source:MGI Symbol;Acc:MGI:1913552]	19575162	4	82	100	55	90	78	51	70	83	55	56	63	46	42	65	48	32	407	609	61.5554	-0.176577	0.111297	0.112616	0.798417
ENSMUSG00000039167	Adgrl4	adhesion G protein-coupled receptor L4 [Source:MGI Symbol;Acc:MGI:2655562]	151437887	3	39	36	22	22	14	23	30	38	29	20	17	16	20	11	18	9	140	224	21.4997	-0.196299	0.123787	0.11279	0.798417
ENSMUSG00000039114	Nrn1	neuritin 1 [Source:MGI Symbol;Acc:MGI:1915654]	36725361	13	11	16	9	12	4	7	4	6	18	13	9	12	11	8	5	4	80	69	9.0674	0.188916	0.119133	0.112793	0.798417
ENSMUSG00000035049	Rrp12	ribosomal RNA processing 12 homolog (S. cerevisiae) [Source:MGI Symbol;Acc:MGI:2147437]	41862851	19	42	46	10	30	26	25	20	49	30	28	17	19	14	17	17	10	152	248	23.1638	-0.196935	0.124222	0.112888	0.798417
ENSMUSG00000032437	Stt3b	STT3, subunit of the oligosaccharyltransferase complex, homolog B (S. cerevisiae) [Source:MGI Symbol;Acc:MGI:1915542]	115242581	9	666	718	375	685	441	395	574	684	650	598	428	386	468	441	410	463	3844	4538	506.531	0.0924613	0.0583241	0.112898	0.798417
ENSMUSG00000045438	Cox19	cytochrome c oxidase assembly protein 19 [Source:MGI Symbol;Acc:MGI:1915283]	139336189	5	144	139	78	126	92	94	129	131	136	172	97	82	100	82	92	79	840	933	107.112	0.141462	0.0892347	0.112904	0.798417
ENSMUSG00000020893	Per1	period circadian clock 1 [Source:MGI Symbol;Acc:MGI:1098283]	69095217	11	43	32	23	55	31	40	21	27	26	31	52	38	50	28	25	30	280	272	34.8395	0.197866	0.124823	0.112926	0.798417
ENSMUSG00000034659	Tmem109	transmembrane protein 109 [Source:MGI Symbol;Acc:MGI:1915789]	10870660	19	321	297	166	300	221	227	234	333	283	257	183	177	167	144	178	134	1523	2099	216.988	-0.129787	0.0818826	0.112959	0.798417
ENSMUSG00000026925	Inpp5e	inositol polyphosphate-5-phosphatase E [Source:MGI Symbol;Acc:MGI:1927753]	26396249	2	56	43	26	52	33	37	49	29	46	42	29	40	40	39	39	34	309	325	39.1728	0.183643	0.115892	0.113057	0.798417
ENSMUSG00000001052	Sec24b	Sec24 related gene family, member B (S. cerevisiae) [Source:MGI Symbol;Acc:MGI:2139764]	129982759	3	156	142	81	105	73	90	124	113	112	98	60	71	81	55	78	64	619	884	89.8116	-0.150465	0.0949584	0.113071	0.798417
ENSMUSG00000073758	Sh3d21	SH3 domain containing 21 [Source:MGI Symbol;Acc:MGI:1914188]	126150602	4	180	120	78	151	59	52	82	73	103	77	96	76	102	88	76	111	729	795	92.6598	0.184611	0.116547	0.113192	0.798417
ENSMUSG00000018931	Natd1	N-acetyltransferase domain containing 1 [Source:MGI Symbol;Acc:MGI:1344388]	60902246	11	54	45	16	48	18	23	33	41	39	37	26	25	33	44	39	20	263	278	32.5432	0.19105	0.120629	0.113242	0.798417
ENSMUSG00000039997	Ifi203	interferon activated gene 203 [Source:MGI Symbol;Acc:MGI:96428]	173920407	1	122	121	49	78	99	75	73	87	114	132	75	67	72	54	62	89	665	704	82.9799	0.171355	0.108204	0.113276	0.798417
ENSMUSG00000057789	Bak1	BCL2-antagonist/killer 1 [Source:MGI Symbol;Acc:MGI:1097161]	27019810	17	402	398	196	344	283	242	323	276	316	377	228	252	243	247	258	226	2147	2464	280.562	0.119087	0.0752107	0.113336	0.798417
ENSMUSG00000054737	Zfp182	zinc finger protein 182 [Source:MGI Symbol;Acc:MGI:2442220]	21028939	X	19	37	14	19	12	14	13	25	21	18	26	10	24	25	17	15	156	153	18.9775	0.197769	0.124905	0.11334	0.798417
[truncated: 53,591 more rows]
