# Supplementary material for: Heart failure-induced microbial dysbiosis contributes to colonic tumour formation in mice
Source: Cardiovasc Res. 2024 Feb 24;120(6):612–22. doi: 10.1093/cvr/cvae038 (PMC11074794; doi:10.1093/cvr/cvae038)
Supplement: cvae038_Supplementary_Data [file cvae038_supplementary_data.zip › Supplemental File 8.xlsx]

## Sheet: supplementary file 2
Enrichment FDR	nGenes	Pathway Genes	Fold Enrichment	Pathway	URL	Genes
7.80989e-06	69	1524	2.14008	Biological process involved in interspecies interaction between organisms	http://amigo.geneontology.org/amigo/term/GO:0044419	Fer Myo18a Lgals9 Ppard Chmp2b Ifngr1 Tbk1 Ifi27l2b Naip1 Ctsb Ednrb Parp9 Baiap2 Casp1 Stat1 Vil1 Abl1 Il1f8 Spint1 Zbp1 Src Rnf19b Plac8 Cxcl9 Oasl2 Reg3g Abcc9 Nfkbib Pycard Il15 Tent5a Myd88 Oas3 AA467197 Ifit1 Tut4 Ythdc2 Cyld Fer1l6 Ddx60 Ptk6 Nlrc4 Isg20 Chd7 Oasl1 Lyn Trafd1 Vwce Irgm1 Sarm1 Vamp8 Iigp1 Gsdmc4 Gsdmc3 Gsdmc2 Trim12c Lgals8 Tnip2 H2-K1 Trim12a Cldn9 Duox2 Ceacam20 Reg3b Tri…
3.10428e-05	63	1439	2.0694	Response to biotic stimulus	http://amigo.geneontology.org/amigo/term/GO:0009607	Fer Myo18a Lgals9 Ppard Bid Ifngr1 Tbk1 Ifi27l2b Naip1 Ednrb Parp9 Baiap2 Casp1 Stat1 Vil1 Abl1 Il1f8 Zbp1 Src Rnf19b Plac8 Cxcl9 Oasl2 Reg3g Abcc9 Nfkbib Pycard Il15 Tent5a Myd88 Oas3 AA467197 Ifit1 Tut4 Cyld Fer1l6 Ddx60 Ptk6 Nlrc4 Isg20 Chd7 Oasl1 Lyn Trafd1 Vwce Irgm1 Sarm1 Iigp1 Gsdmc4 Gsdmc3 Gsdmc2 Trim12c Lgals8 Tnip2 H2-K1 Trim12a Duox2 Ceacam20 Reg3b Trim6 Ceacam1 Naip2 Ifit1bl1
3.10428e-05	62	1403	2.08881	Response to external biotic stimulus	http://amigo.geneontology.org/amigo/term/GO:0043207	Fer Myo18a Lgals9 Ppard Ifngr1 Tbk1 Ifi27l2b Naip1 Ednrb Parp9 Baiap2 Casp1 Stat1 Vil1 Abl1 Il1f8 Zbp1 Src Rnf19b Plac8 Cxcl9 Oasl2 Reg3g Abcc9 Nfkbib Pycard Il15 Tent5a Myd88 Oas3 AA467197 Ifit1 Tut4 Cyld Fer1l6 Ddx60 Ptk6 Nlrc4 Isg20 Chd7 Oasl1 Lyn Trafd1 Vwce Irgm1 Sarm1 Iigp1 Gsdmc4 Gsdmc3 Gsdmc2 Trim12c Lgals8 Tnip2 H2-K1 Trim12a Duox2 Ceacam20 Reg3b Trim6 Ceacam1 Naip2 Ifit1bl1
3.10428e-05	62	1400	2.09329	Response to other organism	http://amigo.geneontology.org/amigo/term/GO:0051707	Fer Myo18a Lgals9 Ppard Ifngr1 Tbk1 Ifi27l2b Naip1 Ednrb Parp9 Baiap2 Casp1 Stat1 Vil1 Abl1 Il1f8 Zbp1 Src Rnf19b Plac8 Cxcl9 Oasl2 Reg3g Abcc9 Nfkbib Pycard Il15 Tent5a Myd88 Oas3 AA467197 Ifit1 Tut4 Cyld Fer1l6 Ddx60 Ptk6 Nlrc4 Isg20 Chd7 Oasl1 Lyn Trafd1 Vwce Irgm1 Sarm1 Iigp1 Gsdmc4 Gsdmc3 Gsdmc2 Trim12c Lgals8 Tnip2 H2-K1 Trim12a Duox2 Ceacam20 Reg3b Trim6 Ceacam1 Naip2 Ifit1bl1
3.10428e-05	8	24	15.7559	Pyroptosis	http://amigo.geneontology.org/amigo/term/GO:0070269	Naip1 Casp1 Zbp1 Nlrc4 Gsdmc4 Gsdmc3 Gsdmc2 Naip2
3.58943e-05	25	330	3.5809	Response to virus	http://amigo.geneontology.org/amigo/term/GO:0009615	Lgals9 Ifngr1 Tbk1 Ifi27l2b Parp9 Stat1 Zbp1 Src Cxcl9 Oasl2 Abcc9 Pycard Il15 Myd88 Oas3 Ifit1 Ddx60 Isg20 Oasl1 Vwce Lgals8 Trim12a Duox2 Trim6 Ifit1bl1
4.82653e-05	28	412	3.21238	Cytokine-mediated signaling pathway	http://amigo.geneontology.org/amigo/term/GO:0019221	Fer Ebi3 Ifngr1 Tbk1 Parp9 Casp1 Stat1 Il1f8 Zbp1 Src Cxcl9 Oasl2 Pycard Tnfsf13b Il15 Myd88 Oas3 Tut4 Cyld Oasl1 Irgm1 Iigp1 Tnip2 Stat4 Duox2 Trim6 Ceacam1 Ccr5
5.08198e-05	31	494	2.9662	Positive regulation of organelle organization	http://amigo.geneontology.org/amigo/term/GO:0010638	Fer Cdkn1b Bid Arpc5 Cideb Nckap1l Washc1 Syt7 Baiap2 Vil1 Abl1 Edn3 Src Sdcbp Tesk1 Arpc1b Fchsd2 Sh2b1 Pycard Smpd3 Epgn Slain2 Cep135 Cdc16 Lman1 S100a10 Irgm1 Gmfb Itgb1bp1 Numa1 Nck2
0.000108945	50	1083	2.18226	Regulation of organelle organization	http://amigo.geneontology.org/amigo/term/GO:0033043	Fer Tom1l2 Kat2b Cdkn1b Bid Chmp2b Arpc5 Chfr Fzr1 Cyfip2 Cideb Nckap1l Ercc4 Tfrc Washc1 Cript Syt7 Cdk2ap2 Mark2 Baiap2 Vil1 Abl1 Edn3 Src Sdcbp Tesk1 Espn Arpc1b Vamp1 Arl6ip1 Fchsd2 Sh2b1 Pycard Smpd3 Terf2ip Epgn Slain2 Cep135 Cyld Cdc16 Pik3r1 Lman1 S100a10 Irgm1 Cltc H3f3a Gmfb Itgb1bp1 Numa1 Nck2
0.000130093	41	811	2.38962	Cellular response to cytokine stimulus	http://amigo.geneontology.org/amigo/term/GO:0071345	Fer Myo18a Ebi3 Ifngr1 Tbk1 Pde1b Tfrc Parp9 Rfx2 Casp1 Stat1 Il1f8 Zbp1 Src Ybx1 Cxcl9 Oasl2 Prdm5 Pycard Tnfsf13b Il15 Smpd3 Myd88 Oas3 Ifit1 Tut4 Cyld Mynn Oasl1 Irgm1 Iigp1 Gm5431 Tnip2 Stat4 Duox2 Trim6 Ceacam1 Igtp Ifi47 Ccr5 Ifit1bl1
0.000152098	47	1012	2.19524	Defense response to other organism	http://amigo.geneontology.org/amigo/term/GO:0098542	Fer Myo18a Lgals9 Ifngr1 Tbk1 Ifi27l2b Naip1 Parp9 Casp1 Stat1 Il1f8 Zbp1 Src Rnf19b Plac8 Cxcl9 Oasl2 Reg3g Abcc9 Pycard Il15 Myd88 Oas3 Ifit1 Cyld Ddx60 Ptk6 Nlrc4 Isg20 Oasl1 Lyn Trafd1 Irgm1 Sarm1 Iigp1 Gsdmc4 Gsdmc3 Gsdmc2 Trim12c Lgals8 H2-K1 Trim12a Reg3b Trim6 Ceacam1 Naip2 Ifit1bl1
0.000152098	18	207	4.11025	Positive regulation of supramolecular fiber organization	http://amigo.geneontology.org/amigo/term/GO:1902905	Fer Cdkn1b Arpc5 Nckap1l Washc1 Baiap2 Vil1 Abl1 Tesk1 Arpc1b Fchsd2 Pycard Slain2 S100a10 Gmfb Itgb1bp1 Numa1 Nck2
0.000152098	27	427	2.98883	Autophagy	http://amigo.geneontology.org/amigo/term/GO:0006914	Gnai3 Rab8a Bid Taz Atp6v0a1 Tbk1 Ercc4 Snap29 Washc1 Casp1 Sec16b Atf6 Abl1 Pycard Gabarapl2 Herc1 Smurf1 Tmem150b Irgm1 Cltc Vamp8 Iigp1 Tmem150a Trim12c Lgals8 Trim12a Trim6
0.000152098	63	1546	1.92618	Defense response	http://amigo.geneontology.org/amigo/term/GO:0006952	Fer Myo18a Lgals9 Ppard Itga2 Ifngr1 Tbk1 Ifi27l2b Naip1 Nr1d2 Ednrb Parp9 Adcyap1 Lipa Casp12 Casp1 Stat1 Il1f8 Zbp1 Src Rnf19b Plac8 Cxcl9 Oasl2 Reg3g Abcc9 Pycard Il15 Myd88 Oas3 Ifit1 Dagla Cyld Ddx60 Ptk6 Nlrc4 Isg20 Oasl1 Lyn Trafd1 Irgm1 Lxn Sarm1 Vamp8 Iigp1 Gsdmc4 Gsdmc3 Gsdmc2 Trim12c Lgals8 Gm5431 Tnip2 H2-K1 Trim12a Duox2 Reg3b Trim6 Ceacam1 Igtp Ifi47 Naip2 Ccr5 Ifit1bl1
0.000152098	44	922	2.25573	Response to cytokine	http://amigo.geneontology.org/amigo/term/GO:0034097	Fer Myo18a Ebi3 Ifngr1 Tbk1 Pde1b Tfrc Parp9 Rfx2 Casp1 Col3a1 Stat1 Il1f8 Zbp1 Src Ybx1 Cd38 Cxcl9 Oasl2 Prdm5 Pycard Tnfsf13b Il15 Smpd3 Myd88 Oas3 Ifit1 Tut4 Ythdc2 Cyld Mynn Oasl1 Irgm1 Iigp1 Gm5431 Tnip2 Stat4 Duox2 Trim6 Ceacam1 Igtp Ifi47 Ccr5 Ifit1bl1
0.000152098	27	427	2.98883	Process utilizing autophagic mechanism	http://amigo.geneontology.org/amigo/term/GO:0061919	Gnai3 Rab8a Bid Taz Atp6v0a1 Tbk1 Ercc4 Snap29 Washc1 Casp1 Sec16b Atf6 Abl1 Pycard Gabarapl2 Herc1 Smurf1 Tmem150b Irgm1 Cltc Vamp8 Iigp1 Tmem150a Trim12c Lgals8 Trim12a Trim6
0.000171901	38	745	2.41098	Response to bacterium	http://amigo.geneontology.org/amigo/term/GO:0009617	Fer Lgals9 Ppard Tbk1 Naip1 Ednrb Baiap2 Casp1 Vil1 Abl1 Il1f8 Src Plac8 Cxcl9 Reg3g Nfkbib Pycard Tent5a Myd88 Oas3 AA467197 Ifit1 Tut4 Fer1l6 Nlrc4 Chd7 Lyn Irgm1 Iigp1 Gsdmc4 Gsdmc3 Gsdmc2 Tnip2 H2-K1 Ceacam20 Reg3b Trim6 Naip2
0.000227442	14	132	5.01325	Positive regulation of protein polymerization	http://amigo.geneontology.org/amigo/term/GO:0032273	Fer Cdkn1b Arpc5 Nckap1l Washc1 Baiap2 Vil1 Arpc1b Fchsd2 Pycard Slain2 Gmfb Numa1 Nck2
0.000435348	18	226	3.76469	Positive regulation of cytoskeleton organization	http://amigo.geneontology.org/amigo/term/GO:0051495	Fer Cdkn1b Arpc5 Nckap1l Washc1 Baiap2 Vil1 Abl1 Tesk1 Arpc1b Fchsd2 Pycard Slain2 S100a10 Gmfb Itgb1bp1 Numa1 Nck2
0.000519441	19	254	3.53578	Defense response to symbiont	http://amigo.geneontology.org/amigo/term/GO:0140546	Ifngr1 Tbk1 Ifi27l2b Parp9 Stat1 Zbp1 Cxcl9 Oasl2 Abcc9 Pycard Il15 Oas3 Ifit1 Ddx60 Isg20 Oasl1 Trim12a Trim6 Ifit1bl1
0.000519441	19	254	3.53578	Defense response to virus	http://amigo.geneontology.org/amigo/term/GO:0051607	Ifngr1 Tbk1 Ifi27l2b Parp9 Stat1 Zbp1 Cxcl9 Oasl2 Abcc9 Pycard Il15 Oas3 Ifit1 Ddx60 Isg20 Oasl1 Trim12a Trim6 Ifit1bl1
0.000897636	29	534	2.56698	Positive regulation of cellular component biogenesis	http://amigo.geneontology.org/amigo/term/GO:0044089	Fer Cdkn1b Bid Arpc5 Nckap1l Tfrc Washc1 Baiap2 Eps8l2 Vil1 Abl1 Src Sdcbp Tesk1 Espn Arpc1b Fchsd2 Pycard Smpd3 Slain2 Cep135 Ldb2 Pik3r1 S100a10 Crb3 Gmfb Itgb1bp1 Numa1 Nck2
0.00103754	6	22	12.8912	Intestinal epithelial cell differentiation	http://amigo.geneontology.org/amigo/term/GO:0060575	Spdef Src Cdx2 Ptk6 Yipf6 Gsdmc2
0.00109136	11	95	5.47312	Positive regulation of actin filament polymerization	http://amigo.geneontology.org/amigo/term/GO:0030838	Fer Arpc5 Nckap1l Washc1 Baiap2 Vil1 Arpc1b Fchsd2 Pycard Gmfb Nck2
0.00133326	8	48	7.87797	Cellular response to interferon-beta	http://amigo.geneontology.org/amigo/term/GO:0035458	Stat1 Ifit1 Irgm1 Iigp1 Gm5431 Trim6 Igtp Ifi47
0.00143696	61	1619	1.78094	Immune response	http://amigo.geneontology.org/amigo/term/GO:0006955	Fer Myo18a Lgals9 Ifngr1 Tbk1 Ifi27l2b Naip1 Nckap1l Tfrc Parp9 Washc1 Adcyap1 Casp1 Col3a1 Stat1 Abl1 Il1f8 Zbp1 Src Rnf19b Cd38 Plac8 Cxcl9 Oasl2 Reg3g Abcc9 Pycard Tnfsf13b Il15 Myd88 Oas3 Ifit1 Cyld H2-DMa Ddx60 Ptk6 Nlrc4 Isg20 Oasl1 Lyn Trafd1 Irgm1 Sarm1 Vamp8 Iigp1 Gsdmc4 Gsdmc3 Gsdmc2 Tcim Trim12c Lgals8 Tnip2 H2-K1 Trim12a Reg3b Trim6 Ceacam1 Naip2 Ccr5 Ifit1bl1 Rnf8
0.00143696	18	252	3.37627	Regulation of autophagy	http://amigo.geneontology.org/amigo/term/GO:0010506	Gnai3 Rab8a Bid Atp6v0a1 Tbk1 Ercc4 Washc1 Casp1 Atf6 Pycard Herc1 Tmem150b Irgm1 Iigp1 Tmem150a Trim12c Trim12a Trim6
0.00205348	46	1112	1.95532	Positive regulation of cellular component organization	http://amigo.geneontology.org/amigo/term/GO:0051130	Fer Kat2b Cdkn1b Bid Arpc5 Itga2 Cideb Nckap1l Tfrc Washc1 Adcyap1 Nedd4l Syt7 Mark2 Baiap2 Eps8l2 Vil1 Stk25 Abl1 Itpka Edn3 Src Sdcbp Tesk1 Espn Cxcl9 Arpc1b Fchsd2 Sh2b1 Pycard Smpd3 Epgn Slain2 Cep135 Cdc16 Ptk6 Pik3r1 Lman1 S100a10 Lyn Crb3 Irgm1 Gmfb Itgb1bp1 Numa1 Nck2
0.00211241	36	784	2.17046	Actin filament-based process	http://amigo.geneontology.org/amigo/term/GO:0030029	Fer Myo18a Sri Myo9b Arpc5 Cyfip2 Krt19 Pdlim2 Nckap1l Epb41l3 Washc1 Nedd4l Baiap2 Vil1 Abl1 Itpka Src Sdcbp Tesk1 Espn Arpc1b Fchsd2 Myh14 Pycard Acta1 Myl6b Pik3r1 S100a10 Dsg2 Frmd3 Pls1 Dsp Abi1 Gmfb Itgb1bp1 Nck2
0.0023962	17	239	3.36215	Positive regulation of protein-containing complex assembly	http://amigo.geneontology.org/amigo/term/GO:0031334	Fer Cdkn1b Bid Arpc5 Nckap1l Tfrc Washc1 Baiap2 Vil1 Src Arpc1b Fchsd2 Pycard Slain2 Gmfb Numa1 Nck2
0.0024261	29	573	2.39226	Carbohydrate derivative biosynthetic process	http://amigo.geneontology.org/amigo/term/GO:1901137	Pdk1 Taz Acot8 Mgat1 Trip11 Tcf7l2 Cant1 Pigc Pdha1 Galnt7 Il15 B3gnt3 Smpd3 Alg9 Fa2h Mgat4b Galnt6 Chpf2 Gmds Galnt12 Elovl6 Edem3 Cltc C1galt1c1 Gal3st1 Uprt Alg6 B3gnt6 Uckl1
0.00311443	55	1453	1.78922	Positive regulation of protein metabolic process	http://amigo.geneontology.org/amigo/term/GO:0051247	Kat2b Lgals9 Cdkn1b Bid Cbfa2t3 Chfr Itga2 Aph1a Erbb3 Ifngr1 Fzr1 Cyfip2 Ednrb Cideb Nckap1l Tfrc Parp9 Adcyap1 Ccny Nedd4l Tcf7l2 Pde8a Casp12 Casp1 Ppp2r5a Abl1 Cdk5rap1 Edn3 Eif6 Src Pld1 Sdcbp Tesk1 Rnf19b Nub1 Pycard Il15 Wwp2 Terf2ip Ctnnd1 Epgn Spon1 Dcun1d2 Smurf1 Nlrc4 Pik3r1 Lyn Tcim Abi1 Itgb1bp1 Nck2 Reg3b Trim6 Ceacam1 Arrdc3
0.00341152	41	972	1.99381	Carbohydrate derivative metabolic process	http://amigo.geneontology.org/amigo/term/GO:1901135	Gnai3 Ppard Cbfa2t3 Pdk1 Taz Acot8 Pfkl Mgat1 Trip11 Fbp2 Pde10a Tcf7l2 Urah Cant1 Pde8a Pigc Eif6 Dgat2 Pdha1 Aga Galnt7 Il15 B3gnt3 Smpd3 Alg9 Fa2h Mgat4b Galnt6 Chpf2 Gmds Galnt12 Elovl6 Edem3 Cltc C1galt1c1 Gal3st1 Suclg2 Uprt Alg6 B3gnt6 Uckl1
0.00387938	27	530	2.40798	Regulation of cytoskeleton organization	http://amigo.geneontology.org/amigo/term/GO:0051493	Fer Kat2b Cdkn1b Chmp2b Arpc5 Cyfip2 Nckap1l Washc1 Cdk2ap2 Mark2 Baiap2 Vil1 Abl1 Tesk1 Espn Arpc1b Fchsd2 Pycard Slain2 Cyld Pik3r1 S100a10 Cltc Gmfb Itgb1bp1 Numa1 Nck2
0.00456685	8	59	6.4092	Response to interferon-beta	http://amigo.geneontology.org/amigo/term/GO:0035456	Stat1 Ifit1 Irgm1 Iigp1 Gm5431 Trim6 Igtp Ifi47
0.00572767	16	234	3.23199	Regulation of protein polymerization	http://amigo.geneontology.org/amigo/term/GO:0032271	Fer Cdkn1b Arpc5 Cyfip2 Nckap1l Washc1 Baiap2 Vil1 Abl1 Arpc1b Fchsd2 Pycard Slain2 Gmfb Numa1 Nck2
0.00643235	33	739	2.11074	Regulation of cellular catabolic process	http://amigo.geneontology.org/amigo/term/GO:0031329	Gnai3 Rab8a Bid Cbfa2t3 Chfr Atp6v0a1 Tbk1 Fzr1 Ercc4 Washc1 Pnpla2 Casp1 Atf6 Sdcbp Ybx1 Rnf19b Nub1 Pycard Gabarapl2 Tent5a Myd88 Tut4 Herc1 Smurf1 Alkbh5 Tmem150b Irgm1 Iigp1 Tmem150a Trim12c Trim12a Sco1 Trim6
0.00643235	27	549	2.32465	Regulation of defense response	http://amigo.geneontology.org/amigo/term/GO:0031347	Lgals9 Ppard Itga2 Tbk1 Nr1d2 Ednrb Parp9 Adcyap1 Casp12 Casp1 Stat1 Zbp1 Pycard Il15 Myd88 Oas3 Dagla Cyld Nlrc4 Lyn Trafd1 Irgm1 Vamp8 Trim6 Ceacam1 Ccr5 Ifit1bl1
0.0067373	33	742	2.10221	Innate immune response	http://amigo.geneontology.org/amigo/term/GO:0045087	Fer Myo18a Lgals9 Tbk1 Ifi27l2b Parp9 Casp1 Stat1 Il1f8 Zbp1 Src Rnf19b Oasl2 Pycard Myd88 Oas3 Ifit1 Cyld Ptk6 Nlrc4 Isg20 Oasl1 Lyn Trafd1 Irgm1 Sarm1 Iigp1 Trim12c Trim12a Trim6 Ceacam1 Naip2 Ifit1bl1
0.0067373	7	47	7.03989	Cellular response to type I interferon	http://amigo.geneontology.org/amigo/term/GO:0071357	Tbk1 Stat1 Zbp1 Myd88 Oas3 Trim6 Ifit1bl1
0.00697785	38	911	1.97165	Regulation of protein localization	http://amigo.geneontology.org/amigo/term/GO:0032880	Myo18a Ppard Rab8a Sri Pfkl Erlec1 Rph3al Oxct1 Tfrc Parp9 Washc1 Cript Adcyap1 Nedd4l Syt7 Tcf7l2 Lypla1 Vil1 Sp100 Sec16b Ppp2r5a Src Tesk1 Cd38 Wwp2 Cep135 Cyld Pik3r1 Camk2n1 Cltc Pls1 Vamp8 Trim12c Itgb1bp1 Trim12a Numa1 Trim6 Gpr27
0.00770977	51	1372	1.75704	Positive regulation of cellular protein metabolic process	http://amigo.geneontology.org/amigo/term/GO:0032270	Kat2b Lgals9 Cdkn1b Bid Cbfa2t3 Chfr Itga2 Aph1a Erbb3 Fzr1 Cyfip2 Ednrb Cideb Nckap1l Tfrc Parp9 Adcyap1 Ccny Pde8a Casp12 Casp1 Ppp2r5a Abl1 Cdk5rap1 Edn3 Eif6 Src Pld1 Sdcbp Tesk1 Rnf19b Nub1 Pycard Il15 Terf2ip Ctnnd1 Epgn Spon1 Dcun1d2 Smurf1 Nlrc4 Pik3r1 Lyn Tcim Abi1 Itgb1bp1 Nck2 Reg3b Trim6 Ceacam1 Arrdc3
0.00832939	37	887	1.97171	Regulation of catabolic process	http://amigo.geneontology.org/amigo/term/GO:0009894	Gnai3 Cdkn1b Rab8a Bid Cbfa2t3 Chfr Atp6v0a1 Tbk1 Fzr1 Ercc4 Washc1 Nedd4l Pnpla2 Casp1 Atf6 Eif6 Sdcbp Ybx1 Rnf19b Nub1 Pycard Wwp2 Gabarapl2 Tent5a Myd88 Tut4 Herc1 Smurf1 Alkbh5 Tmem150b Irgm1 Iigp1 Tmem150a Trim12c Trim12a Sco1 Trim6
0.00872137	37	890	1.96507	Organophosphate metabolic process	http://amigo.geneontology.org/amigo/term/GO:0019637	Gnai3 Ppard Cbfa2t3 Pdk1 Abhd16a Taz Plcd1 Acot8 Pfkl Fbp2 Samd8 Naprt Pde10a Dgka Urah Cant1 Pde8a Ormdl1 Pigc Itpka Eif6 Pld1 Oasl2 Dgat2 Pdha1 Smpd3 Guca2b Pla2g4c Ttc7 Elovl6 Pik3r1 Pgp Sarm1 Tmem150a Suclg2 Uprt Uckl1
0.00936915	17	275	2.92201	Regulation of actin filament organization	http://amigo.geneontology.org/amigo/term/GO:0110053	Fer Arpc5 Cyfip2 Nckap1l Washc1 Baiap2 Vil1 Abl1 Tesk1 Arpc1b Fchsd2 Pycard Pik3r1 S100a10 Gmfb Itgb1bp1 Nck2
0.00960998	62	1798	1.62992	Response to oxygen-containing compound	http://amigo.geneontology.org/amigo/term/GO:1901700	Gnai3 Fer Kat2b Lgals9 Ppard Cdkn1b Rab8a Sri Bid Slc1a3 Plcd1 Itga2 Pfkl Stc2 Ednrb Oxct1 Cbs Adcyap1 Gna14 Tcf7l2 Baiap2 Pde8a Casp1 Col3a1 Stk25 Abl1 Il1f8 Eif6 Src Ybx1 Slc2a1 Cd38 Cxcl9 Arpc1b Reg3g Abcc9 Nfkbib Dgat2 Pycard Il15 Smpd3 Myd88 Tut4 Ptk6 Grin3a Pik3r1 Lyn Edem3 Dsg2 Camk2n1 Slc38a9 Sarm1 Slc8a1 Tnip2 mt-Nd4 Duox2 Reg3b Trim6 Gpr27 Uprt Ceacam1 Ccr5
0.00960998	7	51	6.48774	Response to type I interferon	http://amigo.geneontology.org/amigo/term/GO:0034340	Tbk1 Stat1 Zbp1 Myd88 Oas3 Trim6 Ifit1bl1
0.00960998	39	966	1.90833	Regulation of cellular component biogenesis	http://amigo.geneontology.org/amigo/term/GO:0044087	Fer Kat2b Cdkn1b Bid Chmp2b Arpc5 Cyfip2 Ankra2 Samd8 Nckap1l Tfrc Washc1 Nedd4l Baiap2 Eps8l2 Ormdl1 Vil1 Abl1 Src Pld1 Sdcbp Tesk1 Espn Arpc1b Fchsd2 Pycard Smpd3 Slain2 Cep135 Cyld Ldb2 Pik3r1 S100a10 Crb3 H3f3a Gmfb Itgb1bp1 Numa1 Nck2
0.0103151	14	201	3.29229	Protein phosphopantetheinylation	http://amigo.geneontology.org/amigo/term/GO:0018215	Kat2b Abhd16a Mgat1 Pdia5 Lypla1 Galnt7 B3gnt3 Uba7 Mgat4b Galnt6 Galnt12 Ggt6 C1galt1c1 B3gnt6
0.0144891	23	462	2.35316	Endomembrane system organization	http://amigo.geneontology.org/amigo/term/GO:0010256	Myo18a Chmp2b Trip11 Snap29 Epb41l3 Washc1 Rfx2 Syt7 Baiap2 Stk25 Sec16b Vamp1 Arl6ip1 Cog4 Fa2h Ano7 Fer1l6 Lman1 Sptssb Cltc Bhlha15 Mia3 Arl1
0.0161121	4	14	13.5051	Activation of cysteine-type endopeptidase activity	http://amigo.geneontology.org/amigo/term/GO:0097202	Cyfip2 Cideb Pycard Nlrc4
0.0165085	22	437	2.37962	Actin filament organization	http://amigo.geneontology.org/amigo/term/GO:0007015	Fer Arpc5 Cyfip2 Nckap1l Washc1 Baiap2 Vil1 Abl1 Src Tesk1 Espn Arpc1b Fchsd2 Pycard Acta1 Pik3r1 S100a10 Pls1 Abi1 Gmfb Itgb1bp1 Nck2
0.0166326	3	6	23.6339	Interleukin-27-mediated signaling pathway	http://amigo.geneontology.org/amigo/term/GO:0070106	Stat1 Oasl2 Oasl1
0.0176718	20	381	2.48125	Regulation of supramolecular fiber organization	http://amigo.geneontology.org/amigo/term/GO:1902903	Fer Cdkn1b Arpc5 Cyfip2 Nckap1l Washc1 Baiap2 Vil1 Abl1 Tesk1 Arpc1b Fchsd2 Pycard Slain2 Pik3r1 S100a10 Gmfb Itgb1bp1 Numa1 Nck2
0.0176718	57	1658	1.62501	Positive regulation of cell communication	http://amigo.geneontology.org/amigo/term/GO:0010647	Lgals9 Vwf Ppard Sri Bid Slc1a3 Ppp2r1a Itga2 Erbb3 Tbk1 Cyfip2 Rph3al Scgn Oxct1 Tfrc Parp9 Trip6 Ralbp1 Adcyap1 Tcf7l2 Baiap2 Pde8a Casp1 Col3a1 Stk25 Atf6 Abl1 Zbp1 Edn3 Src Sdcbp Cd38 Pycard Smpd3 Myd88 Terf2ip Epgn Cyld Ddx60 Pik3r1 Lyn Adamts3 Camk2n1 Irgm1 Slc38a9 Vamp8 Tcim Trim12c Tnip2 Itgb1bp1 Trim12a Numa1 Nck2 Trim6 Gpr27 Ceacam1 Tnfaip8l3
0.0186754	54	1552	1.64463	Organonitrogen compound biosynthetic process	http://amigo.geneontology.org/amigo/term/GO:1901566	Slc1a3 Pdk1 Taz Itga2 Acot8 Mrpl24 Mgat1 Trip11 Pcsk1 Samd8 Naprt Gtpbp2 Cbs Tcf7l2 Sat1 Cant1 Ormdl1 Pigc Cdk5rap1 Eif6 Pld1 Ybx1 Oasl2 Pdha1 Galnt7 Il15 B3gnt3 Smpd3 Alg9 Hhatl Alas1 Guca2b Fa2h Pla2g4c Tut4 Lars2 Mgat4b Galnt6 Chpf2 Galnt12 Ggt6 Elovl6 Lyn Edem3 Sptssb Cltc C1galt1c1 Gal3st1 Nck2 Uprt Alg6 B3gnt6 Uckl1 Eif4e3
0.0186754	57	1665	1.61818	Positive regulation of signaling	http://amigo.geneontology.org/amigo/term/GO:0023056	Lgals9 Vwf Ppard Sri Bid Slc1a3 Ppp2r1a Itga2 Erbb3 Tbk1 Cyfip2 Rph3al Scgn Oxct1 Tfrc Parp9 Trip6 Ralbp1 Adcyap1 Tcf7l2 Baiap2 Pde8a Casp1 Col3a1 Stk25 Atf6 Abl1 Zbp1 Edn3 Src Sdcbp Cd38 Pycard Smpd3 Myd88 Terf2ip Epgn Cyld Ddx60 Pik3r1 Lyn Adamts3 Camk2n1 Irgm1 Slc38a9 Vamp8 Tcim Trim12c Tnip2 Itgb1bp1 Trim12a Numa1 Nck2 Trim6 Gpr27 Ceacam1 Tnfaip8l3
0.0186754	30	700	2.02576	Actin cytoskeleton organization	http://amigo.geneontology.org/amigo/term/GO:0030036	Fer Myo18a Arpc5 Cyfip2 Krt19 Pdlim2 Nckap1l Epb41l3 Washc1 Baiap2 Vil1 Abl1 Itpka Src Sdcbp Tesk1 Espn Arpc1b Fchsd2 Myh14 Pycard Acta1 Pik3r1 S100a10 Frmd3 Pls1 Abi1 Gmfb Itgb1bp1 Nck2
0.0186754	4	15	12.6048	Intestinal epithelial cell development	http://amigo.geneontology.org/amigo/term/GO:0060576	Spdef Src Yipf6 Gsdmc2
0.0206224	19	359	2.50164	Glycoprotein metabolic process	http://amigo.geneontology.org/amigo/term/GO:0009100	Ppard Acot8 Mgat1 Trip11 Tcf7l2 Cant1 Aga Galnt7 Il15 B3gnt3 Alg9 Mgat4b Galnt6 Chpf2 Galnt12 Edem3 C1galt1c1 Alg6 B3gnt6
0.0206224	17	301	2.66961	Protein polymerization	http://amigo.geneontology.org/amigo/term/GO:0051258	Fer Cdkn1b Arpc5 Cyfip2 Nckap1l Washc1 Baiap2 Vil1 Abl1 Arpc1b Fchsd2 Pycard Slain2 Gmfb Numa1 Nck2 Trim6
0.0215544	55	1606	1.61876	Response to endogenous stimulus	http://amigo.geneontology.org/amigo/term/GO:0009719	Gnai3 Fer Kat2b Ppard Cdkn1b Rab8a Ebi3 Slc1a3 Plcd1 Itga2 Stc2 Krt19 Naip1 Nr1d2 Ctsb Ednrb Oxct1 Fgf12 Adcyap1 Gna14 Tcf7l2 Cpn1 Baiap2 Pde8a Col3a1 Vil1 Abl1 Spint1 Eif6 Src Sdcbp Ybx1 Slc2a1 Cd38 Arpc1b Reg3g Smpd3 Acta1 Myd88 Smurf1 Pik3r1 Lyn Dsg2 Slc38a9 Slc8a1 Mia3 Ncoa4 H3f3a Itgb1bp1 Numa1 Reg3b Uprt Ceacam1 Naip2 Alpi
0.0215544	51	1456	1.65567	Vesicle-mediated transport	http://amigo.geneontology.org/amigo/term/GO:0016192	Gnai3 Fer Myo18a Lgals9 Rab8a Chmp2b Tmem167 Tmem87b Itga2 Rabep1 Rph3al Trip11 Nckap1l Snap29 Tfrc Slc17a9 Ralbp1 Washc1 Mal2 Nedd4l Syt7 Lypla1 Sec16b Abl1 Src Pld1 Sdcbp Cdx2 Vamp1 Fchsd2 Pycard Il15 Cog4 Smpd3 Gabarapl2 Myd88 Arhgap27 4932438A13Rik Sec24d Grin3a Sft2d2 Lman1 S100a10 Lyn Hps4 Cltc Vamp8 Mia3 Yipf1 Arl1 Ceacam1
0.0215544	32	777	1.94668	Regulation of immune response	http://amigo.geneontology.org/amigo/term/GO:0050776	Fer Lgals9 Tbk1 Nckap1l Tfrc Parp9 Washc1 Adcyap1 Col3a1 Stat1 Abl1 Zbp1 Cd38 Reg3g Pycard Tnfsf13b Il15 Myd88 Oas3 Cyld Ddx60 Nlrc4 Lyn Trafd1 Irgm1 Sarm1 Vamp8 Tnip2 H2-K1 Trim6 Ceacam1 Ifit1bl1
0.0222712	17	305	2.6346	Glycoprotein biosynthetic process	http://amigo.geneontology.org/amigo/term/GO:0009101	Acot8 Mgat1 Trip11 Tcf7l2 Cant1 Galnt7 Il15 B3gnt3 Alg9 Mgat4b Galnt6 Chpf2 Galnt12 Edem3 C1galt1c1 Alg6 B3gnt6
0.0249935	51	1470	1.6399	Regulation of phosphate metabolic process	http://amigo.geneontology.org/amigo/term/GO:0019220	Fer Kat2b Lgals9 Cdkn1b Cbfa2t3 Pdk1 Ppp2r1a Taz Plcd1 Itga2 Erbb3 Ednrb Nckap1l Tfrc Parp9 Stk38 Cbs Washc1 Adcyap1 Ccny Pde8a Ppp2r5a Abl1 Cdk5rap1 Edn3 Eif6 Src Sdcbp Tesk1 Ccnl2 Pycard Il15 Smpd3 Guca2b Terf2ip Ctnnd1 Epgn Ptk6 Ldb2 Pik3r1 Lyn Camk2n1 Tcim Abi1 Ppp4r1 Itgb1bp1 Nck2 Reg3b Trim6 Ceacam1 Tnfaip8l3
0.0249935	12	174	3.25985	Regulation of actin filament polymerization	http://amigo.geneontology.org/amigo/term/GO:0030833	Fer Arpc5 Cyfip2 Nckap1l Washc1 Baiap2 Vil1 Arpc1b Fchsd2 Pycard Gmfb Nck2
0.0249935	51	1471	1.63879	Regulation of phosphorus metabolic process	http://amigo.geneontology.org/amigo/term/GO:0051174	Fer Kat2b Lgals9 Cdkn1b Cbfa2t3 Pdk1 Ppp2r1a Taz Plcd1 Itga2 Erbb3 Ednrb Nckap1l Tfrc Parp9 Stk38 Cbs Washc1 Adcyap1 Ccny Pde8a Ppp2r5a Abl1 Cdk5rap1 Edn3 Eif6 Src Sdcbp Tesk1 Ccnl2 Pycard Il15 Smpd3 Guca2b Terf2ip Ctnnd1 Epgn Ptk6 Ldb2 Pik3r1 Lyn Camk2n1 Tcim Abi1 Ppp4r1 Itgb1bp1 Nck2 Reg3b Trim6 Ceacam1 Tnfaip8l3
0.0249935	6	45	6.30238	Type I interferon signaling pathway	http://amigo.geneontology.org/amigo/term/GO:0060337	Tbk1 Stat1 Zbp1 Myd88 Oas3 Trim6
0.0249935	44	1212	1.71599	Regulation of response to stress	http://amigo.geneontology.org/amigo/term/GO:0080134	Lgals9 Ppard Bid Itga2 Tbk1 Nr1d2 Ednrb Ercc4 Parp9 Ralbp1 Adcyap1 Pde8a Casp12 Casp1 Stat1 Vil1 Stk25 Atf6 Abl1 Zbp1 Ybx1 Reg3g Ppp4c Pycard Il15 Myd88 Oas3 Terf2ip Dagla Cyld Nlrc4 Pik3r1 Lyn Trafd1 Irgm1 Vamp8 Nck2 Duox2 Reg3b Trim6 Ceacam1 Ccr5 Ifit1bl1 Rnf8
0.0258553	54	1587	1.60836	Positive regulation of molecular function	http://amigo.geneontology.org/amigo/term/GO:0044093	Gnai3 Fer Kat2b Lgals9 Cdkn1b Bid Myo9b Rasa4 Itga2 Aph1a Erbb3 Ifngr1 Fzr1 Cyfip2 Adap2 Rabep1 Cideb Nckap1l Tfrc Parp9 Ralbp1 Adcyap1 Ccny Nedd4l Tcf7l2 Casp12 Casp1 Abl1 Cdk5rap1 Edn3 Src Pycard Myd88 Guca2b Terf2ip Arhgap27 Epgn Arap2 Spon1 Plekhg6 Dcun1d2 Nlrc4 S100a10 Lyn Tcim Trim12c Abi1 Arl1 Itgb1bp1 Trim12a Trim6 Ceacam1 Tnfaip8l3 Arrdc3
0.0270668	14	229	2.88974	Protein processing	http://amigo.geneontology.org/amigo/term/GO:0016485	Aph1a Cyfip2 Cpd Pcsk1 Cideb Cpn1 Casp12 Casp1 Src Pycard Ctnnd1 Spon1 Nlrc4 Adamts3
0.0284284	30	728	1.94785	Supramolecular fiber organization	http://amigo.geneontology.org/amigo/term/GO:0097435	Fer Cdkn1b Arpc5 Cyfip2 Krt19 Nckap1l Washc1 Cript Baiap2 Col3a1 Vil1 Abl1 Src Tesk1 Espn Arpc1b Fchsd2 Pycard Acta1 Slain2 Lum Pik3r1 S100a10 Pls1 Dsp Abi1 Gmfb Itgb1bp1 Numa1 Nck2
0.0284284	59	1787	1.56061	Homeostatic process	http://amigo.geneontology.org/amigo/term/GO:0042592	Ppard Sri Chmp2b Slc1a3 Plcd1 Atp6v0a1 Stc2 Rph3al Scgn Nr1d2 Ednrb Oxct1 Nckap1l Fgf12 Tfrc Soat2 Adcyap1 Nedd4l Lipa Tcf7l2 Pnpla2 Ormdl1 Stat1 Abl1 Edn3 Src Slc2a1 Slc4a2 Cd38 Prom1 Plac8 Cxcl9 Dgat2 Ush1c Tnfsf13b Il15 Smpd3 Alas1 Fa2h Mks1 Cyld Ttc7 Atp6v0a2 Ldb2 Elovl6 Chd7 Pik3r1 Lyn Camk2n1 Bhlha15 Slc8a1 Ncoa4 Sco1 Trim6 Gpr27 Ttpa Ceacam1 Arrdc3 Ccr5
0.0303459	20	407	2.32274	Regulation of actin filament-based process	http://amigo.geneontology.org/amigo/term/GO:0032970	Fer Sri Arpc5 Cyfip2 Nckap1l Washc1 Baiap2 Vil1 Abl1 Tesk1 Arpc1b Fchsd2 Pycard Pik3r1 S100a10 Dsg2 Dsp Gmfb Itgb1bp1 Nck2
0.0314117	3	8	17.7254	Branched-chain amino acid transport	http://amigo.geneontology.org/amigo/term/GO:0015803	Slc38a7 Slc43a2 Slc38a9
0.0314117	14	234	2.82799	Negative regulation of kinase activity	http://amigo.geneontology.org/amigo/term/GO:0033673	Kat2b Cdkn1b Stk38 Washc1 Ppp2r5a Abl1 Cdk5rap1 Tesk1 Pycard Ptk6 Lyn Camk2n1 Itgb1bp1 Ceacam1
0.0316115	6	48	5.90848	Positive regulation of cytokine-mediated signaling pathway	http://amigo.geneontology.org/amigo/term/GO:0001961	Tbk1 Parp9 Casp1 Zbp1 Irgm1 Trim6
0.0343406	33	843	1.85034	Regulation of transferase activity	http://amigo.geneontology.org/amigo/term/GO:0051338	Kat2b Lgals9 Cdkn1b Erbb3 Fzr1 Nckap1l Stk38 Cbs Washc1 Adcyap1 Ccny Ppp2r5a Abl1 Cdk5rap1 Edn3 Src Tesk1 Ccnl2 Pycard Epgn Dcun1d2 Ptk6 Ldb2 Pik3r1 Lyn Sptssb Camk2n1 Tcim Abi1 Itgb1bp1 Ceacam1 Tnfaip8l3 Arrdc3
0.0351664	18	353	2.41026	Regulation of lipid metabolic process	http://amigo.geneontology.org/amigo/term/GO:0019216	Ppard Pdk1 Taz Samd8 Nr1d2 Clcn2 Washc1 Tcf7l2 Pnpla2 Ormdl1 Ppp2r5a Eif6 Src Dgat2 Smpd3 Lyn Ceacam1 Tnfaip8l3
0.0352457	21	446	2.22561	Regulation of protein-containing complex assembly	http://amigo.geneontology.org/amigo/term/GO:0043254	Fer Cdkn1b Bid Arpc5 Cyfip2 Ankra2 Nckap1l Tfrc Washc1 Baiap2 Vil1 Abl1 Src Arpc1b Fchsd2 Pycard Slain2 H3f3a Gmfb Numa1 Nck2
0.0352457	15	266	2.66548	Negative regulation of transferase activity	http://amigo.geneontology.org/amigo/term/GO:0051348	Kat2b Cdkn1b Stk38 Washc1 Ppp2r5a Abl1 Cdk5rap1 Src Tesk1 Pycard Ptk6 Lyn Camk2n1 Itgb1bp1 Ceacam1
0.0352516	8	89	4.24879	Lamellipodium organization	http://amigo.geneontology.org/amigo/term/GO:0097581	Fer Arpc5 Vil1 Src Sh2b1 Pik3r1 Abi1 Nck2
0.0352516	10	135	3.50132	Positive regulation of I-kappaB kinase/NF-kappaB signaling	http://amigo.geneontology.org/amigo/term/GO:0043123	Tbk1 Tfrc Casp1 Abl1 Myd88 Terf2ip Trim12c Tnip2 Trim12a Trim6
0.0352516	10	135	3.50132	Digestive tract development	http://amigo.geneontology.org/amigo/term/GO:0048565	Ednrb Spdef Tcf7l2 Col3a1 Src Slc4a2 Cdx2 Ptk6 Yipf6 Gsdmc2
0.0367449	8	90	4.20158	Positive regulation of insulin secretion	http://amigo.geneontology.org/amigo/term/GO:0032024	Ppard Sri Rph3al Oxct1 Tcf7l2 Cd38 Camk2n1 Gpr27
0.03686	18	357	2.38325	Positive regulation of proteolysis	http://amigo.geneontology.org/amigo/term/GO:0045862	Bid Cbfa2t3 Chfr Aph1a Fzr1 Cyfip2 Cideb Casp12 Casp1 Src Rnf19b Nub1 Pycard Ctnnd1 Spon1 Smurf1 Nlrc4 Lyn
0.0377518	61	1900	1.51755	Tissue development	http://amigo.geneontology.org/amigo/term/GO:0009888	Ppard Cdkn1b Upk1a Taz Itga2 Erbb3 Fzr1 Stc2 Trip11 Nr1d2 Ctsb Ednrb Oxct1 Cbs Dnase1l2 Spdef Tcf7l2 Col3a1 Stat1 Vil1 Tfcp2l1 Abl1 Spint1 Edn3 Src Sdcbp Ybx1 Prom1 Cdx2 Reg3g Myh14 Dgat2 Smpd3 Acta1 Col12a1 Myd88 Fa2h Ctnnd1 Mks1 Lum 4932438A13Rik Satb2 Ptk6 Ldb2 Myl6b Chd7 Crb3 Dsg2 Epcam Yipf6 Pls1 Pbx1 Slc8a1 Dsp Gsdmc2 Abi1 Itgb1bp1 Numa1 Duox2 Ceacam1 Arrdc3
0.0377518	15	270	2.62599	Vesicle organization	http://amigo.geneontology.org/amigo/term/GO:0016050	Gnai3 Myo18a Rab8a Chmp2b Snap29 Washc1 Rfx2 Syt7 Sec16b Sdcbp Vamp1 Sec24d S100a10 Hps4 Mia3
0.0377518	11	162	3.20954	Positive regulation of hormone secretion	http://amigo.geneontology.org/amigo/term/GO:0046887	Ppard Sri Rph3al Oxct1 Adcyap1 Tcf7l2 Edn3 Cd38 Camk2n1 Vamp8 Gpr27
0.0382609	16	300	2.52095	Regulation of response to biotic stimulus	http://amigo.geneontology.org/amigo/term/GO:0002831	Lgals9 Tbk1 Parp9 Stat1 Zbp1 Pycard Il15 Oas3 Tut4 Ddx60 Nlrc4 Trafd1 Irgm1 Trim6 Ceacam1 Ifit1bl1
0.0386878	13	216	2.84482	Actin polymerization or depolymerization	http://amigo.geneontology.org/amigo/term/GO:0008154	Fer Arpc5 Cyfip2 Nckap1l Washc1 Baiap2 Vil1 Arpc1b Fchsd2 Pycard Abi1 Gmfb Nck2
0.0386878	12	189	3.00113	Actin filament polymerization	http://amigo.geneontology.org/amigo/term/GO:0030041	Fer Arpc5 Cyfip2 Nckap1l Washc1 Baiap2 Vil1 Arpc1b Fchsd2 Pycard Gmfb Nck2
0.0389464	17	331	2.42765	Regulation of protein serine/threonine kinase activity	http://amigo.geneontology.org/amigo/term/GO:0071900	Kat2b Lgals9 Cdkn1b Stk38 Cbs Ccny Abl1 Cdk5rap1 Edn3 Src Tesk1 Ccnl2 Pycard Epgn Lyn Tcim Ceacam1
0.0393815	12	190	2.98534	Regulation of actin polymerization or depolymerization	http://amigo.geneontology.org/amigo/term/GO:0008064	Fer Arpc5 Cyfip2 Nckap1l Washc1 Baiap2 Vil1 Arpc1b Fchsd2 Pycard Gmfb Nck2
0.0394424	34	895	1.79565	Positive regulation of intracellular signal transduction	http://amigo.geneontology.org/amigo/term/GO:1902533	Vwf Ppard Bid Erbb3 Tbk1 Tfrc Trip6 Ralbp1 Adcyap1 Tcf7l2 Pde8a Casp1 Col3a1 Stk25 Abl1 Edn3 Src Pycard Smpd3 Myd88 Terf2ip Epgn Ddx60 Lyn Slc38a9 Tcim Trim12c Tnip2 Itgb1bp1 Trim12a Nck2 Trim6 Ceacam1 Tnfaip8l3
0.039486	17	334	2.40585	Viral process	http://amigo.geneontology.org/amigo/term/GO:0016032	Chmp2b Ctsb Stat1 Spint1 Zbp1 Oasl2 Oas3 Ythdc2 Isg20 Oasl1 Vamp8 Trim12c Trim12a Cldn9 Trim6 Ceacam1 Ccr5
0.039486	14	246	2.69004	Viral life cycle	http://amigo.geneontology.org/amigo/term/GO:0019058	Chmp2b Ctsb Spint1 Oasl2 Oas3 Ythdc2 Isg20 Oasl1 Vamp8 Trim12c Trim12a Cldn9 Trim6 Ceacam1
0.039486	9	116	3.66733	Regulation of cytokine-mediated signaling pathway	http://amigo.geneontology.org/amigo/term/GO:0001959	Tbk1 Parp9 Casp1 Zbp1 Pycard Oas3 Cyld Irgm1 Trim6
0.039486	12	191	2.96971	Regulation of actin filament length	http://amigo.geneontology.org/amigo/term/GO:0030832	Fer Arpc5 Cyfip2 Nckap1l Washc1 Baiap2 Vil1 Arpc1b Fchsd2 Pycard Gmfb Nck2
0.039486	44	1263	1.6467	Regulation of phosphorylation	http://amigo.geneontology.org/amigo/term/GO:0042325	Fer Kat2b Lgals9 Cdkn1b Cbfa2t3 Erbb3 Ednrb Nckap1l Tfrc Parp9 Stk38 Cbs Washc1 Adcyap1 Ccny Pde8a Ppp2r5a Abl1 Cdk5rap1 Edn3 Eif6 Src Sdcbp Tesk1 Ccnl2 Pycard Il15 Smpd3 Terf2ip Ctnnd1 Epgn Ptk6 Ldb2 Pik3r1 Lyn Camk2n1 Tcim Abi1 Itgb1bp1 Nck2 Reg3b Trim6 Ceacam1 Tnfaip8l3
0.039486	11	165	3.15119	Biological process involved in interaction with host	http://amigo.geneontology.org/amigo/term/GO:0051701	Chmp2b Ctsb Spint1 Irgm1 Vamp8 Trim12c Trim12a Cldn9 Trim6 Ceacam1 Ccr5
0.039486	33	862	1.80956	Regulation of cellular localization	http://amigo.geneontology.org/amigo/term/GO:0060341	Fer Ppard Sri Erlec1 Oxct1 Tfrc Parp9 Washc1 Cript Nedd4l Tcf7l2 Lypla1 Vil1 Sp100 Sec16b Ppp2r5a Abl1 Src Tesk1 Cxcl9 Cyld Chd7 Pik3r1 Lyn Pard6b Camk2n1 Cltc Pls1 Vamp8 Slc8a1 Itgb1bp1 Numa1 Gpr27
0.0398176	58	1799	1.52392	Proteolysis	http://amigo.geneontology.org/amigo/term/GO:0006508	Dpp9 Bid Cbfa2t3 Chfr Aph1a Fzr1 Erlec1 Cyfip2 Cpd Pcsk1 Naip1 Ctsb Cideb Tfrc Prss30 Nedd4l Cpn1 Casp12 Casp1 Vil1 Spint1 Src Sdcbp Rnf19b Nub1 Lnx1 Ube3b Arl6ip1 Pycard Aga Psmb10 Wwp2 Gabarapl2 Uba7 Tpsg1 Ctnnd1 Cyld Spon1 Cdc16 Mindy1 Smurf1 Supt3 Nlrc4 Npepl1 Ggt6 Pik3r1 Metap1d Lyn Edem3 Adamts3 Camk2n1 Hectd3 Lxn Serpinb6a Ubr4 Sco1 Naip2 Rnf8
0.0398176	6	53	5.35107	Actin nucleation	http://amigo.geneontology.org/amigo/term/GO:0045010	Arpc5 Washc1 Vil1 Arpc1b Fchsd2 Gmfb
0.0398176	11	166	3.1322	Actin filament bundle assembly	http://amigo.geneontology.org/amigo/term/GO:0051017	Baiap2 Vil1 Abl1 Src Tesk1 Espn Pik3r1 S100a10 Pls1 Itgb1bp1 Nck2
0.041556	16	307	2.46347	Lymphocyte proliferation	http://amigo.geneontology.org/amigo/term/GO:0046651	Lgals9 Ebi3 Tbk1 Nckap1l Tfrc Washc1 Abl1 Cd38 Pycard Tnfsf13b Il15 Psmb10 Myd88 Lyn Nck2 Ceacam1
0.041559	12	194	2.92378	Regulation of I-kappaB kinase/NF-kappaB signaling	http://amigo.geneontology.org/amigo/term/GO:0043122	Tbk1 Tfrc Casp1 Stat1 Abl1 Pycard Myd88 Terf2ip Trim12c Tnip2 Trim12a Trim6
0.0420011	34	905	1.77581	Response to hormone	http://amigo.geneontology.org/amigo/term/GO:0009725	Fer Kat2b Ppard Cdkn1b Rab8a Ebi3 Plcd1 Itga2 Stc2 Krt19 Naip1 Nr1d2 Ctsb Ednrb Oxct1 Adcyap1 Cpn1 Eif6 Src Ybx1 Slc2a1 Cd38 Arpc1b Reg3g Acta1 Pik3r1 Lyn Dsg2 Ncoa4 H3f3a Reg3b Uprt Ceacam1 Naip2
0.0420755	3	10	14.1803	Cellular response to oxidised low-density lipoprotein particle stimulus	http://amigo.geneontology.org/amigo/term/GO:0140052	Smpd3 Myd88 Mia3
0.0420755	47	1385	1.60403	Cytoskeleton organization	http://amigo.geneontology.org/amigo/term/GO:0007010	Fer Myo18a Kat2b Cdkn1b Chmp2b Ppp2r1a Arpc5 Cyfip2 Krt19 Pdlim2 Nckap1l Epb41l3 Ralbp1 Washc1 Cript Cdk2ap2 Mark2 Baiap2 Vil1 Abl1 Itpka Src Sdcbp Tesk1 Espn Arpc1b Fchsd2 Myh14 Pycard Mast3 Acta1 Slain2 Cep135 Cyld Pik3r1 S100a10 Pard6b Cltc Frmd3 Pls1 Dsp Ccser2 Abi1 Gmfb Itgb1bp1 Numa1 Nck2
0.0420755	34	909	1.76799	Positive regulation of phosphorus metabolic process	http://amigo.geneontology.org/amigo/term/GO:0010562	Lgals9 Cdkn1b Taz Plcd1 Itga2 Erbb3 Ednrb Nckap1l Tfrc Parp9 Adcyap1 Ccny Pde8a Ppp2r5a Abl1 Cdk5rap1 Edn3 Src Sdcbp Tesk1 Il15 Guca2b Terf2ip Ctnnd1 Epgn Pik3r1 Lyn Tcim Abi1 Itgb1bp1 Reg3b Trim6 Ceacam1 Tnfaip8l3
0.0420755	16	310	2.43963	Mononuclear cell proliferation	http://amigo.geneontology.org/amigo/term/GO:0032943	Lgals9 Ebi3 Tbk1 Nckap1l Tfrc Washc1 Abl1 Cd38 Pycard Tnfsf13b Il15 Psmb10 Myd88 Lyn Nck2 Ceacam1
0.0420755	29	732	1.87263	Regulation of kinase activity	http://amigo.geneontology.org/amigo/term/GO:0043549	Kat2b Lgals9 Cdkn1b Erbb3 Nckap1l Stk38 Cbs Washc1 Adcyap1 Ccny Ppp2r5a Abl1 Cdk5rap1 Edn3 Src Tesk1 Ccnl2 Pycard Epgn Ptk6 Ldb2 Pik3r1 Lyn Camk2n1 Tcim Abi1 Itgb1bp1 Ceacam1 Tnfaip8l3
0.0420755	14	251	2.63645	Biological process involved in symbiotic interaction	http://amigo.geneontology.org/amigo/term/GO:0044403	Chmp2b Ctsb Spint1 Reg3g Myd88 Ythdc2 Irgm1 Vamp8 Trim12c Trim12a Cldn9 Trim6 Ceacam1 Ccr5
0.0420755	34	909	1.76799	Positive regulation of phosphate metabolic process	http://amigo.geneontology.org/amigo/term/GO:0045937	Lgals9 Cdkn1b Taz Plcd1 Itga2 Erbb3 Ednrb Nckap1l Tfrc Parp9 Adcyap1 Ccny Pde8a Ppp2r5a Abl1 Cdk5rap1 Edn3 Src Sdcbp Tesk1 Il15 Guca2b Terf2ip Ctnnd1 Epgn Pik3r1 Lyn Tcim Abi1 Itgb1bp1 Reg3b Trim6 Ceacam1 Tnfaip8l3
0.0420755	11	169	3.0766	Actin filament bundle organization	http://amigo.geneontology.org/amigo/term/GO:0061572	Baiap2 Vil1 Abl1 Src Tesk1 Espn Pik3r1 S100a10 Pls1 Itgb1bp1 Nck2
0.0420755	13	222	2.76794	Cellular response to lipopolysaccharide	http://amigo.geneontology.org/amigo/term/GO:0071222	Ppard Ednrb Casp1 Abl1 Il1f8 Src Cxcl9 Nfkbib Pycard Myd88 Tut4 Lyn Tnip2
0.0425326	30	769	1.844	Regulation of proteolysis	http://amigo.geneontology.org/amigo/term/GO:0030162	Bid Cbfa2t3 Chfr Aph1a Fzr1 Cyfip2 Naip1 Cideb Casp12 Casp1 Vil1 Spint1 Src Sdcbp Rnf19b Nub1 Arl6ip1 Pycard Gabarapl2 Ctnnd1 Spon1 Smurf1 Nlrc4 Pik3r1 Lyn Camk2n1 Lxn Serpinb6a Sco1 Naip2
0.0428274	6	55	5.15649	Positive regulation of response to cytokine stimulus	http://amigo.geneontology.org/amigo/term/GO:0060760	Tbk1 Parp9 Casp1 Zbp1 Irgm1 Trim6
0.0428274	14	253	2.61561	Cellular response to biotic stimulus	http://amigo.geneontology.org/amigo/term/GO:0071216	Ppard Bid Ednrb Casp1 Abl1 Il1f8 Src Cxcl9 Nfkbib Pycard Myd88 Tut4 Lyn Tnip2
0.0439008	12	198	2.86472	Actomyosin structure organization	http://amigo.geneontology.org/amigo/term/GO:0031032	Myo18a Krt19 Epb41l3 Abl1 Src Tesk1 Myh14 Acta1 Pik3r1 S100a10 Frmd3 Itgb1bp1
0.0457658	13	227	2.70697	Protein glycosylation	http://amigo.geneontology.org/amigo/term/GO:0006486	Mgat1 Trip11 Galnt7 Il15 B3gnt3 Alg9 Mgat4b Galnt6 Galnt12 Edem3 C1galt1c1 Alg6 B3gnt6
0.0457658	13	227	2.70697	Macromolecule glycosylation	http://amigo.geneontology.org/amigo/term/GO:0043413	Mgat1 Trip11 Galnt7 Il15 B3gnt3 Alg9 Mgat4b Galnt6 Galnt12 Edem3 C1galt1c1 Alg6 B3gnt6
0.0460081	5	38	6.21945	Arp2/3 complex-mediated actin nucleation	http://amigo.geneontology.org/amigo/term/GO:0034314	Arpc5 Washc1 Arpc1b Fchsd2 Gmfb
0.0461857	48	1438	1.57779	Positive regulation of signal transduction	http://amigo.geneontology.org/amigo/term/GO:0009967	Lgals9 Vwf Ppard Bid Ppp2r1a Erbb3 Tbk1 Cyfip2 Tfrc Parp9 Trip6 Ralbp1 Adcyap1 Tcf7l2 Baiap2 Pde8a Casp1 Col3a1 Stk25 Atf6 Abl1 Zbp1 Edn3 Src Sdcbp Pycard Smpd3 Myd88 Terf2ip Epgn Cyld Ddx60 Pik3r1 Lyn Adamts3 Irgm1 Slc38a9 Tcim Trim12c Tnip2 Itgb1bp1 Trim12a Numa1 Nck2 Trim6 Gpr27 Ceacam1 Tnfaip8l3
0.0461857	23	537	2.02451	Nucleobase-containing small molecule metabolic process	http://amigo.geneontology.org/amigo/term/GO:0055086	Gnai3 Cbfa2t3 Pdk1 Taz Acot8 Pfkl Mgat1 Naprt Pde10a Urah Cant1 Pde8a Eif6 Oasl2 Dgat2 Pdha1 Guca2b Gmds Elovl6 Sarm1 Suclg2 Uprt Uckl1
0.0461857	62	1983	1.47786	Nitrogen compound transport	http://amigo.geneontology.org/amigo/term/GO:0071705	Tom1l2 Myo18a Ppard Rab8a Sri Bid Chmp2b Slc1a3 Plcd1 Tmem167 Pfkl Erlec1 Rabep1 Rph3al Oxct1 Slc35a5 Snap29 Tfrc Slc17a9 Slc5a7 Ralbp1 Washc1 Adcyap1 Syt7 Tcf7l2 Lypla1 Sp100 Sec16b Slc52a3 Edn3 Src Ybx1 Cd38 Arl6ip1 Fchsd2 Cog4 Smpd3 Wwp2 Gabarapl2 Slc38a7 Slc43a2 Smurf1 Sec24d Scamp2 Sft2d2 Chd7 Pik3r1 Lman1 Lyn Hps4 Alkbh5 Camk2n1 Cltc Slc38a9 Vamp8 Lrrc8c Mia3 Ncoa4 Arl1 Itgb1bp1 Gpr27 Arrdc3
0.0476238	13	229	2.68333	Cellular response to molecule of bacterial origin	http://amigo.geneontology.org/amigo/term/GO:0071219	Ppard Ednrb Casp1 Abl1 Il1f8 Src Cxcl9 Nfkbib Pycard Myd88 Tut4 Lyn Tnip2
0.0477239	2	3	31.5119	Intestinal hexose absorption	http://amigo.geneontology.org/amigo/term/GO:0106001	Vil1 Pls1
0.0477239	2	3	31.5119	Terminal web assembly	http://amigo.geneontology.org/amigo/term/GO:1902896	Vil1 Pls1
0.0477239	20	442	2.13882	Lipid localization	http://amigo.geneontology.org/amigo/term/GO:0010876	Ppard Apol7a Soat2 Fabp2 Washc1 Syt7 Pnpla2 Relch Slc2a1 Dgat2 Apol6 Pla2g4c Ano7 4932438A13Rik Apol10a Apol9b Ttpa Ceacam1 Tnfaip8l3 Apol11b
0.0477239	2	3	31.5119	Intestinal D-glucose absorption	http://amigo.geneontology.org/amigo/term/GO:0001951	Vil1 Pls1
0.0477239	16	318	2.37826	Defense response to bacterium	http://amigo.geneontology.org/amigo/term/GO:0042742	Lgals9 Tbk1 Naip1 Plac8 Reg3g Pycard Myd88 Oas3 Nlrc4 Iigp1 Gsdmc4 Gsdmc3 Gsdmc2 H2-K1 Reg3b Naip2
0.0477239	2	3	31.5119	Peptide antigen assembly with MHC protein complex	http://amigo.geneontology.org/amigo/term/GO:0002501	H2-DMa Tapbpl
0.0477239	45	1330	1.59929	Regulation of immune system process	http://amigo.geneontology.org/amigo/term/GO:0002682	Fer Myo18a Lgals9 Itga2 Tbk1 Nckap1l Tfrc Parp9 Washc1 Adcyap1 Icos Col3a1 Stat1 Abl1 Il1f8 Zbp1 Edn3 Eif6 Cd38 Reg3g Pycard Tnfsf13b Il15 Smpd3 Myd88 Oas3 Cyld Ddx60 Tapbpl Nlrc4 Pik3r1 Lyn Trafd1 Irgm1 Sarm1 Vamp8 Mia3 Tcim Lgals8 Tnip2 H2-K1 Nck2 Trim6 Ceacam1 Ifit1bl1
0.0478136	21	476	2.08534	Nucleoside phosphate metabolic process	http://amigo.geneontology.org/amigo/term/GO:0006753	Gnai3 Cbfa2t3 Pdk1 Taz Acot8 Pfkl Naprt Pde10a Urah Cant1 Pde8a Eif6 Oasl2 Dgat2 Pdha1 Guca2b Elovl6 Sarm1 Suclg2 Uprt Uckl1
0.0478136	31	818	1.79132	Positive regulation of immune system process	http://amigo.geneontology.org/amigo/term/GO:0002684	Fer Myo18a Lgals9 Itga2 Tbk1 Nckap1l Tfrc Parp9 Icos Abl1 Il1f8 Zbp1 Edn3 Cd38 Pycard Tnfsf13b Il15 Myd88 Cyld Ddx60 Nlrc4 Lyn Irgm1 Vamp8 Mia3 Lgals8 Tnip2 H2-K1 Nck2 Trim6 Ceacam1
0.0478136	15	289	2.45335	Protein localization to plasma membrane	http://amigo.geneontology.org/amigo/term/GO:0072659	Rab8a Epb41l3 Washc1 Lypla1 Vil1 Ppp2r5a Ttc7 Pik3r1 S100a10 Crb3 Cltc Pls1 Vamp8 Tmem150a Itgb1bp1
0.0480745	10	150	3.15119	Digestive system development	http://amigo.geneontology.org/amigo/term/GO:0055123	Ednrb Spdef Tcf7l2 Col3a1 Src Slc4a2 Cdx2 Ptk6 Yipf6 Gsdmc2
0.0480825	9	125	3.40328	Positive regulation of peptide hormone secretion	http://amigo.geneontology.org/amigo/term/GO:0090277	Ppard Sri Rph3al Oxct1 Adcyap1 Tcf7l2 Cd38 Camk2n1 Gpr27
0.0485638	42	1222	1.62459	Chemical homeostasis	http://amigo.geneontology.org/amigo/term/GO:0048878	Ppard Sri Slc1a3 Plcd1 Atp6v0a1 Stc2 Rph3al Scgn Nr1d2 Ednrb Oxct1 Fgf12 Tfrc Soat2 Adcyap1 Nedd4l Tcf7l2 Pnpla2 Ormdl1 Stat1 Abl1 Edn3 Src Slc4a2 Cd38 Cxcl9 Dgat2 Smpd3 Fa2h Ttc7 Atp6v0a2 Chd7 Pik3r1 Lyn Camk2n1 Bhlha15 Slc8a1 Ncoa4 Sco1 Gpr27 Ttpa Ccr5
0.0488398	19	414	2.1693	Regulation of cell-cell adhesion	http://amigo.geneontology.org/amigo/term/GO:0022407	Lgals9 Nckap1l Tfrc Icos Abl1 Il1f8 Src Pycard Tnfsf13b Il15 Cyld Pik3r1 Lyn Epcam Mia3 Lgals8 Nck2 Ceacam1 Ccr5
0.049089	16	321	2.35603	Regulation of inflammatory response	http://amigo.geneontology.org/amigo/term/GO:0050727	Lgals9 Ppard Itga2 Nr1d2 Ednrb Adcyap1 Casp12 Casp1 Zbp1 Pycard Myd88 Dagla Cyld Lyn Vamp8 Ccr5
0.0494328	9	126	3.37627	Golgi organization	http://amigo.geneontology.org/amigo/term/GO:0007030	Myo18a Trip11 Stk25 Sec16b Cog4 Lman1 Cltc Bhlha15 Arl1
0.0498818	5	40	5.90848	Positive regulation of mitotic nuclear division	http://amigo.geneontology.org/amigo/term/GO:0045840	Edn3 Sh2b1 Smpd3 Epgn Cdc16
0.0500924	17	353	2.27635	Protein localization to cell periphery	http://amigo.geneontology.org/amigo/term/GO:1990778	Rab8a Rabep1 Epb41l3 Washc1 Lypla1 Vil1 Ppp2r5a Ttc7 Pik3r1 S100a10 Crb3 Cltc Pls1 Vamp8 Tmem150a Itgb1bp1 Numa1
0.0507516	12	206	2.75347	T cell proliferation	http://amigo.geneontology.org/amigo/term/GO:0042098	Lgals9 Ebi3 Nckap1l Tfrc Washc1 Abl1 Pycard Tnfsf13b Il15 Psmb10 Nck2 Ceacam1
0.0508292	9	127	3.34969	Regulation of response to cytokine stimulus	http://amigo.geneontology.org/amigo/term/GO:0060759	Tbk1 Parp9 Casp1 Zbp1 Pycard Oas3 Cyld Irgm1 Trim6
0.0509523	8	103	3.67129	Viral entry into host cell	http://amigo.geneontology.org/amigo/term/GO:0046718	Ctsb Spint1 Vamp8 Trim12c Trim12a Cldn9 Trim6 Ceacam1
0.0546662	4	25	7.56285	Positive regulation of protein processing	http://amigo.geneontology.org/amigo/term/GO:0010954	Src Ctnnd1 Spon1 Nlrc4
0.0546662	39	1124	1.64008	Regulation of protein phosphorylation	http://amigo.geneontology.org/amigo/term/GO:0001932	Fer Kat2b Lgals9 Cdkn1b Erbb3 Ednrb Nckap1l Tfrc Parp9 Stk38 Cbs Adcyap1 Ccny Pde8a Ppp2r5a Abl1 Cdk5rap1 Edn3 Src Sdcbp Tesk1 Ccnl2 Pycard Il15 Smpd3 Terf2ip Ctnnd1 Epgn Ptk6 Pik3r1 Lyn Camk2n1 Tcim Abi1 Itgb1bp1 Nck2 Reg3b Trim6 Ceacam1
0.0546662	4	25	7.56285	Microvillus organization	http://amigo.geneontology.org/amigo/term/GO:0032528	Vil1 Pld1 Espn Pls1
0.0546662	4	25	7.56285	Cell-cell adhesion mediated by cadherin	http://amigo.geneontology.org/amigo/term/GO:0044331	Fer Ctnnd1 Epcam Plekha7
0.0546662	15	296	2.39533	Protein maturation	http://amigo.geneontology.org/amigo/term/GO:0051604	Kat2b Aph1a Cyfip2 Cpd Pcsk1 Cideb Cpn1 Casp12 Casp1 Src Pycard Ctnnd1 Spon1 Nlrc4 Adamts3
0.0546662	9	129	3.29775	Positive regulation of peptide secretion	http://amigo.geneontology.org/amigo/term/GO:0002793	Ppard Sri Rph3al Oxct1 Adcyap1 Tcf7l2 Cd38 Camk2n1 Gpr27
0.0546662	9	129	3.29775	Movement in host environment	http://amigo.geneontology.org/amigo/term/GO:0052126	Chmp2b Ctsb Spint1 Vamp8 Trim12c Trim12a Cldn9 Trim6 Ceacam1
0.0546662	32	866	1.74662	Cellular chemical homeostasis	http://amigo.geneontology.org/amigo/term/GO:0055082	Ppard Sri Slc1a3 Plcd1 Atp6v0a1 Stc2 Scgn Ednrb Oxct1 Tfrc Adcyap1 Tcf7l2 Ormdl1 Abl1 Edn3 Slc4a2 Cd38 Cxcl9 Dgat2 Smpd3 Ttc7 Atp6v0a2 Chd7 Pik3r1 Lyn Camk2n1 Slc8a1 Ncoa4 Sco1 Gpr27 Ttpa Ccr5
0.0554894	20	455	2.07771	Positive regulation of cytokine production	http://amigo.geneontology.org/amigo/term/GO:0001819	Lgals9 Ifngr1 Tbk1 Adcyap1 Casp1 Stat1 Abl1 Il1f8 Src Pycard Il15 Myd88 Oas3 Tut4 Lum Nlrc4 Pik3r1 Ceacam20 Trim6 Ccr5
0.0568452	5	42	5.62712	Regulation of defense response to virus by host	http://amigo.geneontology.org/amigo/term/GO:0050691	Parp9 Stat1 Pycard Il15 Trim6
0.0569632	12	211	2.68822	Negative regulation of protein kinase activity	http://amigo.geneontology.org/amigo/term/GO:0006469	Kat2b Cdkn1b Stk38 Abl1 Cdk5rap1 Tesk1 Pycard Ptk6 Lyn Camk2n1 Itgb1bp1 Ceacam1
0.0569632	14	269	2.46004	Positive regulation of lymphocyte activation	http://amigo.geneontology.org/amigo/term/GO:0051251	Lgals9 Nckap1l Tfrc Icos Il1f8 Cd38 Pycard Tnfsf13b Il15 Myd88 Cyld Lgals8 Tnip2 Nck2
0.0572384	17	361	2.22591	Regulation of actin cytoskeleton organization	http://amigo.geneontology.org/amigo/term/GO:0032956	Fer Arpc5 Cyfip2 Nckap1l Washc1 Baiap2 Vil1 Abl1 Tesk1 Arpc1b Fchsd2 Pycard Pik3r1 S100a10 Gmfb Itgb1bp1 Nck2
0.0578977	11	184	2.82579	Regulation of innate immune response	http://amigo.geneontology.org/amigo/term/GO:0045088	Lgals9 Tbk1 Parp9 Zbp1 Pycard Oas3 Nlrc4 Trafd1 Irgm1 Trim6 Ceacam1
0.0585284	23	559	1.94483	Regulation of hormone levels	http://amigo.geneontology.org/amigo/term/GO:0010817	Ppard Sri Pfkl Stc2 Rph3al Pcsk1 Ctsb Oxct1 Clcn2 Adcyap1 Syt7 Tcf7l2 Pnpla2 Edn3 Cd38 Dgat2 Smpd3 Chd7 Lyn Camk2n1 Vamp8 Duox2 Gpr27
0.0585284	34	947	1.69705	Cellular homeostasis	http://amigo.geneontology.org/amigo/term/GO:0019725	Ppard Sri Chmp2b Slc1a3 Plcd1 Atp6v0a1 Stc2 Scgn Ednrb Oxct1 Tfrc Adcyap1 Tcf7l2 Ormdl1 Abl1 Edn3 Slc4a2 Cd38 Cxcl9 Dgat2 Smpd3 Ttc7 Atp6v0a2 Chd7 Pik3r1 Lyn Camk2n1 Slc8a1 Ncoa4 Sco1 Trim6 Gpr27 Ttpa Ccr5
0.0585284	8	107	3.53404	Entry into host	http://amigo.geneontology.org/amigo/term/GO:0044409	Ctsb Spint1 Vamp8 Trim12c Trim12a Cldn9 Trim6 Ceacam1
0.0590572	27	698	1.82841	Inflammatory response	http://amigo.geneontology.org/amigo/term/GO:0006954	Lgals9 Ppard Itga2 Naip1 Nr1d2 Ednrb Adcyap1 Lipa Casp12 Casp1 Il1f8 Zbp1 Cxcl9 Reg3g Pycard Il15 Myd88 Dagla Cyld Nlrc4 Lyn Lxn Vamp8 Tnip2 Reg3b Naip2 Ccr5
0.0590572	32	876	1.72668	Regulation of response to external stimulus	http://amigo.geneontology.org/amigo/term/GO:0032101	Lgals9 Ppard Itga2 Tbk1 Nr1d2 Ednrb Nckap1l Parp9 Adcyap1 Casp12 Casp1 Stat1 Zbp1 Edn3 Pycard Il15 Myd88 Oas3 Tut4 Dagla Cyld Ddx60 Nlrc4 Grin3a Lyn Trafd1 Irgm1 Vamp8 Trim6 Ceacam1 Ccr5 Ifit1bl1
0.0590572	13	242	2.53918	Glycosylation	http://amigo.geneontology.org/amigo/term/GO:0070085	Mgat1 Trip11 Galnt7 Il15 B3gnt3 Alg9 Mgat4b Galnt6 Galnt12 Edem3 C1galt1c1 Alg6 B3gnt6
0.0591567	5	43	5.49626	Positive regulation of insulin secretion involved in cellular response to glucose stimulus	http://amigo.geneontology.org/amigo/term/GO:0035774	Ppard Sri Oxct1 Camk2n1 Gpr27
0.06002	41	1211	1.60031	Positive regulation of catalytic activity	http://amigo.geneontology.org/amigo/term/GO:0043085	Gnai3 Lgals9 Cdkn1b Bid Myo9b Rasa4 Itga2 Aph1a Erbb3 Fzr1 Cyfip2 Adap2 Rabep1 Cideb Nckap1l Ralbp1 Adcyap1 Ccny Casp12 Casp1 Abl1 Cdk5rap1 Edn3 Src Pycard Guca2b Arhgap27 Epgn Arap2 Plekhg6 Dcun1d2 Nlrc4 S100a10 Lyn Tcim Abi1 Arl1 Itgb1bp1 Ceacam1 Tnfaip8l3 Arrdc3
0.0604848	6	63	4.5017	Cellular response to virus	http://amigo.geneontology.org/amigo/term/GO:0098586	Lgals9 Oas3 Ddx60 Vwce Lgals8 Trim6
0.0607342	16	334	2.26433	Positive regulation of secretion by cell	http://amigo.geneontology.org/amigo/term/GO:1903532	Myo18a Ppard Sri Plcd1 Rph3al Oxct1 Adcyap1 Syt7 Tcf7l2 Edn3 Sdcbp Cd38 Smpd3 Camk2n1 Vamp8 Gpr27
0.062218	16	335	2.25757	Leukocyte proliferation	http://amigo.geneontology.org/amigo/term/GO:0070661	Lgals9 Ebi3 Tbk1 Nckap1l Tfrc Washc1 Abl1 Cd38 Pycard Tnfsf13b Il15 Psmb10 Myd88 Lyn Nck2 Ceacam1
0.0634081	3	13	10.908	Regulation of ceramide biosynthetic process	http://amigo.geneontology.org/amigo/term/GO:2000303	Samd8 Ormdl1 Smpd3
0.0634081	3	13	10.908	Actin filament network formation	http://amigo.geneontology.org/amigo/term/GO:0051639	Arpc5 Espn Pls1
0.0634081	3	13	10.908	Positive regulation of type I interferon-mediated signaling pathway	http://amigo.geneontology.org/amigo/term/GO:0060340	Tbk1 Zbp1 Trim6
0.0635492	4	27	7.00264	Positive regulation of protein maturation	http://amigo.geneontology.org/amigo/term/GO:1903319	Src Ctnnd1 Spon1 Nlrc4
0.0635492	50	1564	1.51112	Ion transport	http://amigo.geneontology.org/amigo/term/GO:0006811	Cdkn1b Sri Slc1a3 Atp6v0a1 Ifngr1 Stc2 Fgf12 Tfrc Clcn2 Slc17a9 Slc5a7 Slc37a1 Ralbp1 Prss30 Adcyap1 Nedd4l Syt7 Abl1 Slc52a3 Edn3 Slc2a1 Slc4a2 Cxcl9 Abcc9 Arl6ip1 Cox4i1 Smpd3 Wwp2 AA467197 Gm5134 Ano7 Slc38a7 Kcnh3 Atp6v0a2 Slc43a2 Lasp1 Nipal2 Grin3a Chd7 Lyn Kcnk6 Cltc Slc38a9 Vamp8 Bhlha15 Slc8a1 Lrrc8c mt-Nd4 Ceacam1 Ccr5
0.0635492	20	466	2.02866	Nucleotide metabolic process	http://amigo.geneontology.org/amigo/term/GO:0009117	Gnai3 Cbfa2t3 Pdk1 Taz Acot8 Pfkl Naprt Pde10a Urah Pde8a Eif6 Oasl2 Dgat2 Pdha1 Guca2b Elovl6 Sarm1 Suclg2 Uprt Uckl1
0.0635492	12	217	2.61389	Glycerolipid biosynthetic process	http://amigo.geneontology.org/amigo/term/GO:0045017	Taz Tcf7l2 Dgka Pnpla2 Pigc Itpka Pld1 Dgat2 Pla2g4c Ttc7 Pik3r1 Tmem150a
0.0635492	4	27	7.00264	Diacylglycerol metabolic process	http://amigo.geneontology.org/amigo/term/GO:0046339	Dgka Pnpla2 Dgat2 Dagla
0.0643513	21	500	1.98525	Organophosphate biosynthetic process	http://amigo.geneontology.org/amigo/term/GO:0090407	Ppard Pdk1 Taz Plcd1 Samd8 Naprt Dgka Ormdl1 Pigc Itpka Pld1 Oasl2 Pdha1 Guca2b Pla2g4c Ttc7 Elovl6 Pik3r1 Tmem150a Uprt Uckl1
0.0663109	8	111	3.40669	Negative regulation of protein serine/threonine kinase activity	http://amigo.geneontology.org/amigo/term/GO:0071901	Kat2b Cdkn1b Stk38 Abl1 Cdk5rap1 Tesk1 Pycard Lyn
0.0684434	2	4	23.6339	Negative regulation of hyaluronan biosynthetic process	http://amigo.geneontology.org/amigo/term/GO:1900126	Smpd3 Cltc
0.0684434	2	4	23.6339	MHC protein complex assembly	http://amigo.geneontology.org/amigo/term/GO:0002396	H2-DMa Tapbpl
0.0689319	7	88	3.75994	Regulation of cyclin-dependent protein kinase activity	http://amigo.geneontology.org/amigo/term/GO:1904029	Kat2b Cdkn1b Ccny Cdk5rap1 Src Ccnl2 Camk2n1
0.0703625	4	28	6.75255	Vascular associated smooth muscle contraction	http://amigo.geneontology.org/amigo/term/GO:0014829	Ednrb Edn3 Cd38 Smpd3
0.0727111	25	644	1.83493	Epithelial cell differentiation	http://amigo.geneontology.org/amigo/term/GO:0030855	Cdkn1b Upk1a Itga2 Fzr1 Ctsb Dnase1l2 Spdef Vil1 Tfcp2l1 Abl1 Src Prom1 Cdx2 Reg3g Myd88 Fa2h Ctnnd1 Ptk6 Crb3 Yipf6 Pls1 Dsp Gsdmc2 Numa1 Ceacam1
0.0736495	3	14	10.1288	Histamine secretion	http://amigo.geneontology.org/amigo/term/GO:0001821	Adcyap1 Lyn Vamp8
0.0736495	3	14	10.1288	Regulation of microvillus organization	http://amigo.geneontology.org/amigo/term/GO:0032530	Vil1 Pld1 Pls1
0.0738573	6	67	4.23294	Ceramide biosynthetic process	http://amigo.geneontology.org/amigo/term/GO:0046513	Samd8 Ormdl1 Smpd3 Fa2h Sptssb Gal3st1
0.0738573	11	194	2.68013	Positive regulation of T cell activation	http://amigo.geneontology.org/amigo/term/GO:0050870	Lgals9 Nckap1l Tfrc Icos Il1f8 Pycard Tnfsf13b Il15 Cyld Lgals8 Nck2
0.074249	8	114	3.31704	Positive regulation of innate immune response	http://amigo.geneontology.org/amigo/term/GO:0045089	Lgals9 Tbk1 Parp9 Zbp1 Pycard Nlrc4 Irgm1 Trim6
0.0742989	28	753	1.75763	Positive regulation of protein phosphorylation	http://amigo.geneontology.org/amigo/term/GO:0001934	Lgals9 Cdkn1b Erbb3 Ednrb Nckap1l Tfrc Parp9 Adcyap1 Ccny Pde8a Abl1 Cdk5rap1 Edn3 Src Sdcbp Tesk1 Il15 Terf2ip Ctnnd1 Epgn Pik3r1 Lyn Tcim Abi1 Itgb1bp1 Reg3b Trim6 Ceacam1
0.0742989	14	283	2.33834	Peptide hormone secretion	http://amigo.geneontology.org/amigo/term/GO:0030072	Ppard Sri Pfkl Rph3al Oxct1 Adcyap1 Syt7 Tcf7l2 Edn3 Cd38 Smpd3 Chd7 Camk2n1 Gpr27
0.0742989	7	90	3.67639	Sphingolipid biosynthetic process	http://amigo.geneontology.org/amigo/term/GO:0030148	Samd8 Ormdl1 Smpd3 Fa2h Elovl6 Sptssb Gal3st1
0.0742989	27	718	1.77748	Regulation of cell projection organization	http://amigo.geneontology.org/amigo/term/GO:0031344	Fer Kat2b Itga2 Washc1 Adcyap1 Nedd4l Mark2 Baiap2 Eps8l2 Vil1 Stk25 Itpka Src Pld1 Tesk1 Espn Cd38 Cep135 Cyld Ptk6 Pik3r1 Lyn Pls1 Sarm1 H2-K1 Fat3 Ccr5
0.0763488	11	196	2.65279	Regulation of carbohydrate metabolic process	http://amigo.geneontology.org/amigo/term/GO:0006109	Kat2b Cbfa2t3 Pdk1 Plcd1 Tcf7l2 Eif6 Src Dgat2 Smpd3 Pgp Cltc
0.0763488	9	141	3.01709	Lipoprotein metabolic process	http://amigo.geneontology.org/amigo/term/GO:0042157	Apol7a Lypla1 Pigc Dgat2 Hhatl Apol6 Apol10a Apol9b Apol11b
0.0763488	6	68	4.17069	Regulation of lipid kinase activity	http://amigo.geneontology.org/amigo/term/GO:0043550	Washc1 Ppp2r5a Src Pik3r1 Lyn Tnfaip8l3
0.0763488	10	168	2.81356	Regulation of smooth muscle cell proliferation	http://amigo.geneontology.org/amigo/term/GO:0048660	Gnai3 Ppard Cdkn1b Itga2 Ralbp1 Tcf7l2 Il15 Smpd3 Myd88 Pik3r1
0.0792605	17	381	2.10906	Exocytosis	http://amigo.geneontology.org/amigo/term/GO:0006887	Fer Lgals9 Rab8a Tmem167 Rph3al Snap29 Slc17a9 Washc1 Syt7 Sdcbp Vamp1 Smpd3 Grin3a Lyn Vamp8 Mia3 Ceacam1
0.0792605	9	142	2.99585	Positive regulation of NF-kappaB transcription factor activity	http://amigo.geneontology.org/amigo/term/GO:0051092	Fer Tfrc Pycard Myd88 Terf2ip Nlrc4 Trim12c Trim12a Trim6
0.079316	21	514	1.93118	Circulatory system process	http://amigo.geneontology.org/amigo/term/GO:0003013	Sri Taz Ednrb Cbs Nedd4l Edn3 Src Slc2a1 Cd38 Abcc9 Smpd3 Guca2b Chd7 Pik3r1 Dsg2 Kcnk6 Camk2n1 Slc8a1 Dsp Itgb1bp1 Ceacam1
0.0793445	32	905	1.67135	Export from cell	http://amigo.geneontology.org/amigo/term/GO:0140352	Fer Myo18a Lgals9 Ppard Rab8a Sri Plcd1 Tmem167 Pfkl Rph3al Oxct1 Snap29 Slc17a9 Ralbp1 Washc1 Adcyap1 Syt7 Tcf7l2 Edn3 Sdcbp Cd38 Vamp1 Smpd3 Grin3a Chd7 Lyn Camk2n1 Vamp8 Slc8a1 Mia3 Gpr27 Ceacam1
0.079706	12	227	2.49874	I-kappaB kinase/NF-kappaB signaling	http://amigo.geneontology.org/amigo/term/GO:0007249	Tbk1 Tfrc Casp1 Stat1 Abl1 Pycard Myd88 Terf2ip Trim12c Tnip2 Trim12a Trim6
0.079706	7	92	3.59646	Columnar/cuboidal epithelial cell differentiation	http://amigo.geneontology.org/amigo/term/GO:0002065	Spdef Abl1 Src Cdx2 Ptk6 Yipf6 Gsdmc2
0.079706	17	382	2.10354	Glycerolipid metabolic process	http://amigo.geneontology.org/amigo/term/GO:0046486	Abhd16a Taz Plcd1 Tcf7l2 Dgka Pnpla2 Pigc Itpka Pld1 Dgat2 Pla2g4c Dagla Ttc7 Pik3r1 Pgp Gal3st1 Tmem150a
0.0798185	4	30	6.30238	Positive regulation of cell-substrate junction organization	http://amigo.geneontology.org/amigo/term/GO:0150117	Abl1 Pik3r1 S100a10 Itgb1bp1
0.0798185	4	30	6.30238	Negative regulation of cyclin-dependent protein kinase activity	http://amigo.geneontology.org/amigo/term/GO:1904030	Kat2b Cdkn1b Cdk5rap1 Camk2n1
0.0798185	3	15	9.45356	Regulation of membrane lipid metabolic process	http://amigo.geneontology.org/amigo/term/GO:1905038	Samd8 Ormdl1 Smpd3
0.0798185	44	1362	1.52701	Cell adhesion	http://amigo.geneontology.org/amigo/term/GO:0007155	Fer Lgals9 Vwf Ppard Dgcr2 Itga2 Erbb3 Cyfip2 Nckap1l Tfrc Trip6 Icos Col3a1 Abl1 Il1f8 Src Tesk1 Pycard L1cam Tnfsf13b Il15 Col12a1 Ctnnd1 Cyld Spon1 Pik3r1 S100a10 Lyn Pcdhb14 Dsg2 Epcam Plekha7 Hepacam Gp1bb Dsp Mia3 Col8a2 Lgals8 Itgb1bp1 Cldn9 Nck2 Ceacam1 Fat3 Ccr5
0.0798185	3	15	9.45356	Regulation of heat generation	http://amigo.geneontology.org/amigo/term/GO:0031650	Ednrb Arrdc3 Ccr5
0.0798185	4	30	6.30238	Regulation of type I interferon-mediated signaling pathway	http://amigo.geneontology.org/amigo/term/GO:0060338	Tbk1 Zbp1 Oas3 Trim6
0.0798185	3	15	9.45356	Regulation of ribonuclease activity	http://amigo.geneontology.org/amigo/term/GO:0060700	Oasl2 Oas3 Oasl1
0.0798185	3	15	9.45356	Regulation of sphingolipid biosynthetic process	http://amigo.geneontology.org/amigo/term/GO:0090153	Samd8 Ormdl1 Smpd3
0.0811465	9	144	2.95424	Positive regulation of leukocyte proliferation	http://amigo.geneontology.org/amigo/term/GO:0070665	Nckap1l Tfrc Cd38 Pycard Tnfsf13b Il15 Myd88 Lyn Nck2
0.081633	12	229	2.47692	Phospholipid biosynthetic process	http://amigo.geneontology.org/amigo/term/GO:0008654	Ppard Taz Samd8 Dgka Ormdl1 Pigc Itpka Pld1 Pla2g4c Ttc7 Pik3r1 Tmem150a
0.0824289	14	290	2.28189	Peptide secretion	http://amigo.geneontology.org/amigo/term/GO:0002790	Ppard Sri Pfkl Rph3al Oxct1 Adcyap1 Syt7 Tcf7l2 Edn3 Cd38 Smpd3 Chd7 Camk2n1 Gpr27
0.0829723	34	987	1.62827	Cellular lipid metabolic process	http://amigo.geneontology.org/amigo/term/GO:0044255	Ppard Pdk1 Abhd16a Taz Plcd1 Acot8 Samd8 Soat2 Fabp2 Lipa Tcf7l2 Dgka Echs1 Pnpla2 Lypla1 Ormdl1 Pigc Itpka Eif6 Pld1 Dgat2 Smpd3 Fa2h Pla2g4c Dagla Ttc7 Elovl6 Pik3r1 Pgp Sptssb Gal3st1 Tmem150a Alg6 Ceacam1
0.0829723	18	419	2.0306	Positive regulation of cell adhesion	http://amigo.geneontology.org/amigo/term/GO:0045785	Lgals9 Itga2 Nckap1l Tfrc Icos Abl1 Il1f8 Src Tesk1 Pycard Tnfsf13b Il15 Cyld S100a10 Lgals8 Itgb1bp1 Nck2 Ccr5
0.0829723	24	624	1.81799	Regulation of protein kinase activity	http://amigo.geneontology.org/amigo/term/GO:0045859	Kat2b Lgals9 Cdkn1b Erbb3 Nckap1l Stk38 Cbs Adcyap1 Ccny Abl1 Cdk5rap1 Edn3 Src Tesk1 Ccnl2 Pycard Epgn Ptk6 Lyn Camk2n1 Tcim Abi1 Itgb1bp1 Ceacam1
0.0829723	15	322	2.20192	Positive regulation of leukocyte activation	http://amigo.geneontology.org/amigo/term/GO:0002696	Lgals9 Nckap1l Tfrc Icos Il1f8 Cd38 Pycard Tnfsf13b Il15 Myd88 Cyld Vamp8 Lgals8 Tnip2 Nck2
0.0843873	10	173	2.73224	Smooth muscle cell proliferation	http://amigo.geneontology.org/amigo/term/GO:0048659	Gnai3 Ppard Cdkn1b Itga2 Ralbp1 Tcf7l2 Il15 Smpd3 Myd88 Pik3r1
0.0854379	15	324	2.18832	Response to hypoxia	http://amigo.geneontology.org/amigo/term/GO:0001666	Ppard Cdkn1b Cbfa2t3 Pdk1 Itga2 Stc2 Cbs Casp1 Src Slc2a1 Cd38 Alas1 Alkbh5 Slc8a1 mt-Nd4
0.0854379	4	31	6.09907	Positive regulation of defense response to virus by host	http://amigo.geneontology.org/amigo/term/GO:0002230	Parp9 Stat1 Pycard Trim6
0.0854379	5	50	4.72678	Regulation of leukocyte degranulation	http://amigo.geneontology.org/amigo/term/GO:0043300	Fer Lgals9 Lyn Vamp8 Ceacam1
0.0854379	16	356	2.1244	Hormone secretion	http://amigo.geneontology.org/amigo/term/GO:0046879	Ppard Sri Pfkl Rph3al Oxct1 Adcyap1 Syt7 Tcf7l2 Edn3 Cd38 Smpd3 Chd7 Lyn Camk2n1 Vamp8 Gpr27
0.0854379	17	388	2.07101	Positive regulation of secretion	http://amigo.geneontology.org/amigo/term/GO:0051047	Myo18a Ppard Sri Plcd1 Rph3al Ednrb Oxct1 Adcyap1 Syt7 Tcf7l2 Edn3 Sdcbp Cd38 Smpd3 Camk2n1 Vamp8 Gpr27
0.0860777	43	1335	1.52248	Lipid metabolic process	http://amigo.geneontology.org/amigo/term/GO:0006629	Ppard Pdk1 Abhd16a Taz Plcd1 Acot8 Samd8 Nr1d2 Clcn2 Soat2 Fabp2 Washc1 Lipa Tcf7l2 Dgka Echs1 Pnpla2 Lypla1 Ormdl1 Ppp2r5a Pigc Itpka Eif6 Src Pld1 Dgat2 Smpd3 Fa2h Pla2g4c Dagla Ttc7 4932438A13Rik Elovl6 Pik3r1 Lyn Pgp Sptssb Gal3st1 Pbx1 Tmem150a Alg6 Ceacam1 Tnfaip8l3
0.0860777	44	1374	1.51367	Biological adhesion	http://amigo.geneontology.org/amigo/term/GO:0022610	Fer Lgals9 Vwf Ppard Dgcr2 Itga2 Erbb3 Cyfip2 Nckap1l Tfrc Trip6 Icos Col3a1 Abl1 Il1f8 Src Tesk1 Pycard L1cam Tnfsf13b Il15 Col12a1 Ctnnd1 Cyld Spon1 Pik3r1 S100a10 Lyn Pcdhb14 Dsg2 Epcam Plekha7 Hepacam Gp1bb Dsp Mia3 Col8a2 Lgals8 Itgb1bp1 Cldn9 Nck2 Ceacam1 Fat3 Ccr5
0.0860777	17	389	2.06569	Negative regulation of phosphorylation	http://amigo.geneontology.org/amigo/term/GO:0042326	Kat2b Cdkn1b Cbfa2t3 Stk38 Washc1 Ppp2r5a Abl1 Cdk5rap1 Tesk1 Pycard Terf2ip Ptk6 Lyn Camk2n1 Itgb1bp1 Nck2 Ceacam1
0.0866251	9	147	2.89395	Sensory perception of sound	http://amigo.geneontology.org/amigo/term/GO:0007605	Cdkn1b Slc1a3 Eps8l2 Slc52a3 Espn Myh14 Ush1c Chd7 Serpinb6a
0.0874794	26	701	1.75316	Regulation of plasma membrane bounded cell projection organization	http://amigo.geneontology.org/amigo/term/GO:0120035	Fer Kat2b Washc1 Adcyap1 Nedd4l Mark2 Baiap2 Eps8l2 Vil1 Stk25 Itpka Src Pld1 Tesk1 Espn Cd38 Cep135 Cyld Ptk6 Pik3r1 Lyn Pls1 Sarm1 H2-K1 Fat3 Ccr5
0.0874794	2	5	18.9071	Brush border assembly	http://amigo.geneontology.org/amigo/term/GO:1904970	Ush1c Anks4b
0.0874794	3	16	8.86272	Regulation of modification of synaptic structure	http://amigo.geneontology.org/amigo/term/GO:1905244	Chmp2b Baiap2 Abl1
0.0874794	2	5	18.9071	Vein smooth muscle contraction	http://amigo.geneontology.org/amigo/term/GO:0014826	Ednrb Edn3
0.0874794	34	995	1.61518	Positive regulation of transport	http://amigo.geneontology.org/amigo/term/GO:0051050	Myo18a Ppard Sri Plcd1 Itga2 Erbb3 Ifngr1 Rph3al Ednrb Oxct1 Nckap1l Fgf12 Washc1 Adcyap1 Nedd4l Syt7 Tcf7l2 Sec16b Abl1 Edn3 Src Sdcbp Cd38 Cxcl9 Arl6ip1 Pycard Il15 Smpd3 Pik3r1 Camk2n1 Vamp8 Itgb1bp1 Numa1 Gpr27
0.0874794	3	16	8.86272	Lamellipodium morphogenesis	http://amigo.geneontology.org/amigo/term/GO:0072673	Vil1 Src Abi1
0.0875026	34	996	1.61356	Positive regulation of protein modification process	http://amigo.geneontology.org/amigo/term/GO:0031401	Kat2b Lgals9 Cdkn1b Chfr Erbb3 Fzr1 Ednrb Nckap1l Tfrc Parp9 Adcyap1 Ccny Pde8a Ppp2r5a Abl1 Cdk5rap1 Edn3 Src Sdcbp Tesk1 Il15 Terf2ip Ctnnd1 Epgn Dcun1d2 Pik3r1 Lyn Tcim Abi1 Itgb1bp1 Reg3b Trim6 Ceacam1 Arrdc3
0.0875026	10	176	2.68567	Sensory perception of mechanical stimulus	http://amigo.geneontology.org/amigo/term/GO:0050954	Cdkn1b Slc1a3 Itga2 Eps8l2 Slc52a3 Espn Myh14 Ush1c Chd7 Serpinb6a
0.0875026	5	51	4.6341	Adipose tissue development	http://amigo.geneontology.org/amigo/term/GO:0060612	Ppard Oxct1 Dgat2 4932438A13Rik Arrdc3
0.0875026	46	1457	1.49233	Protein-containing complex assembly	http://amigo.geneontology.org/amigo/term/GO:0065003	Fer Cdkn1b Bid Ppp2r1a Arpc5 Taz Cyfip2 Ankra2 Nckap1l Snap29 Tfrc Soat2 Washc1 Baiap2 Vil1 Ndufa10 Sec16b Abl1 Eif6 Src Slc2a1 Arpc1b Vamp1 Fchsd2 Pycard Ush1c Anks4b Cog4 Slain2 Cyld H2-DMa Tapbpl Nlrc4 Ttc19 Pard6b Plekha7 Cltc Lrrc8c H3f3a Gmfb Itgb1bp1 mt-Nd4 Numa1 Nck2 Sco1 Trim6
0.0875026	12	234	2.42399	Regulation of peptide hormone secretion	http://amigo.geneontology.org/amigo/term/GO:0090276	Ppard Sri Pfkl Rph3al Oxct1 Adcyap1 Syt7 Tcf7l2 Cd38 Chd7 Camk2n1 Gpr27
0.0881214	39	1187	1.55303	Cation transport	http://amigo.geneontology.org/amigo/term/GO:0006812	Cdkn1b Sri Slc1a3 Atp6v0a1 Ifngr1 Stc2 Fgf12 Tfrc Slc5a7 Ralbp1 Prss30 Adcyap1 Nedd4l Syt7 Abl1 Edn3 Cxcl9 Abcc9 Cox4i1 Smpd3 Wwp2 AA467197 Gm5134 Slc38a7 Kcnh3 Atp6v0a2 Slc43a2 Nipal2 Grin3a Chd7 Lyn Kcnk6 Cltc Slc38a9 Vamp8 Bhlha15 Slc8a1 mt-Nd4 Ccr5
0.0881214	4	32	5.90848	Positive regulation of cyclin-dependent protein serine/threonine kinase activity	http://amigo.geneontology.org/amigo/term/GO:0045737	Cdkn1b Ccny Cdk5rap1 Src
0.0916042	12	236	2.40345	Regulation of cysteine-type endopeptidase activity	http://amigo.geneontology.org/amigo/term/GO:2000116	Bid Cyfip2 Naip1 Cideb Casp12 Casp1 Vil1 Src Arl6ip1 Pycard Nlrc4 Naip2
0.092493	14	298	2.22064	Regulation of hormone secretion	http://amigo.geneontology.org/amigo/term/GO:0046883	Ppard Sri Pfkl Rph3al Oxct1 Adcyap1 Syt7 Tcf7l2 Edn3 Cd38 Chd7 Camk2n1 Vamp8 Gpr27
0.0936241	6	74	3.83253	Regulation of defense response to virus	http://amigo.geneontology.org/amigo/term/GO:0050688	Parp9 Stat1 Pycard Il15 Trim6 Ifit1bl1
0.0942204	16	363	2.08343	Phospholipid metabolic process	http://amigo.geneontology.org/amigo/term/GO:0006644	Ppard Abhd16a Taz Plcd1 Samd8 Dgka Ormdl1 Pigc Itpka Pld1 Smpd3 Pla2g4c Ttc7 Pik3r1 Pgp Tmem150a
0.095405	8	124	3.04954	Actin filament-based movement	http://amigo.geneontology.org/amigo/term/GO:0030048	Sri Myo9b Nedd4l Vil1 Myh14 Myl6b Dsg2 Dsp
0.095405	11	208	2.49974	Cell-cell junction organization	http://amigo.geneontology.org/amigo/term/GO:0045216	Epb41l3 Nedd4l Src Ctnnd1 Crb3 Dsg2 Pard6b Plekha7 Dsp Cldn9 Ceacam1
0.0955447	4	33	5.72943	Negative regulation of protein localization to membrane	http://amigo.geneontology.org/amigo/term/GO:1905476	Lypla1 Ppp2r5a Cltc Itgb1bp1
0.0955447	16	364	2.07771	Response to lipopolysaccharide	http://amigo.geneontology.org/amigo/term/GO:0032496	Fer Lgals9 Ppard Ednrb Casp1 Abl1 Il1f8 Src Cxcl9 Nfkbib Pycard Myd88 Tut4 Lyn Tnip2 Trim6
0.09602	26	710	1.73093	Membrane organization	http://amigo.geneontology.org/amigo/term/GO:0061024	Gnai3 Myo18a Rab8a Bid Chmp2b Taz Itga2 Nckap1l Snap29 Epb41l3 Cript Syt7 Baiap2 Sec16b Vamp1 Arl6ip1 Fchsd2 Fa2h Ano7 Fer1l6 Smurf1 Sec24d S100a10 Mia3 Ttpa Tnfaip8l3
0.0961913	7	99	3.34217	Epidermal growth factor receptor signaling pathway	http://amigo.geneontology.org/amigo/term/GO:0007173	Fer Erbb3 Vil1 Abl1 Src Epgn Ceacam1
0.0961913	3	17	8.34138	Detection of bacterium	http://amigo.geneontology.org/amigo/term/GO:0016045	Naip1 Nlrc4 Naip2
0.0961913	30	857	1.65465	Secretion by cell	http://amigo.geneontology.org/amigo/term/GO:0032940	Fer Myo18a Lgals9 Ppard Rab8a Sri Plcd1 Tmem167 Pfkl Rph3al Oxct1 Snap29 Slc17a9 Washc1 Adcyap1 Syt7 Tcf7l2 Edn3 Sdcbp Cd38 Vamp1 Smpd3 Grin3a Chd7 Lyn Camk2n1 Vamp8 Mia3 Gpr27 Ceacam1
0.0961913	3	17	8.34138	Histamine transport	http://amigo.geneontology.org/amigo/term/GO:0051608	Adcyap1 Lyn Vamp8
0.0961913	12	239	2.37328	Regulation of peptide secretion	http://amigo.geneontology.org/amigo/term/GO:0002791	Ppard Sri Pfkl Rph3al Oxct1 Adcyap1 Syt7 Tcf7l2 Cd38 Chd7 Camk2n1 Gpr27
0.0965333	5	53	4.45923	Negative regulation of viral genome replication	http://amigo.geneontology.org/amigo/term/GO:0045071	Oasl2 Oas3 Isg20 Oasl1 Trim6
0.096616	16	366	2.06635	Hormone transport	http://amigo.geneontology.org/amigo/term/GO:0009914	Ppard Sri Pfkl Rph3al Oxct1 Adcyap1 Syt7 Tcf7l2 Edn3 Cd38 Smpd3 Chd7 Lyn Camk2n1 Vamp8 Gpr27
0.096616	36	1084	1.56978	Response to organonitrogen compound	http://amigo.geneontology.org/amigo/term/GO:0010243	Gnai3 Fer Kat2b Cdkn1b Rab8a Slc1a3 Plcd1 Itga2 Stc2 Erlec1 Ednrb Pde1b Cbs Gna14 Baiap2 Casp1 Col3a1 Eif6 Src Ybx1 Slc2a1 Reg3g Abcc9 Smpd3 Acta1 Myd88 Pik3r1 Lyn Edem3 Slc38a9 Slc8a1 Mia3 Duox2 Reg3b Uprt Ceacam1
0.096616	16	366	2.06635	Response to oxygen levels	http://amigo.geneontology.org/amigo/term/GO:0070482	Ppard Cdkn1b Cbfa2t3 Pdk1 Itga2 Stc2 Cbs Casp1 Src Slc2a1 Cd38 Alas1 Atp6v0a2 Alkbh5 Slc8a1 mt-Nd4
0.0969409	24	641	1.76978	Regulation of secretion by cell	http://amigo.geneontology.org/amigo/term/GO:1903530	Fer Myo18a Lgals9 Ppard Rab8a Sri Plcd1 Pfkl Rph3al Oxct1 Adcyap1 Syt7 Tcf7l2 Edn3 Sdcbp Cd38 Smpd3 Grin3a Chd7 Lyn Camk2n1 Vamp8 Gpr27 Ceacam1
0.0969409	15	334	2.12281	Positive regulation of cell activation	http://amigo.geneontology.org/amigo/term/GO:0050867	Lgals9 Nckap1l Tfrc Icos Il1f8 Cd38 Pycard Tnfsf13b Il15 Myd88 Cyld Vamp8 Lgals8 Tnip2 Nck2
0.0977918	9	153	2.78046	Ensheathment of neurons	http://amigo.geneontology.org/amigo/term/GO:0007272	Ppard Bcas1 Epb41l3 Mal2 Tcf7l2 Ormdl1 Mall Fa2h Gal3st1
0.0977918	9	153	2.78046	Axon ensheathment	http://amigo.geneontology.org/amigo/term/GO:0008366	Ppard Bcas1 Epb41l3 Mal2 Tcf7l2 Ormdl1 Mall Fa2h Gal3st1
0.0984352	6	76	3.73167	Endoplasmic reticulum unfolded protein response	http://amigo.geneontology.org/amigo/term/GO:0030968	Stc2 Casp12 Atf6 Pik3r1 Bhlha15 Nck2
0.0984352	15	335	2.11647	Maintenance of location	http://amigo.geneontology.org/amigo/term/GO:0051235	Lgals9 Ppard Sri Pnpla2 Sp100 Abl1 Cxcl9 Nfkbib Dgat2 Pla2g4c 4932438A13Rik Chd7 Lyn Slc8a1 Ccr5
0.0984449	12	241	2.35358	Regulation of peptide transport	http://amigo.geneontology.org/amigo/term/GO:0090087	Ppard Sri Pfkl Rph3al Oxct1 Adcyap1 Syt7 Tcf7l2 Cd38 Chd7 Camk2n1 Gpr27
0.0990232	30	862	1.64505	Leukocyte activation	http://amigo.geneontology.org/amigo/term/GO:0045321	Fer Myo18a Lgals9 Ebi3 Ifngr1 Tbk1 Nckap1l Tfrc Washc1 Casp1 Icos Abl1 Il1f8 Cd38 Pycard Tnfsf13b Il15 Psmb10 Myd88 Cyld Chd7 Pik3r1 Lyn Vamp8 Pbx1 Lgals8 Tnip2 Nck2 Ceacam1 Rnf8
0.0994005	9	154	2.7624	Positive regulation of protein secretion	http://amigo.geneontology.org/amigo/term/GO:0050714	Myo18a Ppard Sri Rph3al Oxct1 Tcf7l2 Cd38 Camk2n1 Gpr27
0.0994005	9	154	2.7624	Positive regulation of response to biotic stimulus	http://amigo.geneontology.org/amigo/term/GO:0002833	Lgals9 Tbk1 Parp9 Zbp1 Pycard Ddx60 Nlrc4 Irgm1 Trim6
0.0994005	9	154	2.7624	Regulation of microtubule cytoskeleton organization	http://amigo.geneontology.org/amigo/term/GO:0070507	Cdkn1b Chmp2b Cdk2ap2 Mark2 Abl1 Slain2 Cyld Cltc Numa1
0.100053	7	101	3.27599	Positive regulation of tumor necrosis factor production	http://amigo.geneontology.org/amigo/term/GO:0032760	Lgals9 Ifngr1 Pycard Myd88 Oas3 Pik3r1 Ccr5
0.100177	24	645	1.7588	Lipid biosynthetic process	http://amigo.geneontology.org/amigo/term/GO:0008610	Ppard Taz Samd8 Clcn2 Tcf7l2 Dgka Pnpla2 Ormdl1 Pigc Itpka Eif6 Pld1 Dgat2 Smpd3 Fa2h Pla2g4c Ttc7 Elovl6 Pik3r1 Sptssb Gal3st1 Pbx1 Tmem150a Ceacam1
0.101645	56	1880	1.40798	Phosphorylation	http://amigo.geneontology.org/amigo/term/GO:0016310	Fer Kat2b Lgals9 Cdkn1b Cbfa2t3 Pdk1 Sgk2 Erbb3 Tbk1 Pfkl Ednrb Nckap1l Tfrc Parp9 Stk38 Cbs Washc1 Adcyap1 Ccny Mark2 Dgka Pde8a Stk25 Ppp2r5a Abl1 Galk2 Itpka Cdk5rap1 Edn3 Eif6 Src Sdcbp Tesk1 Ccnl2 Pycard Il15 Mast3 Smpd3 Terf2ip Ctnnd1 Epgn Ptk6 Ldb2 Pik3r1 Lyn Camk2n1 Mpp3 Tcim Abi1 Itgb1bp1 Nck2 Reg3b Trim6 Ceacam1 Tnfaip8l3 Uckl1
0.101942	9	155	2.74458	Carbohydrate transport	http://amigo.geneontology.org/amigo/term/GO:0008643	Slc5a1 Erbb3 Slc35a5 Slc37a1 Vil1 Slc2a1 Smpd3 Gm5134 Pls1
0.101942	33	978	1.59493	Cell activation	http://amigo.geneontology.org/amigo/term/GO:0001775	Fer Myo18a Lgals9 Vwf Ebi3 Ifngr1 Tbk1 Nckap1l Tfrc Washc1 Casp1 Icos Abl1 Il1f8 Cd38 Pycard Tnfsf13b Il15 Psmb10 Myd88 Cyld Chd7 Pik3r1 Lyn C1galt1c1 Vamp8 Pbx1 Tcim Lgals8 Tnip2 Nck2 Ceacam1 Rnf8
0.102304	29	829	1.65352	Positive regulation of phosphorylation	http://amigo.geneontology.org/amigo/term/GO:0042327	Lgals9 Cdkn1b Erbb3 Ednrb Nckap1l Tfrc Parp9 Adcyap1 Ccny Pde8a Abl1 Cdk5rap1 Edn3 Src Sdcbp Tesk1 Il15 Terf2ip Ctnnd1 Epgn Pik3r1 Lyn Tcim Abi1 Itgb1bp1 Reg3b Trim6 Ceacam1 Tnfaip8l3
0.103009	3	18	7.87797	Detection of other organism	http://amigo.geneontology.org/amigo/term/GO:0098543	Naip1 Nlrc4 Naip2
0.103009	11	214	2.42965	Positive regulation of leukocyte cell-cell adhesion	http://amigo.geneontology.org/amigo/term/GO:1903039	Lgals9 Nckap1l Tfrc Icos Il1f8 Pycard Tnfsf13b Il15 Cyld Lgals8 Nck2
0.103009	7	103	3.21238	Positive regulation of tumor necrosis factor superfamily cytokine production	http://amigo.geneontology.org/amigo/term/GO:1903557	Lgals9 Ifngr1 Pycard Myd88 Oas3 Pik3r1 Ccr5
0.103009	2	6	15.7559	Positive regulation of lamellipodium morphogenesis	http://amigo.geneontology.org/amigo/term/GO:2000394	Vil1 Src
0.103009	2	6	15.7559	Galactosylceramide biosynthetic process	http://amigo.geneontology.org/amigo/term/GO:0006682	Fa2h Gal3st1
0.103009	8	129	2.93134	Positive regulation of autophagy	http://amigo.geneontology.org/amigo/term/GO:0010508	Gnai3 Bid Tbk1 Atf6 Irgm1 Trim12c Trim12a Trim6
0.103009	4	35	5.40204	B cell homeostasis	http://amigo.geneontology.org/amigo/term/GO:0001782	Nckap1l Abl1 Tnfsf13b Lyn
0.103009	2	6	15.7559	Galactolipid biosynthetic process	http://amigo.geneontology.org/amigo/term/GO:0019375	Fa2h Gal3st1
0.103009	4	35	5.40204	CGMP-mediated signaling	http://amigo.geneontology.org/amigo/term/GO:0019934	Ednrb Pde10a Guca2b Pde11a
0.103009	2	6	15.7559	Regulation of microvillus length	http://amigo.geneontology.org/amigo/term/GO:0032532	Vil1 Pls1
0.103009	7	103	3.21238	Positive regulation of interleukin-6 production	http://amigo.geneontology.org/amigo/term/GO:0032755	Lgals9 Adcyap1 Il1f8 Pycard Myd88 Tut4 Ccr5
0.103009	15	339	2.0915	Response to decreased oxygen levels	http://amigo.geneontology.org/amigo/term/GO:0036293	Ppard Cdkn1b Cbfa2t3 Pdk1 Itga2 Stc2 Cbs Casp1 Src Slc2a1 Cd38 Alas1 Alkbh5 Slc8a1 mt-Nd4
0.103009	37	1133	1.54361	Negative regulation of molecular function	http://amigo.geneontology.org/amigo/term/GO:0044092	Kat2b Cdkn1b Sri Nosip Rasa4 Naip1 Nckap1l Fgf12 Ercc4 Parp9 Stk38 Washc1 Adcyap1 Nedd4l Tcf7l2 Vil1 Ppp2r5a Abl1 Spint1 Cdk5rap1 Src Tesk1 Nfkbib Arl6ip1 Pycard Wwp2 Tut4 Cyld Ptk6 Lyn Camk2n1 Lxn Pbx1 Serpinb6a Itgb1bp1 Ceacam1 Naip2
0.103009	2	6	15.7559	Cell wall disruption in other organism	http://amigo.geneontology.org/amigo/term/GO:0044278	Reg3g Reg3b
0.103009	22	578	1.79912	Regulation of vesicle-mediated transport	http://amigo.geneontology.org/amigo/term/GO:0060627	Fer Myo18a Lgals9 Rab8a Itga2 Rph3al Nckap1l Snap29 Nedd4l Syt7 Lypla1 Src Pld1 Sdcbp Vamp1 Pycard Il15 Smpd3 Grin3a Lyn Vamp8 Ceacam1
0.103009	2	6	15.7559	Cell differentiation involved in salivary gland development	http://amigo.geneontology.org/amigo/term/GO:0060689	Clcn2 Ctnnd1
0.103009	2	6	15.7559	Negative regulation of epithelial cell proliferation involved in prostate gland development	http://amigo.geneontology.org/amigo/term/GO:0060770	Cdkn1b Eaf2
0.103009	3	18	7.87797	Interleukin-6-mediated signaling pathway	http://amigo.geneontology.org/amigo/term/GO:0070102	Fer Src Tut4
0.103009	2	6	15.7559	Bundle of His cell-Purkinje myocyte adhesion involved in cell communication	http://amigo.geneontology.org/amigo/term/GO:0086073	Dsg2 Dsp
0.104559	5	56	4.22034	Regulation of phosphatidylinositol 3-kinase activity	http://amigo.geneontology.org/amigo/term/GO:0043551	Washc1 Src Pik3r1 Lyn Tnfaip8l3
0.104559	8	130	2.90879	Membrane lipid biosynthetic process	http://amigo.geneontology.org/amigo/term/GO:0046467	Samd8 Ormdl1 Pigc Smpd3 Fa2h Elovl6 Sptssb Gal3st1
0.104559	8	130	2.90879	Positive regulation of lymphocyte proliferation	http://amigo.geneontology.org/amigo/term/GO:0050671	Nckap1l Tfrc Cd38 Pycard Tnfsf13b Il15 Myd88 Nck2
0.104559	39	1215	1.51724	Regulation of hydrolase activity	http://amigo.geneontology.org/amigo/term/GO:0051336	Bid Myo9b Rasa4 Ppp2r1a Plcd1 Itga2 Aph1a Cyfip2 Adap2 Rabep1 Naip1 Cideb Nckap1l Ralbp1 Adcyap1 Casp12 Casp1 Vil1 Ppp2r5a Abl1 Spint1 Src Oasl2 Arl6ip1 Pycard Oas3 Arhgap27 Arap2 Plekhg6 Nlrc4 Oasl1 S100a10 Lyn Lxn Serpinb6a Arl1 Ppp4r1 Itgb1bp1 Naip2
0.104559	5	56	4.22034	Positive regulation of nuclear division	http://amigo.geneontology.org/amigo/term/GO:0051785	Edn3 Sh2b1 Smpd3 Epgn Cdc16
0.106029	26	726	1.69279	Regulation of secretion	http://amigo.geneontology.org/amigo/term/GO:0051046	Fer Myo18a Lgals9 Ppard Rab8a Sri Plcd1 Erbb3 Pfkl Rph3al Ednrb Oxct1 Adcyap1 Syt7 Tcf7l2 Edn3 Sdcbp Cd38 Smpd3 Grin3a Chd7 Lyn Camk2n1 Vamp8 Gpr27 Ceacam1
0.106642	16	376	2.0114	Ribonucleotide metabolic process	http://amigo.geneontology.org/amigo/term/GO:0009259	Gnai3 Cbfa2t3 Pdk1 Taz Acot8 Pfkl Pde10a Urah Pde8a Eif6 Dgat2 Pdha1 Elovl6 Suclg2 Uprt Uckl1
0.108076	4	36	5.25198	Positive regulation of cyclin-dependent protein kinase activity	http://amigo.geneontology.org/amigo/term/GO:1904031	Cdkn1b Ccny Cdk5rap1 Src
0.108861	10	188	2.51425	Response to nutrient	http://amigo.geneontology.org/amigo/term/GO:0007584	Ppard Itga2 Stc2 Oxct1 Cbs Il15 Cox4i1 Suox Slc8a1 Ttpa
0.108861	19	479	1.87492	Positive regulation of catabolic process	http://amigo.geneontology.org/amigo/term/GO:0009896	Gnai3 Cdkn1b Bid Cbfa2t3 Chfr Tbk1 Fzr1 Nedd4l Pnpla2 Atf6 Rnf19b Nub1 Wwp2 Tut4 Smurf1 Irgm1 Trim12c Trim12a Trim6
0.10941	14	312	2.12099	Peptide transport	http://amigo.geneontology.org/amigo/term/GO:0015833	Ppard Sri Pfkl Rph3al Oxct1 Adcyap1 Syt7 Tcf7l2 Edn3 Cd38 Smpd3 Chd7 Camk2n1 Gpr27
0.11026	58	1981	1.38391	Organic substance catabolic process	http://amigo.geneontology.org/amigo/term/GO:1901575	Ppard Cdkn1b Cbfa2t3 Abhd16a Plcd1 Chfr Acot8 Fzr1 Pfkl Erlec1 Mgat1 Ctsb Oxct1 Pde10a Gtpbp2 Cbs Dnase1l2 Nedd4l Lipa Cpn1 Sat1 Echs1 Urah Pnpla2 Cant1 Pde8a Lypla1 Eif6 Pld1 Sdcbp Ybx1 Rnf19b Nub1 Lnx1 Ube3b Psmb10 Smpd3 Wwp2 Gabarapl2 Tent5a Myd88 Uba7 Pla2g4c Tut4 Dagla Cyld Cdc16 Smurf1 Isg20 Trir Alkbh5 Edem3 Hectd3 Sarm1 Ubr4 Sco1 Ceacam1 Rnf8
0.11026	3	19	7.46334	Sphingomyelin metabolic process	http://amigo.geneontology.org/amigo/term/GO:0006684	Samd8 Ormdl1 Smpd3
0.11026	8	132	2.86472	Positive regulation of mononuclear cell proliferation	http://amigo.geneontology.org/amigo/term/GO:0032946	Nckap1l Tfrc Cd38 Pycard Tnfsf13b Il15 Myd88 Nck2
0.11026	34	1029	1.56181	Secretion	http://amigo.geneontology.org/amigo/term/GO:0046903	Fer Myo18a Lgals9 Ppard Rab8a Sri Plcd1 Tmem167 Erbb3 Pfkl Rph3al Ednrb Oxct1 Snap29 Slc17a9 Washc1 Adcyap1 Syt7 Tcf7l2 Edn3 Sdcbp Cd38 Vamp1 Smpd3 Guca2b Grin3a Chd7 Lyn Camk2n1 Vamp8 Mia3 Gpr27 Uprt Ceacam1
0.110591	10	189	2.50094	Regulation of insulin secretion	http://amigo.geneontology.org/amigo/term/GO:0050796	Ppard Sri Pfkl Rph3al Oxct1 Syt7 Tcf7l2 Cd38 Camk2n1 Gpr27
0.110663	11	219	2.37418	Regulation of lymphocyte proliferation	http://amigo.geneontology.org/amigo/term/GO:0050670	Lgals9 Nckap1l Tfrc Cd38 Pycard Tnfsf13b Il15 Myd88 Lyn Nck2 Ceacam1
0.110995	21	551	1.8015	Regulation of anatomical structure size	http://amigo.geneontology.org/amigo/term/GO:0090066	Fer Arpc5 Cyfip2 Ednrb Nckap1l Cbs Washc1 Baiap2 Vil1 Abl1 Edn3 Cd38 Arpc1b Fchsd2 Pycard Smpd3 Pls1 Gmfb Itgb1bp1 Nck2 Ccr5
0.113094	16	380	1.99022	Response to molecule of bacterial origin	http://amigo.geneontology.org/amigo/term/GO:0002237	Fer Lgals9 Ppard Ednrb Casp1 Abl1 Il1f8 Src Cxcl9 Nfkbib Pycard Myd88 Tut4 Lyn Tnip2 Trim6
0.11443	21	553	1.79498	Regulation of cellular protein localization	http://amigo.geneontology.org/amigo/term/GO:1903827	Erlec1 Tfrc Parp9 Washc1 Cript Nedd4l Tcf7l2 Lypla1 Vil1 Sp100 Sec16b Ppp2r5a Src Tesk1 Cyld Pik3r1 Cltc Pls1 Vamp8 Itgb1bp1 Numa1
0.11443	19	483	1.8594	Positive regulation of immune response	http://amigo.geneontology.org/amigo/term/GO:0050778	Lgals9 Tbk1 Nckap1l Tfrc Parp9 Abl1 Zbp1 Cd38 Pycard Tnfsf13b Il15 Cyld Nlrc4 Lyn Irgm1 Vamp8 H2-K1 Trim6 Ceacam1
0.114489	51	1703	1.41554	Small molecule metabolic process	http://amigo.geneontology.org/amigo/term/GO:0044281	Gnai3 Kat2b Ppard Slc1a3 Cbfa2t3 Pdk1 Taz Plcd1 Acot8 Pfkl Mgat1 Fbp2 Oxct1 Naprt Clcn2 Soat2 Fabp2 Pde10a Cbs Lipa Tcf7l2 Echs1 Urah Pnpla2 Cant1 Pde8a Lypla1 Mmadhc Galk2 Itpka Eif6 Src Oasl2 Dgat2 Pdha1 Guca2b Fa2h Pla2g4c Lars2 Dagla Gmds Elovl6 Car8 Pik3r1 Pgp Sarm1 Suclg2 Uprt Ttpa Ceacam1 Uckl1
0.114489	5	58	4.07481	Negative regulation of smooth muscle cell proliferation	http://amigo.geneontology.org/amigo/term/GO:0048662	Ppard Cdkn1b Ralbp1 Il15 Pik3r1
0.117106	39	1229	1.49996	Cellular response to oxygen-containing compound	http://amigo.geneontology.org/amigo/term/GO:1901701	Gnai3 Fer Kat2b Ppard Rab8a Sri Slc1a3 Itga2 Ednrb Oxct1 Gna14 Tcf7l2 Baiap2 Pde8a Casp1 Col3a1 Stk25 Abl1 Il1f8 Src Ybx1 Cxcl9 Nfkbib Dgat2 Pycard Il15 Smpd3 Myd88 Tut4 Ptk6 Pik3r1 Lyn Camk2n1 Slc38a9 Slc8a1 Tnip2 Reg3b Gpr27 Ceacam1
0.118905	12	253	2.24195	Positive regulation of cell-cell adhesion	http://amigo.geneontology.org/amigo/term/GO:0022409	Lgals9 Nckap1l Tfrc Icos Il1f8 Pycard Tnfsf13b Il15 Cyld Lgals8 Nck2 Ccr5
0.118905	11	222	2.3421	Regulation of mononuclear cell proliferation	http://amigo.geneontology.org/amigo/term/GO:0032944	Lgals9 Nckap1l Tfrc Cd38 Pycard Tnfsf13b Il15 Myd88 Lyn Nck2 Ceacam1
0.120921	5	59	4.00575	Aminoglycan biosynthetic process	http://amigo.geneontology.org/amigo/term/GO:0006023	B3gnt3 Smpd3 Chpf2 Cltc B3gnt6
0.120921	16	385	1.96438	Purine nucleotide metabolic process	http://amigo.geneontology.org/amigo/term/GO:0006163	Gnai3 Cbfa2t3 Pdk1 Taz Acot8 Pfkl Pde10a Urah Pde8a Eif6 Oasl2 Dgat2 Pdha1 Guca2b Elovl6 Suclg2
0.120921	16	385	1.96438	Lipid transport	http://amigo.geneontology.org/amigo/term/GO:0006869	Ppard Apol7a Soat2 Fabp2 Washc1 Syt7 Relch Slc2a1 Apol6 Ano7 Apol10a Apol9b Ttpa Ceacam1 Tnfaip8l3 Apol11b
0.120921	16	385	1.96438	Ribose phosphate metabolic process	http://amigo.geneontology.org/amigo/term/GO:0019693	Gnai3 Cbfa2t3 Pdk1 Taz Acot8 Pfkl Pde10a Urah Pde8a Eif6 Dgat2 Pdha1 Elovl6 Suclg2 Uprt Uckl1
0.120921	4	38	4.97556	Cortical actin cytoskeleton organization	http://amigo.geneontology.org/amigo/term/GO:0030866	Nckap1l Epb41l3 Vil1 Pls1
0.120921	49	1631	1.42006	Protein-containing complex subunit organization	http://amigo.geneontology.org/amigo/term/GO:0043933	Fer Cdkn1b Bid Ppp2r1a Arpc5 Taz Cyfip2 Ankra2 Nckap1l Snap29 Tfrc Soat2 Washc1 Baiap2 Vil1 Ndufa10 Sec16b Abl1 Eif6 Src Slc2a1 Arpc1b Vamp1 Fchsd2 Pycard Ush1c Anks4b Cog4 Slain2 Cyld H2-DMa Tapbpl Nlrc4 Ttc19 Pard6b Plekha7 Irgm1 Cltc Vamp8 Lrrc8c H3f3a Gmfb Itgb1bp1 mt-Nd4 Numa1 Nck2 Sco1 Trim6 Rnf8
0.120921	3	20	7.09017	Positive regulation of gluconeogenesis	http://amigo.geneontology.org/amigo/term/GO:0045722	Kat2b Tcf7l2 Dgat2
0.120921	20	522	1.81103	Regulation of leukocyte activation	http://amigo.geneontology.org/amigo/term/GO:0002694	Fer Myo18a Lgals9 Nckap1l Tfrc Icos Abl1 Il1f8 Cd38 Pycard Tnfsf13b Il15 Myd88 Cyld Lyn Vamp8 Lgals8 Tnip2 Nck2 Ceacam1
0.120921	28	812	1.62992	Ion homeostasis	http://amigo.geneontology.org/amigo/term/GO:0050801	Sri Slc1a3 Plcd1 Atp6v0a1 Stc2 Scgn Ednrb Fgf12 Tfrc Adcyap1 Nedd4l Abl1 Edn3 Src Slc4a2 Cd38 Cxcl9 Smpd3 Ttc7 Atp6v0a2 Chd7 Lyn Camk2n1 Slc8a1 Ncoa4 Sco1 Ttpa Ccr5
0.120921	3	20	7.09017	Interferon-gamma-mediated signaling pathway	http://amigo.geneontology.org/amigo/term/GO:0060333	Parp9 Stat1 Irgm1
0.120955	19	488	1.84035	Blood circulation	http://amigo.geneontology.org/amigo/term/GO:0008015	Sri Taz Ednrb Cbs Nedd4l Edn3 Cd38 Abcc9 Smpd3 Guca2b Chd7 Pik3r1 Dsg2 Kcnk6 Camk2n1 Slc8a1 Dsp Itgb1bp1 Ceacam1
0.12119	2	7	13.5051	Guanine nucleotide transmembrane transport	http://amigo.geneontology.org/amigo/term/GO:1903790	Slc17a9 Lrrc8c
0.12119	2	7	13.5051	Regulation of caveolin-mediated endocytosis	http://amigo.geneontology.org/amigo/term/GO:2001286	Nedd4l Src
0.12119	6	84	3.37627	Regulation of cyclin-dependent protein serine/threonine kinase activity	http://amigo.geneontology.org/amigo/term/GO:0000079	Kat2b Cdkn1b Ccny Cdk5rap1 Src Ccnl2
0.12119	2	7	13.5051	Negative regulation of cGMP-mediated signaling	http://amigo.geneontology.org/amigo/term/GO:0010754	Pde10a Pde11a
0.12119	47	1553	1.43051	Regulation of protein modification process	http://amigo.geneontology.org/amigo/term/GO:0031399	Fer Kat2b Lgals9 Cdkn1b Ppp2r1a Chfr Erbb3 Fzr1 Ednrb Nckap1l Tfrc Parp9 Stk38 Cbs Washc1 Adcyap1 Ccny Pde8a Ppp2r5a Abl1 Cdk5rap1 Edn3 Src Sdcbp Tesk1 Ccnl2 Pycard Il15 Smpd3 Hhatl Terf2ip Ctnnd1 Epgn Dcun1d2 Ptk6 Pik3r1 Lyn Camk2n1 Tcim Abi1 Ppp4r1 Itgb1bp1 Nck2 Reg3b Trim6 Ceacam1 Arrdc3
0.12119	11	224	2.32119	Myeloid leukocyte activation	http://amigo.geneontology.org/amigo/term/GO:0002274	Fer Myo18a Lgals9 Ifngr1 Casp1 Pycard Il15 Myd88 Lyn Vamp8 Tnip2
0.12119	7	109	3.03555	ERBB signaling pathway	http://amigo.geneontology.org/amigo/term/GO:0038127	Fer Erbb3 Vil1 Abl1 Src Epgn Ceacam1
0.12119	2	7	13.5051	Regulation of antigen processing and presentation of peptide antigen	http://amigo.geneontology.org/amigo/term/GO:0002583	Pycard Tapbpl
0.12119	2	7	13.5051	Glycosylceramide biosynthetic process	http://amigo.geneontology.org/amigo/term/GO:0046476	Fa2h Gal3st1
0.12119	25	706	1.67379	Lymphocyte activation	http://amigo.geneontology.org/amigo/term/GO:0046649	Lgals9 Ebi3 Tbk1 Nckap1l Tfrc Washc1 Icos Abl1 Il1f8 Cd38 Pycard Tnfsf13b Il15 Psmb10 Myd88 Cyld Chd7 Pik3r1 Lyn Pbx1 Lgals8 Tnip2 Nck2 Ceacam1 Rnf8
0.12119	9	165	2.57824	Inositol lipid-mediated signaling	http://amigo.geneontology.org/amigo/term/GO:0048017	Ppard Plcd1 Erbb3 Adap2 Pld1 Car8 Pik3r1 Ceacam1 Tnfaip8l3
0.12119	9	165	2.57824	Regulation of viral process	http://amigo.geneontology.org/amigo/term/GO:0050792	Chmp2b Stat1 Oasl2 Oas3 Isg20 Oasl1 Trim12c Trim12a Trim6
0.12119	6	84	3.37627	Regulation of release of sequestered calcium ion into cytosol	http://amigo.geneontology.org/amigo/term/GO:0051279	Sri Abl1 Cxcl9 Chd7 Lyn Slc8a1
0.12119	2	7	13.5051	Positive regulation of response to interferon-gamma	http://amigo.geneontology.org/amigo/term/GO:0060332	Parp9 Irgm1
0.12119	2	7	13.5051	Positive regulation of interferon-gamma-mediated signaling pathway	http://amigo.geneontology.org/amigo/term/GO:0060335	Parp9 Irgm1
0.12119	10	194	2.43649	Regulation of cell projection assembly	http://amigo.geneontology.org/amigo/term/GO:0060491	Fer Washc1 Eps8l2 Src Pld1 Tesk1 Espn Cep135 Cyld Pik3r1
0.12119	2	7	13.5051	Protein localization to endoplasmic reticulum exit site	http://amigo.geneontology.org/amigo/term/GO:0070973	Sec16b Mia3
0.12119	2	7	13.5051	Cardiac muscle cell-cardiac muscle cell adhesion	http://amigo.geneontology.org/amigo/term/GO:0086042	Dsg2 Dsp
0.123518	54	1841	1.38645	Regulation of transport	http://amigo.geneontology.org/amigo/term/GO:0051049	Fer Myo18a Lgals9 Ppard Rab8a Sri Plcd1 Itga2 Erbb3 Ifngr1 Pfkl Stc2 Erlec1 Rph3al Ednrb Oxct1 Nckap1l Fgf12 Snap29 Clcn2 Washc1 Adcyap1 Nedd4l Syt7 Tcf7l2 Lypla1 Sp100 Sec16b Abl1 Edn3 Src Pld1 Sdcbp Cd38 Cxcl9 Vamp1 Arl6ip1 Pycard Il15 Smpd3 Wwp2 Kcnh3 Slc43a2 Grin3a Chd7 Pik3r1 Lyn Camk2n1 Vamp8 Slc8a1 Itgb1bp1 Numa1 Gpr27 Ceacam1
0.123581	24	671	1.69065	Cellular cation homeostasis	http://amigo.geneontology.org/amigo/term/GO:0030003	Sri Slc1a3 Plcd1 Atp6v0a1 Stc2 Scgn Ednrb Tfrc Adcyap1 Abl1 Edn3 Slc4a2 Cd38 Cxcl9 Smpd3 Ttc7 Atp6v0a2 Chd7 Lyn Slc8a1 Ncoa4 Sco1 Ttpa Ccr5
0.123581	19	492	1.82538	Multicellular organismal homeostasis	http://amigo.geneontology.org/amigo/term/GO:0048871	Nr1d2 Ednrb Tfrc Adcyap1 Lipa Src Slc2a1 Cd38 Prom1 Plac8 Ush1c Il15 Fa2h Mks1 Ldb2 Elovl6 Ceacam1 Arrdc3 Ccr5
0.124061	17	423	1.89965	Regulation of lymphocyte activation	http://amigo.geneontology.org/amigo/term/GO:0051249	Lgals9 Nckap1l Tfrc Icos Abl1 Il1f8 Cd38 Pycard Tnfsf13b Il15 Myd88 Cyld Lyn Lgals8 Tnip2 Nck2 Ceacam1
0.125395	28	821	1.61206	Cell-cell adhesion	http://amigo.geneontology.org/amigo/term/GO:0098609	Fer Lgals9 Cyfip2 Nckap1l Tfrc Icos Abl1 Il1f8 Src Pycard Tnfsf13b Il15 Ctnnd1 Cyld Pik3r1 Lyn Pcdhb14 Dsg2 Epcam Plekha7 Dsp Mia3 Lgals8 Cldn9 Nck2 Ceacam1 Fat3 Ccr5
0.125395	5	61	3.87441	Vesicle budding from membrane	http://amigo.geneontology.org/amigo/term/GO:0006900	Myo18a Sec16b Sec24d S100a10 Mia3
0.125395	11	227	2.29051	Insulin secretion	http://amigo.geneontology.org/amigo/term/GO:0030073	Ppard Sri Pfkl Rph3al Oxct1 Adcyap1 Syt7 Tcf7l2 Cd38 Camk2n1 Gpr27
0.125395	27	783	1.62992	Negative regulation of catalytic activity	http://amigo.geneontology.org/amigo/term/GO:0043086	Kat2b Cdkn1b Nosip Rasa4 Naip1 Nckap1l Parp9 Stk38 Washc1 Adcyap1 Vil1 Ppp2r5a Abl1 Spint1 Cdk5rap1 Src Tesk1 Arl6ip1 Pycard Ptk6 Lyn Camk2n1 Lxn Serpinb6a Itgb1bp1 Ceacam1 Naip2
0.125395	5	61	3.87441	Antigen processing and presentation of peptide antigen	http://amigo.geneontology.org/amigo/term/GO:0048002	Pycard H2-DMa Tapbpl H2-T22 H2-K1
0.125548	20	529	1.78706	Positive regulation of transferase activity	http://amigo.geneontology.org/amigo/term/GO:0051347	Lgals9 Cdkn1b Erbb3 Fzr1 Nckap1l Adcyap1 Ccny Abl1 Cdk5rap1 Edn3 Src Epgn Dcun1d2 Lyn Tcim Abi1 Itgb1bp1 Ceacam1 Tnfaip8l3 Arrdc3
0.125829	3	21	6.75255	Synaptic vesicle fusion to presynaptic active zone membrane	http://amigo.geneontology.org/amigo/term/GO:0031629	Snap29 Syt7 Vamp1
0.127608	8	139	2.72045	Regulation of protein localization to cell periphery	http://amigo.geneontology.org/amigo/term/GO:1904375	Lypla1 Vil1 Ppp2r5a Pik3r1 Cltc Pls1 Vamp8 Numa1
0.128663	9	168	2.5322	Positive regulation of endopeptidase activity	http://amigo.geneontology.org/amigo/term/GO:0010950	Bid Aph1a Cyfip2 Cideb Casp12 Casp1 Pycard Nlrc4 Lyn
0.129547	6	86	3.29775	Exocytic process	http://amigo.geneontology.org/amigo/term/GO:0140029	Rab8a Snap29 Syt7 Vamp1 Lyn Vamp8
0.129547	6	86	3.29775	Regulation of insulin secretion involved in cellular response to glucose stimulus	http://amigo.geneontology.org/amigo/term/GO:0061178	Ppard Sri Oxct1 Tcf7l2 Camk2n1 Gpr27
0.129547	21	567	1.75066	Regulation of establishment of protein localization	http://amigo.geneontology.org/amigo/term/GO:0070201	Myo18a Ppard Rab8a Sri Pfkl Erlec1 Rph3al Oxct1 Syt7 Tcf7l2 Lypla1 Sp100 Sec16b Src Cd38 Wwp2 Cep135 Pik3r1 Camk2n1 Itgb1bp1 Gpr27
0.131216	5	62	3.81192	Regulation of B cell proliferation	http://amigo.geneontology.org/amigo/term/GO:0030888	Nckap1l Tfrc Cd38 Tnfsf13b Lyn
0.133262	11	230	2.26063	Female pregnancy	http://amigo.geneontology.org/amigo/term/GO:0007565	Lgals9 Ppard Itga2 Stc2 Ctsb Cbs Slc2a1 Cd38 Dsg2 H3f3a Uprt
0.133798	7	113	2.92809	Regulation of protein localization to plasma membrane	http://amigo.geneontology.org/amigo/term/GO:1903076	Lypla1 Vil1 Ppp2r5a Pik3r1 Cltc Pls1 Vamp8
0.133798	47	1570	1.41502	Cell projection organization	http://amigo.geneontology.org/amigo/term/GO:0030030	Fer Kat2b Rab8a Arpc5 Itga2 Cyfip2 Trip11 Nckap1l Snap29 Epb41l3 Washc1 Rfx2 Adcyap1 Nedd4l Mark2 Baiap2 Eps8l2 Vil1 Stk25 Abl1 Itpka Src Pld1 Tesk1 Espn Cd38 Sh2b1 L1cam Mks1 Cep135 Cyld Herc1 Ptk6 Smurf1 Grin3a Pik3r1 Lyn Gprin3 Pls1 Sarm1 Abi1 H2-K1 Nck2 Arid1b Fryl Fat3 Ccr5
0.134862	46	1531	1.4202	Plasma membrane bounded cell projection organization	http://amigo.geneontology.org/amigo/term/GO:0120036	Fer Kat2b Rab8a Arpc5 Cyfip2 Trip11 Nckap1l Snap29 Epb41l3 Washc1 Rfx2 Adcyap1 Nedd4l Mark2 Baiap2 Eps8l2 Vil1 Stk25 Abl1 Itpka Src Pld1 Tesk1 Espn Cd38 Sh2b1 L1cam Mks1 Cep135 Cyld Herc1 Ptk6 Smurf1 Grin3a Pik3r1 Lyn Gprin3 Pls1 Sarm1 Abi1 H2-K1 Nck2 Arid1b Fryl Fat3 Ccr5
0.134862	6	87	3.25985	Respiratory electron transport chain	http://amigo.geneontology.org/amigo/term/GO:0022904	Bid Slc1a3 Taz Ndufa10 Cox4i1 mt-Nd4
0.135062	56	1938	1.36584	Programmed cell death	http://amigo.geneontology.org/amigo/term/GO:0012501	Gnai3 Myo18a Ppard Cdkn1b Bid Pdk1 Ppp2r1a Erbb3 Cyfip2 Rabep1 Ifi27l2b Naip1 Ednrb Cideb Nckap1l Tfrc Eaf2 Cbs Epb41l3 Ralbp1 Spdef Adcyap1 Tcf7l2 Casp12 Casp1 Vil1 Sp100 Stk25 Atf6 Abl1 Zbp1 Src Ybx1 Cd38 Plac8 Arl6ip1 Pycard Myd88 Aamdc Cyld Tmem214 Nlrc4 Pik3r1 Lyn Epcam Sarm1 Gsdmc4 Gsdmc3 Gsdmc2 Tcim Tnip2 Nck2 Reg3b Tnfaip8l3 Naip2 Ccr5
0.135062	16	395	1.91465	Regulation of DNA-binding transcription factor activity	http://amigo.geneontology.org/amigo/term/GO:0051090	Fer Sri Tfrc Tcf7l2 Nfkbib Pycard Wwp2 Myd88 Terf2ip Tut4 Cyld Nlrc4 Pbx1 Trim12c Trim12a Trim6
0.135213	14	328	2.01753	Positive regulation of establishment of protein localization	http://amigo.geneontology.org/amigo/term/GO:1904951	Myo18a Ppard Sri Rph3al Oxct1 Tcf7l2 Sec16b Src Cd38 Cep135 Pik3r1 Camk2n1 Itgb1bp1 Gpr27
0.135213	35	1097	1.50809	Ion transmembrane transport	http://amigo.geneontology.org/amigo/term/GO:0034220	Sri Slc1a3 Atp6v0a1 Ifngr1 Fgf12 Tfrc Clcn2 Slc37a1 Nedd4l Abl1 Edn3 Slc4a2 Cxcl9 Abcc9 Arl6ip1 Cox4i1 Wwp2 AA467197 Ano7 Slc38a7 Kcnh3 Atp6v0a2 Slc43a2 Lasp1 Nipal2 Grin3a Chd7 Lyn Kcnk6 Slc38a9 Bhlha15 Slc8a1 Lrrc8c mt-Nd4 Ccr5
0.136402	3	22	6.44561	Vesicle fusion to plasma membrane	http://amigo.geneontology.org/amigo/term/GO:0099500	Snap29 Syt7 Vamp1
0.136402	5	63	3.75141	Mitochondrial ATP synthesis coupled electron transport	http://amigo.geneontology.org/amigo/term/GO:0042775	Bid Taz Ndufa10 Cox4i1 mt-Nd4
0.136402	7	114	2.90241	Regulation of carbohydrate biosynthetic process	http://amigo.geneontology.org/amigo/term/GO:0043255	Kat2b Plcd1 Tcf7l2 Dgat2 Smpd3 Pgp Cltc
0.136402	3	22	6.44561	Transcytosis	http://amigo.geneontology.org/amigo/term/GO:0045056	Mal2 Src Cltc
0.136636	4	41	4.61149	Positive regulation of B cell proliferation	http://amigo.geneontology.org/amigo/term/GO:0030890	Nckap1l Tfrc Cd38 Tnfsf13b
0.136636	8	142	2.66298	Multicellular organismal signaling	http://amigo.geneontology.org/amigo/term/GO:0035637	Sri Itga2 Fgf12 Abcc9 Myh14 Dsg2 Slc8a1 Dsp
0.137618	20	537	1.76044	Regulation of protein transport	http://amigo.geneontology.org/amigo/term/GO:0051223	Myo18a Ppard Rab8a Sri Pfkl Erlec1 Rph3al Oxct1 Syt7 Tcf7l2 Lypla1 Sp100 Sec16b Src Cd38 Wwp2 Pik3r1 Camk2n1 Itgb1bp1 Gpr27
0.139414	5	64	3.6928	Regulation of cell-substrate junction organization	http://amigo.geneontology.org/amigo/term/GO:0150116	Abl1 Src Pik3r1 S100a10 Itgb1bp1
0.139414	2	8	11.817	Galactosylceramide metabolic process	http://amigo.geneontology.org/amigo/term/GO:0006681	Fa2h Gal3st1
0.139414	2	8	11.817	Guanine nucleotide transport	http://amigo.geneontology.org/amigo/term/GO:0001408	Slc17a9 Lrrc8c
0.139414	24	684	1.65852	Cellular ion homeostasis	http://amigo.geneontology.org/amigo/term/GO:0006873	Sri Slc1a3 Plcd1 Atp6v0a1 Stc2 Scgn Ednrb Tfrc Adcyap1 Abl1 Edn3 Slc4a2 Cd38 Cxcl9 Smpd3 Ttc7 Atp6v0a2 Chd7 Lyn Slc8a1 Ncoa4 Sco1 Ttpa Ccr5
0.139414	9	172	2.47332	Placenta development	http://amigo.geneontology.org/amigo/term/GO:0001890	Ppard Cdkn1b Plcd1 Stc2 Krt19 Ctsb Spint1 Cdx2 Ttpa
0.139414	2	8	11.817	Histamine production involved in inflammatory response	http://amigo.geneontology.org/amigo/term/GO:0002349	Lyn Vamp8
0.139414	2	8	11.817	MDA-5 signaling pathway	http://amigo.geneontology.org/amigo/term/GO:0039530	Oas3 Ddx60
0.139414	2	8	11.817	Histamine secretion involved in inflammatory response	http://amigo.geneontology.org/amigo/term/GO:0002441	Lyn Vamp8
0.139414	2	8	11.817	Histamine secretion by mast cell	http://amigo.geneontology.org/amigo/term/GO:0002553	Lyn Vamp8
0.139414	9	172	2.47332	Positive regulation of lipid metabolic process	http://amigo.geneontology.org/amigo/term/GO:0045834	Ppard Taz Tcf7l2 Pnpla2 Src Dgat2 Smpd3 Lyn Tnfaip8l3
0.139414	12	265	2.14043	Golgi vesicle transport	http://amigo.geneontology.org/amigo/term/GO:0048193	Myo18a Rab8a Rabep1 Trip11 Lypla1 Sec16b Cog4 Gabarapl2 Sec24d Lman1 Mia3 Arl1
0.139414	2	8	11.817	Spindle elongation	http://amigo.geneontology.org/amigo/term/GO:0051231	Ppp2r1a Numa1
0.139414	2	8	11.817	Fat pad development	http://amigo.geneontology.org/amigo/term/GO:0060613	Dgat2 Arrdc3
0.139414	2	8	11.817	Ventricular compact myocardium morphogenesis	http://amigo.geneontology.org/amigo/term/GO:0003223	Chd7 Dsp
0.139414	2	8	11.817	Negative regulation of lipid kinase activity	http://amigo.geneontology.org/amigo/term/GO:0090219	Washc1 Ppp2r5a
0.13959	6	89	3.18659	Negative regulation of viral process	http://amigo.geneontology.org/amigo/term/GO:0048525	Stat1 Oasl2 Oas3 Isg20 Oasl1 Trim6
0.141675	4	42	4.5017	Columnar/cuboidal epithelial cell development	http://amigo.geneontology.org/amigo/term/GO:0002066	Spdef Src Yipf6 Gsdmc2
0.142203	11	235	2.21254	Regulation of exocytosis	http://amigo.geneontology.org/amigo/term/GO:0017157	Fer Lgals9 Rab8a Rph3al Syt7 Sdcbp Smpd3 Grin3a Lyn Vamp8 Ceacam1
0.145518	5	65	3.63599	Positive regulation of cellular carbohydrate metabolic process	http://amigo.geneontology.org/amigo/term/GO:0010676	Kat2b Plcd1 Tcf7l2 Src Dgat2
0.145708	11	236	2.20316	Protein polyubiquitination	http://amigo.geneontology.org/amigo/term/GO:0000209	Chfr Nedd4l Rnf19b Ube3b Wwp2 Cdc16 Smurf1 Trim12c Trim12a Trim6 Rnf8
0.145951	32	992	1.52477	Cellular protein-containing complex assembly	http://amigo.geneontology.org/amigo/term/GO:0034622	Fer Cdkn1b Arpc5 Taz Cyfip2 Nckap1l Snap29 Washc1 Baiap2 Vil1 Ndufa10 Abl1 Eif6 Arpc1b Vamp1 Fchsd2 Pycard Ush1c Anks4b Cog4 Slain2 H2-DMa Tapbpl Ttc19 Cltc H3f3a Gmfb mt-Nd4 Numa1 Nck2 Sco1 Trim6
0.146356	13	301	2.04147	Regulation of leukocyte cell-cell adhesion	http://amigo.geneontology.org/amigo/term/GO:1903037	Lgals9 Nckap1l Tfrc Icos Il1f8 Pycard Tnfsf13b Il15 Cyld Mia3 Lgals8 Nck2 Ceacam1
0.150406	37	1190	1.46967	Response to nitrogen compound	http://amigo.geneontology.org/amigo/term/GO:1901698	Gnai3 Fer Kat2b Cdkn1b Rab8a Slc1a3 Plcd1 Itga2 Stc2 Erlec1 Ednrb Pde1b Cbs Gna14 Baiap2 Casp1 Col3a1 Eif6 Src Ybx1 Slc2a1 Reg3g Abcc9 Smpd3 Acta1 Myd88 Pik3r1 Lyn Edem3 Slc38a9 Slc8a1 Mia3 Duox2 Reg3b Uprt Ceacam1 Ifit1bl1
0.150406	10	206	2.29455	Carbohydrate biosynthetic process	http://amigo.geneontology.org/amigo/term/GO:0016051	Kat2b Plcd1 Fbp2 Tcf7l2 Dgat2 B3gnt3 Smpd3 Pgp Cltc B3gnt6
0.150695	4	43	4.39701	Cell communication involved in cardiac conduction	http://amigo.geneontology.org/amigo/term/GO:0086065	Sri Dsg2 Slc8a1 Dsp
0.151817	5	66	3.5809	ATP synthesis coupled electron transport	http://amigo.geneontology.org/amigo/term/GO:0042773	Bid Taz Ndufa10 Cox4i1 mt-Nd4
0.151817	5	66	3.5809	Cardiac conduction	http://amigo.geneontology.org/amigo/term/GO:0061337	Sri Abcc9 Dsg2 Slc8a1 Dsp
0.152466	50	1714	1.37887	Regulation of cell population proliferation	http://amigo.geneontology.org/amigo/term/GO:0042127	Gnai3 Fer Kat2b Lgals9 Ppard Cdkn1b Bid Cbfa2t3 Plcd1 Itga2 Erbb3 Fzr1 Ednrb Nckap1l Tfrc Eaf2 Ralbp1 Adcyap1 Tcf7l2 Sat1 Stat1 Abl1 Spint1 Edn3 Sdcbp Ybx1 Cd38 Plac8 Cxcl9 Cdx2 Reg3g Pycard Tnfsf13b Il15 Smpd3 Myd88 Fa2h Mks1 Epgn Pik3r1 Lyn Zbtb7c Epcam Camk2n1 Pbx1 Itgb1bp1 Nck2 Reg3b Ceacam1 Ccr5
0.152534	18	475	1.7912	Organelle fission	http://amigo.geneontology.org/amigo/term/GO:0048285	Tom1l2 Cdkn1b Chmp2b Ppp2r1a Chfr Acot8 Fzr1 Ercc4 Washc1 Sec16b Edn3 M1ap Sh2b1 Smpd3 Epgn Cdc16 Cltc Numa1
0.154528	13	304	2.02132	Muscle contraction	http://amigo.geneontology.org/amigo/term/GO:0006936	Sri Taz Itga2 Ednrb Nedd4l Edn3 Cd38 Myh14 Smpd3 Myl6b Dsg2 Slc8a1 Dsp
0.154528	9	177	2.40345	Multicellular organism growth	http://amigo.geneontology.org/amigo/term/GO:0035264	Stc2 Tcf7l2 Vil1 Plac8 Smpd3 Chd7 Pls1 H3f3a Duox2
0.154528	11	239	2.17551	Regulation of leukocyte proliferation	http://amigo.geneontology.org/amigo/term/GO:0070663	Lgals9 Nckap1l Tfrc Cd38 Pycard Tnfsf13b Il15 Myd88 Lyn Nck2 Ceacam1
0.154528	16	406	1.86277	Purine-containing compound metabolic process	http://amigo.geneontology.org/amigo/term/GO:0072521	Gnai3 Cbfa2t3 Pdk1 Taz Acot8 Pfkl Pde10a Urah Pde8a Eif6 Oasl2 Dgat2 Pdha1 Guca2b Elovl6 Suclg2
0.156414	3	24	5.90848	Detection of external biotic stimulus	http://amigo.geneontology.org/amigo/term/GO:0098581	Naip1 Nlrc4 Naip2
0.156414	8	148	2.55502	Regulation of viral life cycle	http://amigo.geneontology.org/amigo/term/GO:1903900	Chmp2b Oasl2 Oas3 Isg20 Oasl1 Trim12c Trim12a Trim6
0.156414	5	67	3.52745	Positive regulation of chemokine production	http://amigo.geneontology.org/amigo/term/GO:0032722	Lgals9 Adcyap1 Pycard Myd88 Oas3
0.156414	5	67	3.52745	Positive regulation of interleukin-1 production	http://amigo.geneontology.org/amigo/term/GO:0032732	Lgals9 Casp1 Pycard Nlrc4 Ccr5
0.156414	3	24	5.90848	Peptidyl-tyrosine autophosphorylation	http://amigo.geneontology.org/amigo/term/GO:0038083	Abl1 Src Ctnnd1
0.156414	3	24	5.90848	Synaptic vesicle membrane organization	http://amigo.geneontology.org/amigo/term/GO:0048499	Snap29 Syt7 Vamp1
0.156414	3	24	5.90848	Interleukin-1-mediated signaling pathway	http://amigo.geneontology.org/amigo/term/GO:0070498	Zbp1 Myd88 Tnip2
0.157008	4	44	4.29707	Activation of innate immune response	http://amigo.geneontology.org/amigo/term/GO:0002218	Tbk1 Zbp1 Pycard Nlrc4
0.157774	10	209	2.26162	Glucose metabolic process	http://amigo.geneontology.org/amigo/term/GO:0006006	Kat2b Pdk1 Pfkl Fbp2 Tcf7l2 Src Dgat2 Pdha1 Pik3r1 Pgp
0.158393	7	120	2.75729	Response to unfolded protein	http://amigo.geneontology.org/amigo/term/GO:0006986	Stc2 Casp12 Atf6 Pik3r1 Edem3 Bhlha15 Nck2
0.159248	2	9	10.504	Regulation of hyaluronan biosynthetic process	http://amigo.geneontology.org/amigo/term/GO:1900125	Smpd3 Cltc
0.159248	5	68	3.47557	L-alpha-amino acid transmembrane transport	http://amigo.geneontology.org/amigo/term/GO:1902475	Slc1a3 Arl6ip1 Slc38a7 Slc43a2 Slc38a9
0.159248	2	9	10.504	CAMP catabolic process	http://amigo.geneontology.org/amigo/term/GO:0006198	Pde10a Pde8a
0.159248	2	9	10.504	UMP biosynthetic process	http://amigo.geneontology.org/amigo/term/GO:0006222	Uprt Uckl1
0.159248	6	94	3.01709	Acyl-CoA metabolic process	http://amigo.geneontology.org/amigo/term/GO:0006637	Pdk1 Acot8 Dgat2 Pdha1 Elovl6 Suclg2
0.159248	2	9	10.504	Pyrimidine ribonucleoside monophosphate biosynthetic process	http://amigo.geneontology.org/amigo/term/GO:0009174	Uprt Uckl1
0.159248	10	211	2.24018	Macroautophagy	http://amigo.geneontology.org/amigo/term/GO:0016236	Gnai3 Taz Atp6v0a1 Tbk1 Snap29 Gabarapl2 Smurf1 Irgm1 Vamp8 Lgals8
0.159248	2	9	10.504	Autophagosome membrane docking	http://amigo.geneontology.org/amigo/term/GO:0016240	Snap29 Vamp8
0.159248	2	9	10.504	Galactolipid metabolic process	http://amigo.geneontology.org/amigo/term/GO:0019374	Fa2h Gal3st1
0.159248	20	553	1.70951	Signal release	http://amigo.geneontology.org/amigo/term/GO:0023061	Ppard Sri Plcd1 Pfkl Rph3al Oxct1 Snap29 Adcyap1 Syt7 Tcf7l2 Edn3 Cd38 Vamp1 Smpd3 Grin3a Chd7 Lyn Camk2n1 Vamp8 Gpr27
0.159248	5	68	3.47557	Positive regulation of actin filament bundle assembly	http://amigo.geneontology.org/amigo/term/GO:0032233	Vil1 Abl1 Tesk1 S100a10 Itgb1bp1
0.159248	2	9	10.504	Transferrin transport	http://amigo.geneontology.org/amigo/term/GO:0033572	Tfrc Cltc
0.159248	31	967	1.51531	Response to lipid	http://amigo.geneontology.org/amigo/term/GO:0033993	Fer Lgals9 Ppard Cdkn1b Bid Itga2 Stc2 Ednrb Adcyap1 Cpn1 Casp1 Abl1 Il1f8 Src Cd38 Cxcl9 Arpc1b Nfkbib Dgat2 Pycard Il15 Acta1 Myd88 Tut4 Ptk6 Pik3r1 Lyn Dsg2 Tnip2 Trim6 Ccr5
0.159248	6	94	3.01709	Thioester metabolic process	http://amigo.geneontology.org/amigo/term/GO:0035383	Pdk1 Acot8 Dgat2 Pdha1 Elovl6 Suclg2
0.159248	6	94	3.01709	Insulin secretion involved in cellular response to glucose stimulus	http://amigo.geneontology.org/amigo/term/GO:0035773	Ppard Sri Oxct1 Tcf7l2 Camk2n1 Gpr27
0.159248	8	150	2.52095	Myelination	http://amigo.geneontology.org/amigo/term/GO:0042552	Bcas1 Epb41l3 Mal2 Tcf7l2 Ormdl1 Mall Fa2h Gal3st1
0.159248	17	446	1.80169	Response to peptide hormone	http://amigo.geneontology.org/amigo/term/GO:0043434	Fer Kat2b Cdkn1b Rab8a Plcd1 Stc2 Ednrb Eif6 Src Ybx1 Slc2a1 Reg3g Pik3r1 Lyn Reg3b Uprt Ceacam1
0.159248	13	307	2.00157	Cellular carbohydrate metabolic process	http://amigo.geneontology.org/amigo/term/GO:0044262	Kat2b Cbfa2t3 Pdk1 Plcd1 Fbp2 Tcf7l2 Galk2 Itpka Src Dgat2 B3gnt3 Pgp B3gnt6
0.159248	48	1644	1.38008	Establishment of protein localization	http://amigo.geneontology.org/amigo/term/GO:0045184	Tom1l2 Myo18a Ppard Rab8a Sri Bid Chmp2b Tmem167 Itga2 Pfkl Erlec1 Rabep1 Rph3al Oxct1 Snap29 Tfrc Washc1 Cript Adcyap1 Syt7 Tcf7l2 Lypla1 Sp100 Sec16b Abl1 Src Cd38 Arl6ip1 Fchsd2 Cog4 Wwp2 Gabarapl2 Cep135 Smurf1 Sec24d Scamp2 Sft2d2 Pik3r1 Lman1 Hps4 Camk2n1 Cltc Mia3 Ncoa4 Arl1 Itgb1bp1 Gpr27 Arrdc3
0.159248	9	180	2.36339	Glycerophospholipid biosynthetic process	http://amigo.geneontology.org/amigo/term/GO:0046474	Taz Dgka Pigc Itpka Pld1 Pla2g4c Ttc7 Pik3r1 Tmem150a
0.159248	13	308	1.99507	Regulation of T cell activation	http://amigo.geneontology.org/amigo/term/GO:0050863	Lgals9 Nckap1l Tfrc Icos Abl1 Il1f8 Pycard Tnfsf13b Il15 Cyld Lgals8 Nck2 Ceacam1
0.159248	6	94	3.01709	Chromosome separation	http://amigo.geneontology.org/amigo/term/GO:0051304	Ppp2r1a Chfr Ercc4 M1ap Cdc16 Numa1
0.159248	29	889	1.54192	Regulation of cell cycle	http://amigo.geneontology.org/amigo/term/GO:0051726	Tom1l2 Kat2b Cdkn1b Bid Chmp2b Ppp2r1a Chfr Fzr1 Adcyap1 Ccny Cdk2ap2 Abl1 Cdk5rap1 Edn3 Src Sdcbp Ccnl2 Sh2b1 Smpd3 Ythdc2 Epgn Cyld Cdc16 Cables2 Camk2n1 Cltc Pbx1 Tcim Numa1
0.159248	17	444	1.8098	Regulation of endopeptidase activity	http://amigo.geneontology.org/amigo/term/GO:0052548	Bid Aph1a Cyfip2 Naip1 Cideb Casp12 Casp1 Vil1 Spint1 Src Arl6ip1 Pycard Nlrc4 Lyn Lxn Serpinb6a Naip2
0.159524	4	45	4.20158	Regulation of protein autophosphorylation	http://amigo.geneontology.org/amigo/term/GO:0031952	Ppp2r5a Src Tesk1 Ctnnd1
0.159972	15	377	1.88068	Wound healing	http://amigo.geneontology.org/amigo/term/GO:0042060	Vwf Ppard Itga2 Syt7 Col3a1 Vil1 Reg3g Lyn Hps4 C1galt1c1 Gp1bb Dsp Mia3 Duox2 Ceacam1
0.159972	15	377	1.88068	Positive regulation of protein kinase activity	http://amigo.geneontology.org/amigo/term/GO:0045860	Lgals9 Cdkn1b Erbb3 Nckap1l Adcyap1 Ccny Abl1 Cdk5rap1 Edn3 Src Epgn Tcim Abi1 Itgb1bp1 Ceacam1
0.160096	3	25	5.67214	Regulation of endoplasmic reticulum unfolded protein response	http://amigo.geneontology.org/amigo/term/GO:1900101	Atf6 Pik3r1 Nck2
0.160096	3	25	5.67214	Negative regulation of protein localization to plasma membrane	http://amigo.geneontology.org/amigo/term/GO:1903077	Lypla1 Ppp2r5a Cltc
0.160096	11	244	2.13093	Hexose metabolic process	http://amigo.geneontology.org/amigo/term/GO:0019318	Kat2b Pdk1 Pfkl Fbp2 Tcf7l2 Galk2 Src Dgat2 Pdha1 Pik3r1 Pgp
0.160096	16	412	1.83564	Positive regulation of cellular catabolic process	http://amigo.geneontology.org/amigo/term/GO:0031331	Gnai3 Bid Cbfa2t3 Chfr Tbk1 Fzr1 Pnpla2 Atf6 Rnf19b Nub1 Tut4 Smurf1 Irgm1 Trim12c Trim12a Trim6
0.160096	17	447	1.79766	Positive regulation of kinase activity	http://amigo.geneontology.org/amigo/term/GO:0033674	Lgals9 Cdkn1b Erbb3 Nckap1l Adcyap1 Ccny Abl1 Cdk5rap1 Edn3 Src Epgn Lyn Tcim Abi1 Itgb1bp1 Ceacam1 Tnfaip8l3
0.160096	7	122	2.71209	Release of sequestered calcium ion into cytosol	http://amigo.geneontology.org/amigo/term/GO:0051209	Sri Abl1 Cxcl9 Chd7 Lyn Slc8a1 Ccr5
0.160096	34	1087	1.47848	Negative regulation of protein metabolic process	http://amigo.geneontology.org/amigo/term/GO:0051248	Kat2b Cdkn1b Acot8 Naip1 Ednrb Nckap1l Stk38 Vil1 Abl1 Spint1 Cdk5rap1 Eif6 Src Sdcbp Tesk1 Ybx1 Arl6ip1 Pycard Gabarapl2 Hhatl Terf2ip Tut4 Spon1 Ptk6 Pik3r1 Lyn Camk2n1 Lxn Serpinb6a Itgb1bp1 Nck2 Sco1 Ceacam1 Naip2
0.160096	3	25	5.67214	Meiotic chromosome separation	http://amigo.geneontology.org/amigo/term/GO:0051307	Chfr Ercc4 M1ap
0.160096	3	25	5.67214	Positive regulation of focal adhesion assembly	http://amigo.geneontology.org/amigo/term/GO:0051894	Abl1 S100a10 Itgb1bp1
0.160096	3	25	5.67214	Negative regulation of cell aging	http://amigo.geneontology.org/amigo/term/GO:0090344	Fzr1 Abl1 Ybx1
0.161398	6	95	2.98534	Cell-substrate junction organization	http://amigo.geneontology.org/amigo/term/GO:0150115	Itga2 Abl1 Src Pik3r1 S100a10 Itgb1bp1
0.161398	6	95	2.98534	Cellular response to unfolded protein	http://amigo.geneontology.org/amigo/term/GO:0034620	Stc2 Casp12 Atf6 Pik3r1 Bhlha15 Nck2
0.161398	6	95	2.98534	Actin-mediated cell contraction	http://amigo.geneontology.org/amigo/term/GO:0070252	Sri Nedd4l Vil1 Myl6b Dsg2 Dsp
0.162197	10	213	2.21915	Regulation of cysteine-type endopeptidase activity involved in apoptotic process	http://amigo.geneontology.org/amigo/term/GO:0043281	Bid Naip1 Casp12 Casp1 Vil1 Src Arl6ip1 Pycard Nlrc4 Naip2
0.163013	14	345	1.91811	Regulation of small molecule metabolic process	http://amigo.geneontology.org/amigo/term/GO:0062012	Kat2b Ppard Cbfa2t3 Pdk1 Taz Plcd1 Clcn2 Tcf7l2 Eif6 Src Dgat2 Guca2b Pgp Ceacam1
0.163119	7	123	2.69004	Negative regulation of sequestering of calcium ion	http://amigo.geneontology.org/amigo/term/GO:0051283	Sri Abl1 Cxcl9 Chd7 Lyn Slc8a1 Ccr5
0.164748	4	46	4.11025	Acute-phase response	http://amigo.geneontology.org/amigo/term/GO:0006953	Ednrb Reg3g Reg3b Ccr5
0.164748	16	415	1.82237	Positive regulation of cell projection organization	http://amigo.geneontology.org/amigo/term/GO:0031346	Kat2b Itga2 Washc1 Adcyap1 Mark2 Baiap2 Eps8l2 Vil1 Stk25 Itpka Src Espn Cep135 Ptk6 Pik3r1 Lyn
0.164987	13	312	1.96949	Positive regulation of protein transport	http://amigo.geneontology.org/amigo/term/GO:0051222	Myo18a Ppard Sri Rph3al Oxct1 Tcf7l2 Sec16b Src Cd38 Pik3r1 Camk2n1 Itgb1bp1 Gpr27
0.165738	6	96	2.95424	Ceramide metabolic process	http://amigo.geneontology.org/amigo/term/GO:0006672	Samd8 Ormdl1 Smpd3 Fa2h Sptssb Gal3st1
0.165738	5	70	3.37627	L-amino acid transport	http://amigo.geneontology.org/amigo/term/GO:0015807	Slc1a3 Arl6ip1 Slc38a7 Slc43a2 Slc38a9
0.165738	8	153	2.47152	Interleukin-6 production	http://amigo.geneontology.org/amigo/term/GO:0032635	Lgals9 Nckap1l Adcyap1 Il1f8 Pycard Myd88 Tut4 Ccr5
0.165738	8	153	2.47152	Regulation of interleukin-6 production	http://amigo.geneontology.org/amigo/term/GO:0032675	Lgals9 Nckap1l Adcyap1 Il1f8 Pycard Myd88 Tut4 Ccr5
0.165738	15	381	1.86094	Nucleobase-containing compound catabolic process	http://amigo.geneontology.org/amigo/term/GO:0034655	Mgat1 Pde10a Gtpbp2 Dnase1l2 Urah Cant1 Pde8a Ybx1 Tent5a Myd88 Tut4 Isg20 Trir Alkbh5 Sarm1
0.165738	6	96	2.95424	Positive regulation of T cell proliferation	http://amigo.geneontology.org/amigo/term/GO:0042102	Nckap1l Tfrc Pycard Tnfsf13b Il15 Nck2
0.16652	13	313	1.9632	Positive regulation of cell cycle	http://amigo.geneontology.org/amigo/term/GO:0045787	Cdkn1b Ccny Abl1 Cdk5rap1 Edn3 Src Sh2b1 Smpd3 Ythdc2 Epgn Cdc16 Pbx1 Numa1
0.167025	11	247	2.10504	Positive regulation of defense response	http://amigo.geneontology.org/amigo/term/GO:0031349	Lgals9 Itga2 Tbk1 Parp9 Zbp1 Pycard Nlrc4 Irgm1 Vamp8 Trim6 Ccr5
0.167547	12	280	2.02576	Response to carbohydrate	http://amigo.geneontology.org/amigo/term/GO:0009743	Ppard Cdkn1b Sri Itga2 Pfkl Oxct1 Tcf7l2 Lyn Camk2n1 Sarm1 Slc8a1 Gpr27
0.16822	9	184	2.31201	Positive regulation of protein serine/threonine kinase activity	http://amigo.geneontology.org/amigo/term/GO:0071902	Lgals9 Cdkn1b Ccny Cdk5rap1 Edn3 Src Epgn Tcim Ceacam1
0.168681	14	348	1.90158	Negative regulation of protein phosphorylation	http://amigo.geneontology.org/amigo/term/GO:0001933	Kat2b Cdkn1b Stk38 Abl1 Cdk5rap1 Tesk1 Pycard Terf2ip Ptk6 Lyn Camk2n1 Itgb1bp1 Nck2 Ceacam1
0.168681	14	348	1.90158	Amide transport	http://amigo.geneontology.org/amigo/term/GO:0042886	Ppard Sri Pfkl Rph3al Oxct1 Adcyap1 Syt7 Tcf7l2 Edn3 Cd38 Smpd3 Chd7 Camk2n1 Gpr27
0.168991	24	710	1.59779	Cytokine production	http://amigo.geneontology.org/amigo/term/GO:0001816	Lgals9 Ifngr1 Tbk1 Nckap1l Adcyap1 Casp1 Stat1 Abl1 Il1f8 Src Pycard Il15 Myd88 Oas3 Tut4 Lum Nlrc4 Pik3r1 Lyn Adamts3 Ceacam20 Trim6 Ceacam1 Ccr5
0.168991	24	710	1.59779	Regulation of cell adhesion	http://amigo.geneontology.org/amigo/term/GO:0030155	Lgals9 Itga2 Erbb3 Nckap1l Tfrc Icos Abl1 Il1f8 Src Tesk1 Pycard Tnfsf13b Il15 Cyld Pik3r1 S100a10 Lyn Epcam Mia3 Lgals8 Itgb1bp1 Nck2 Ceacam1 Ccr5
0.169193	3	26	5.45398	Positive regulation of amyloid precursor protein catabolic process	http://amigo.geneontology.org/amigo/term/GO:1902993	Ifngr1 Spon1 Lyn
0.169193	3	26	5.45398	Melanocyte differentiation	http://amigo.geneontology.org/amigo/term/GO:0030318	Ednrb Edn3 Hps4
0.169291	20	562	1.68213	Regulation of cell activation	http://amigo.geneontology.org/amigo/term/GO:0050865	Fer Myo18a Lgals9 Nckap1l Tfrc Icos Abl1 Il1f8 Cd38 Pycard Tnfsf13b Il15 Myd88 Cyld Lyn Vamp8 Lgals8 Tnip2 Nck2 Ceacam1
0.169291	7	125	2.647	Regulation of sequestering of calcium ion	http://amigo.geneontology.org/amigo/term/GO:0051282	Sri Abl1 Cxcl9 Chd7 Lyn Slc8a1 Ccr5
0.170505	9	185	2.29952	Positive regulation of peptidase activity	http://amigo.geneontology.org/amigo/term/GO:0010952	Bid Aph1a Cyfip2 Cideb Casp12 Casp1 Pycard Nlrc4 Lyn
0.17068	2	10	9.45356	Positive regulation of endoplasmic reticulum unfolded protein response	http://amigo.geneontology.org/amigo/term/GO:1900103	Atf6 Pik3r1
0.17068	2	10	9.45356	Regulation of synaptic vesicle membrane organization	http://amigo.geneontology.org/amigo/term/GO:1901632	Syt7 Vamp1
0.17068	2	10	9.45356	Regulation of lamellipodium morphogenesis	http://amigo.geneontology.org/amigo/term/GO:2000392	Vil1 Src
0.17068	12	283	2.00429	Glycerophospholipid metabolic process	http://amigo.geneontology.org/amigo/term/GO:0006650	Abhd16a Taz Plcd1 Dgka Pigc Itpka Pld1 Pla2g4c Ttc7 Pik3r1 Pgp Tmem150a
0.17068	2	10	9.45356	Diacylglycerol biosynthetic process	http://amigo.geneontology.org/amigo/term/GO:0006651	Pnpla2 Dgat2
0.17068	2	10	9.45356	Sphingomyelin biosynthetic process	http://amigo.geneontology.org/amigo/term/GO:0006686	Samd8 Ormdl1
0.17068	35	1140	1.4512	Positive regulation of gene expression	http://amigo.geneontology.org/amigo/term/GO:0010628	Lgals9 Ppard Itga2 Erbb3 Ifngr1 Tbk1 Tfrc Adcyap1 Casp1 Stat1 Sec16b Abl1 Il1f8 Cdk5rap1 Eif6 Src Pld1 Ybx1 Pycard Il15 Acta1 Tent5a Myd88 Oas3 Ctnnd1 Tut4 Lum Spon1 Nlrc4 Pik3r1 Camk2n1 Nck2 Ceacam20 Trim6 Ccr5
0.17068	19	527	1.70415	Cell projection assembly	http://amigo.geneontology.org/amigo/term/GO:0030031	Fer Rab8a Nckap1l Snap29 Washc1 Rfx2 Eps8l2 Abl1 Src Pld1 Tesk1 Espn Sh2b1 Mks1 Cep135 Cyld Pik3r1 Nck2 Arid1b
0.17068	2	10	9.45356	Regulation of fever generation	http://amigo.geneontology.org/amigo/term/GO:0031620	Ednrb Ccr5
0.17068	2	10	9.45356	Regulation of synaptic vesicle fusion to presynaptic active zone membrane	http://amigo.geneontology.org/amigo/term/GO:0031630	Syt7 Vamp1
0.17068	11	250	2.07978	Response to monosaccharide	http://amigo.geneontology.org/amigo/term/GO:0034284	Ppard Cdkn1b Sri Itga2 Pfkl Oxct1 Tcf7l2 Camk2n1 Sarm1 Slc8a1 Gpr27
0.17068	2	10	9.45356	Cytoplasmic sequestering of transcription factor	http://amigo.geneontology.org/amigo/term/GO:0042994	Sri Nfkbib
0.17068	8	155	2.43963	Organophosphate catabolic process	http://amigo.geneontology.org/amigo/term/GO:0046434	Abhd16a Pde10a Urah Cant1 Pde8a Smpd3 Pla2g4c Sarm1
0.17068	15	385	1.8416	Regulation of binding	http://amigo.geneontology.org/amigo/term/GO:0051098	Kat2b Lgals9 Sri Itga2 Ercc4 Parp9 Tcf7l2 Abl1 Src Cyld Spon1 S100a10 Zbtb7c Itgb1bp1 Trim6
0.17068	2	10	9.45356	Regulation of epithelial cell proliferation involved in prostate gland development	http://amigo.geneontology.org/amigo/term/GO:0060768	Cdkn1b Eaf2
0.17068	2	10	9.45356	Desmosome organization	http://amigo.geneontology.org/amigo/term/GO:0002934	Dsg2 Dsp
0.17068	2	10	9.45356	L-aspartate transmembrane transport	http://amigo.geneontology.org/amigo/term/GO:0070778	Slc1a3 Slc38a7
0.17068	2	10	9.45356	Chemokine (C-C motif) ligand 5 production	http://amigo.geneontology.org/amigo/term/GO:0071609	Adcyap1 Oas3
0.17068	2	10	9.45356	Regulation of chemokine (C-C motif) ligand 5 production	http://amigo.geneontology.org/amigo/term/GO:0071649	Adcyap1 Oas3
0.172453	5	72	3.28249	Tyrosine phosphorylation of STAT protein	http://amigo.geneontology.org/amigo/term/GO:0007260	Fer Parp9 Il15 Ptk6 Lyn
0.172453	5	72	3.28249	Maternal process involved in female pregnancy	http://amigo.geneontology.org/amigo/term/GO:0060135	Ppard Stc2 Ctsb Cbs Dsg2
0.174673	4	48	3.93898	B cell receptor signaling pathway	http://amigo.geneontology.org/amigo/term/GO:0050853	Nckap1l Abl1 Cd38 Lyn
0.174673	7	127	2.60531	Sequestering of calcium ion	http://amigo.geneontology.org/amigo/term/GO:0051208	Sri Abl1 Cxcl9 Chd7 Lyn Slc8a1 Ccr5
0.174875	25	754	1.56724	Cation homeostasis	http://amigo.geneontology.org/amigo/term/GO:0055080	Sri Slc1a3 Plcd1 Atp6v0a1 Stc2 Scgn Ednrb Tfrc Adcyap1 Abl1 Edn3 Slc4a2 Cd38 Cxcl9 Smpd3 Ttc7 Atp6v0a2 Chd7 Lyn Camk2n1 Slc8a1 Ncoa4 Sco1 Ttpa Ccr5
0.175369	6	99	2.86472	Amino acid transmembrane transport	http://amigo.geneontology.org/amigo/term/GO:0003333	Slc1a3 Arl6ip1 Slc38a7 Slc43a2 Slc38a9 Lrrc8c
0.175369	3	27	5.25198	Negative regulation of protein localization to cell periphery	http://amigo.geneontology.org/amigo/term/GO:1904376	Lypla1 Ppp2r5a Cltc
0.175369	46	1588	1.36922	Protein phosphorylation	http://amigo.geneontology.org/amigo/term/GO:0006468	Fer Kat2b Lgals9 Cdkn1b Pdk1 Sgk2 Erbb3 Tbk1 Ednrb Nckap1l Tfrc Parp9 Stk38 Cbs Adcyap1 Ccny Mark2 Pde8a Stk25 Ppp2r5a Abl1 Itpka Cdk5rap1 Edn3 Src Sdcbp Tesk1 Ccnl2 Pycard Il15 Mast3 Smpd3 Terf2ip Ctnnd1 Epgn Ptk6 Pik3r1 Lyn Camk2n1 Tcim Abi1 Itgb1bp1 Nck2 Reg3b Trim6 Ceacam1
0.175369	3	27	5.25198	Release of sequestered calcium ion into cytosol by sarcoplasmic reticulum	http://amigo.geneontology.org/amigo/term/GO:0014808	Chd7 Slc8a1 Ccr5
0.175369	3	27	5.25198	L-glutamate transmembrane transport	http://amigo.geneontology.org/amigo/term/GO:0015813	Slc1a3 Arl6ip1 Slc38a7
0.175369	8	157	2.40855	Negative regulation of DNA-binding transcription factor activity	http://amigo.geneontology.org/amigo/term/GO:0043433	Sri Tcf7l2 Nfkbib Pycard Wwp2 Tut4 Cyld Pbx1
0.175369	3	27	5.25198	Response to lipoprotein particle	http://amigo.geneontology.org/amigo/term/GO:0055094	Smpd3 Myd88 Mia3
0.175628	44	1507	1.38008	Regulation of intracellular signal transduction	http://amigo.geneontology.org/amigo/term/GO:1902531	Vwf Ppard Bid Rasa4 Erbb3 Tbk1 Tfrc Trip6 Pde10a Stk38 Cbs Ralbp1 Adcyap1 Tcf7l2 Eps8l2 Pde8a Casp1 Col3a1 Stat1 Stk25 Ralgps2 Abl1 Edn3 Src Pycard Smpd3 Myd88 Terf2ip Epgn Cyld Ddx60 Lyn Camk2n1 Slc38a9 Tcim Trim12c Tnip2 Itgb1bp1 Trim12a Nck2 Trim6 Ceacam1 Tnfaip8l3 Pde11a
0.177119	7	128	2.58496	Negative regulation of cellular protein localization	http://amigo.geneontology.org/amigo/term/GO:1903828	Erlec1 Nedd4l Lypla1 Sp100 Ppp2r5a Cltc Itgb1bp1
0.177119	5	73	3.23752	Positive regulation of phagocytosis	http://amigo.geneontology.org/amigo/term/GO:0050766	Myo18a Itga2 Nckap1l Pycard Il15
0.177119	7	128	2.58496	Regulation of B cell activation	http://amigo.geneontology.org/amigo/term/GO:0050864	Nckap1l Tfrc Cd38 Tnfsf13b Cyld Lyn Tnip2
0.177119	14	354	1.86935	Immune response-regulating signaling pathway	http://amigo.geneontology.org/amigo/term/GO:0002764	Fer Lgals9 Nckap1l Abl1 Cd38 Reg3g Myd88 Oas3 Cyld Ddx60 Lyn Sarm1 Tnip2 Ceacam1
0.177669	32	1028	1.47137	Positive regulation of cell population proliferation	http://amigo.geneontology.org/amigo/term/GO:0008284	Gnai3 Fer Ppard Cdkn1b Itga2 Erbb3 Fzr1 Ednrb Nckap1l Tfrc Adcyap1 Tcf7l2 Abl1 Edn3 Sdcbp Ybx1 Cd38 Plac8 Cdx2 Reg3g Pycard Tnfsf13b Il15 Smpd3 Myd88 Epgn Lyn Epcam Pbx1 Itgb1bp1 Nck2 Reg3b
0.178055	8	158	2.39331	Pattern recognition receptor signaling pathway	http://amigo.geneontology.org/amigo/term/GO:0002221	Lgals9 Reg3g Myd88 Oas3 Ddx60 Lyn Sarm1 Tnip2
0.178055	8	158	2.39331	Positive regulation of small molecule metabolic process	http://amigo.geneontology.org/amigo/term/GO:0062013	Kat2b Ppard Taz Plcd1 Tcf7l2 Src Dgat2 Guca2b
0.178186	6	100	2.83607	Positive regulation of ubiquitin-dependent protein catabolic process	http://amigo.geneontology.org/amigo/term/GO:2000060	Cbfa2t3 Chfr Fzr1 Rnf19b Nub1 Smurf1
0.178186	21	607	1.6353	Cellular metal ion homeostasis	http://amigo.geneontology.org/amigo/term/GO:0006875	Sri Slc1a3 Plcd1 Stc2 Scgn Ednrb Tfrc Adcyap1 Abl1 Edn3 Cd38 Cxcl9 Smpd3 Ttc7 Atp6v0a2 Chd7 Lyn Slc8a1 Ncoa4 Sco1 Ccr5
0.178186	32	1029	1.46994	Negative regulation of cellular protein metabolic process	http://amigo.geneontology.org/amigo/term/GO:0032269	Kat2b Cdkn1b Naip1 Ednrb Nckap1l Stk38 Vil1 Abl1 Spint1 Cdk5rap1 Eif6 Src Sdcbp Tesk1 Ybx1 Arl6ip1 Pycard Gabarapl2 Hhatl Terf2ip Tut4 Ptk6 Pik3r1 Lyn Camk2n1 Lxn Serpinb6a Itgb1bp1 Nck2 Sco1 Ceacam1 Naip2
0.179857	4	49	3.8586	Regulation of transcription regulatory region DNA binding	http://amigo.geneontology.org/amigo/term/GO:2000677	Lgals9 Sri Zbtb7c Trim6
0.180793	16	426	1.77532	Nuclear division	http://amigo.geneontology.org/amigo/term/GO:0000280	Tom1l2 Cdkn1b Chmp2b Ppp2r1a Chfr Fzr1 Ercc4 Washc1 Edn3 M1ap Sh2b1 Smpd3 Epgn Cdc16 Cltc Numa1
0.182428	53	1884	1.32972	Apoptotic process	http://amigo.geneontology.org/amigo/term/GO:0006915	Gnai3 Myo18a Ppard Cdkn1b Bid Pdk1 Ppp2r1a Erbb3 Cyfip2 Rabep1 Ifi27l2b Naip1 Ednrb Cideb Nckap1l Tfrc Eaf2 Cbs Epb41l3 Ralbp1 Spdef Adcyap1 Tcf7l2 Casp12 Casp1 Vil1 Sp100 Stk25 Atf6 Abl1 Zbp1 Src Ybx1 Cd38 Plac8 Arl6ip1 Pycard Myd88 Aamdc Cyld Tmem214 Nlrc4 Pik3r1 Lyn Epcam Sarm1 Tcim Tnip2 Nck2 Reg3b Tnfaip8l3 Naip2 Ccr5
0.183108	5	74	3.19377	Leukocyte degranulation	http://amigo.geneontology.org/amigo/term/GO:0043299	Fer Lgals9 Lyn Vamp8 Ceacam1
0.184026	6	101	2.80799	Cellular monovalent inorganic cation homeostasis	http://amigo.geneontology.org/amigo/term/GO:0030004	Slc1a3 Atp6v0a1 Slc4a2 Atp6v0a2 Slc8a1 Ttpa
0.18467	9	191	2.22728	Regulation of plasma membrane bounded cell projection assembly	http://amigo.geneontology.org/amigo/term/GO:0120032	Fer Washc1 Eps8l2 Pld1 Tesk1 Espn Cep135 Cyld Pik3r1
0.18467	3	28	5.06441	Release of sequestered calcium ion into cytosol by endoplasmic reticulum	http://amigo.geneontology.org/amigo/term/GO:1903514	Chd7 Slc8a1 Ccr5
0.18467	3	28	5.06441	C4-dicarboxylate transport	http://amigo.geneontology.org/amigo/term/GO:0015740	Slc1a3 Slc38a7 Lrrc8c
0.18467	3	28	5.06441	Regulation of nuclease activity	http://amigo.geneontology.org/amigo/term/GO:0032069	Oasl2 Oas3 Oasl1
0.18467	3	28	5.06441	Negative regulation of cyclin-dependent protein serine/threonine kinase activity	http://amigo.geneontology.org/amigo/term/GO:0045736	Kat2b Cdkn1b Cdk5rap1
0.18467	7	130	2.54519	Response to interleukin-1	http://amigo.geneontology.org/amigo/term/GO:0070555	Zbp1 Src Cd38 Pycard Myd88 Ythdc2 Tnip2
0.18467	3	28	5.06441	COPII-coated vesicle budding	http://amigo.geneontology.org/amigo/term/GO:0090114	Sec16b Sec24d Mia3
0.18467	3	28	5.06441	Positive regulation of release of cytochrome c from mitochondria	http://amigo.geneontology.org/amigo/term/GO:0090200	Bid Cideb Pycard
0.18467	3	28	5.06441	Positive regulation of triglyceride metabolic process	http://amigo.geneontology.org/amigo/term/GO:0090208	Tcf7l2 Pnpla2 Dgat2
0.184719	14	358	1.84846	Purine ribonucleotide metabolic process	http://amigo.geneontology.org/amigo/term/GO:0009150	Gnai3 Cbfa2t3 Pdk1 Taz Acot8 Pfkl Pde10a Urah Pde8a Eif6 Dgat2 Pdha1 Elovl6 Suclg2
0.184719	44	1517	1.37098	Regulation of apoptotic process	http://amigo.geneontology.org/amigo/term/GO:0042981	Gnai3 Myo18a Ppard Cdkn1b Bid Ppp2r1a Erbb3 Naip1 Ednrb Cideb Nckap1l Tfrc Cbs Ralbp1 Spdef Adcyap1 Tcf7l2 Casp12 Casp1 Vil1 Sp100 Atf6 Abl1 Zbp1 Src Ybx1 Cd38 Plac8 Arl6ip1 Pycard Aamdc Cyld Nlrc4 Pik3r1 Lyn Epcam Sarm1 Tcim Tnip2 Nck2 Reg3b Tnfaip8l3 Naip2 Ccr5
0.184719	44	1517	1.37098	Positive regulation of multicellular organismal process	http://amigo.geneontology.org/amigo/term/GO:0051240	Lgals9 Itga2 Erbb3 Ifngr1 Tbk1 Ednrb Nckap1l Tfrc Adcyap1 Tcf7l2 Baiap2 Casp1 Stat1 Vil1 Stk25 Abl1 Il1f8 Itpka Spint1 Edn3 Src Sdcbp Cd38 Plac8 Pycard Il15 Myd88 Oas3 Tut4 Lum Cyld Nlrc4 Elovl6 Chd7 Pik3r1 Lyn Pls1 Vamp8 Slc8a1 Numa1 Ceacam20 Trim6 Ttpa Ccr5
0.186465	4	50	3.78143	Positive regulation of glucose metabolic process	http://amigo.geneontology.org/amigo/term/GO:0010907	Kat2b Tcf7l2 Src Dgat2
0.18735	6	102	2.78046	Oogenesis	http://amigo.geneontology.org/amigo/term/GO:0048477	Ppp2r1a Washc1 Src Tut4 Ythdc2 H3f3a
0.188243	2	11	8.59415	Xenophagy	http://amigo.geneontology.org/amigo/term/GO:0098792	Tbk1 Lgals8
0.188243	2	11	8.59415	Insulin metabolic process	http://amigo.geneontology.org/amigo/term/GO:1901142	Tcf7l2 Ceacam1
0.188243	2	11	8.59415	Peroxisome fission	http://amigo.geneontology.org/amigo/term/GO:0016559	Acot8 Sec16b
0.188243	2	11	8.59415	Neurotransmitter biosynthetic process	http://amigo.geneontology.org/amigo/term/GO:0042136	Slc5a7 Dagla
0.188243	2	11	8.59415	Epithelial cell proliferation involved in prostate gland development	http://amigo.geneontology.org/amigo/term/GO:0060767	Cdkn1b Eaf2
0.188243	2	11	8.59415	Cell communication by electrical coupling involved in cardiac conduction	http://amigo.geneontology.org/amigo/term/GO:0086064	Sri Slc8a1
0.188443	12	291	1.94919	Intrinsic apoptotic signaling pathway	http://amigo.geneontology.org/amigo/term/GO:0097193	Bid Pdk1 Ifi27l2b Eaf2 Ralbp1 Casp12 Stk25 Src Pycard Cyld Pik3r1 Nck2
0.188443	12	291	1.94919	Cell activation involved in immune response	http://amigo.geneontology.org/amigo/term/GO:0002263	Fer Lgals9 Tfrc Abl1 Pycard Myd88 Lyn Vamp8 Tcim Lgals8 Ceacam1 Rnf8
0.188443	44	1521	1.36738	Transmembrane transport	http://amigo.geneontology.org/amigo/term/GO:0055085	Sri Slc1a3 Slc5a1 Erbb3 Atp6v0a1 Ifngr1 Fgf12 Slc35a5 Tfrc Clcn2 Slc17a9 Slc5a7 Slc37a1 Ralbp1 Nedd4l Abl1 Edn3 Slc2a1 Slc4a2 Cxcl9 Abcc9 Arl6ip1 Cox4i1 Wwp2 AA467197 Gm5134 Ano7 Slc38a7 Kcnh3 Atp6v0a2 Slc43a2 Lasp1 Nipal2 Grin3a Chd7 Lyn Kcnk6 Slc38a9 Tmem241 Bhlha15 Slc8a1 Lrrc8c mt-Nd4 Ccr5
0.190554	28	882	1.50057	Cation transmembrane transport	http://amigo.geneontology.org/amigo/term/GO:0098655	Sri Slc1a3 Atp6v0a1 Ifngr1 Fgf12 Tfrc Nedd4l Abl1 Edn3 Cxcl9 Abcc9 Cox4i1 Wwp2 AA467197 Slc38a7 Kcnh3 Atp6v0a2 Slc43a2 Nipal2 Grin3a Chd7 Lyn Kcnk6 Slc38a9 Bhlha15 Slc8a1 mt-Nd4 Ccr5
0.192542	25	767	1.54067	Inorganic ion homeostasis	http://amigo.geneontology.org/amigo/term/GO:0098771	Sri Slc1a3 Plcd1 Atp6v0a1 Stc2 Scgn Ednrb Tfrc Adcyap1 Abl1 Edn3 Slc4a2 Cd38 Cxcl9 Smpd3 Ttc7 Atp6v0a2 Chd7 Lyn Camk2n1 Slc8a1 Ncoa4 Sco1 Ttpa Ccr5
0.19341	5	76	3.10972	Tumor necrosis factor-mediated signaling pathway	http://amigo.geneontology.org/amigo/term/GO:0033209	Casp1 Stat1 Pycard Tnfsf13b Cyld
0.194182	4	51	3.70728	Fatty acid derivative metabolic process	http://amigo.geneontology.org/amigo/term/GO:1901568	Abhd16a Oxct1 Dgat2 Elovl6
0.194287	13	327	1.87915	Cellular response to chemical stress	http://amigo.geneontology.org/amigo/term/GO:0062197	Fer Pdk1 Ralbp1 Pde8a Stk25 Abl1 Src Slc2a1 Smpd3 Lrrc8c Msra Serpinb6a Reg3b
0.194512	9	194	2.19284	Positive regulation of binding	http://amigo.geneontology.org/amigo/term/GO:0051099	Kat2b Lgals9 Itga2 Parp9 Tcf7l2 Abl1 Spon1 S100a10 Trim6
0.194733	3	29	4.88977	Heat generation	http://amigo.geneontology.org/amigo/term/GO:0031649	Ednrb Arrdc3 Ccr5
0.194733	3	29	4.88977	Killing of cells in other organism involved in symbiotic interaction	http://amigo.geneontology.org/amigo/term/GO:0051883	Reg3g Myd88 Ccr5
0.194733	3	29	4.88977	Ventricular cardiac muscle cell action potential	http://amigo.geneontology.org/amigo/term/GO:0086005	Nedd4l Dsg2 Dsp
0.195863	6	104	2.72699	Regulation of mitotic nuclear division	http://amigo.geneontology.org/amigo/term/GO:0007088	Tom1l2 Edn3 Sh2b1 Smpd3 Epgn Cdc16
0.195863	6	104	2.72699	Interleukin-1 production	http://amigo.geneontology.org/amigo/term/GO:0032612	Lgals9 Casp1 Pycard Nlrc4 Ceacam1 Ccr5
0.195863	6	104	2.72699	Regulation of interleukin-1 production	http://amigo.geneontology.org/amigo/term/GO:0032652	Lgals9 Casp1 Pycard Nlrc4 Ceacam1 Ccr5
0.195863	11	260	1.99979	Multi-multicellular organism process	http://amigo.geneontology.org/amigo/term/GO:0044706	Lgals9 Ppard Itga2 Stc2 Ctsb Cbs Slc2a1 Cd38 Dsg2 H3f3a Uprt
0.195863	6	104	2.72699	Regulation of phagocytosis	http://amigo.geneontology.org/amigo/term/GO:0050764	Myo18a Itga2 Nckap1l Syt7 Pycard Il15
0.196764	18	507	1.67815	Negative regulation of phosphorus metabolic process	http://amigo.geneontology.org/amigo/term/GO:0010563	Kat2b Cdkn1b Cbfa2t3 Nckap1l Stk38 Washc1 Ppp2r5a Abl1 Cdk5rap1 Tesk1 Pycard Terf2ip Ptk6 Lyn Camk2n1 Itgb1bp1 Nck2 Ceacam1
0.196764	18	507	1.67815	Negative regulation of phosphate metabolic process	http://amigo.geneontology.org/amigo/term/GO:0045936	Kat2b Cdkn1b Cbfa2t3 Nckap1l Stk38 Washc1 Ppp2r5a Abl1 Cdk5rap1 Tesk1 Pycard Terf2ip Ptk6 Lyn Camk2n1 Itgb1bp1 Nck2 Ceacam1
0.19814	17	471	1.70606	Regulation of peptidase activity	http://amigo.geneontology.org/amigo/term/GO:0052547	Bid Aph1a Cyfip2 Naip1 Cideb Casp12 Casp1 Vil1 Spint1 Src Arl6ip1 Pycard Nlrc4 Lyn Lxn Serpinb6a Naip2
0.198166	5	77	3.06934	Carbohydrate derivative transport	http://amigo.geneontology.org/amigo/term/GO:1901264	Slc35a5 Slc17a9 Slc37a1 Ralbp1 Lrrc8c
0.198441	8	164	2.30575	Regulation of cellular carbohydrate metabolic process	http://amigo.geneontology.org/amigo/term/GO:0010675	Kat2b Cbfa2t3 Pdk1 Plcd1 Tcf7l2 Src Dgat2 Pgp
