# Supplementary material for: Heart failure-induced microbial dysbiosis contributes to colonic tumour formation in mice
Source: Cardiovasc Res. 2024 Feb 24;120(6):612–22. doi: 10.1093/cvr/cvae038 (PMC11074794; doi:10.1093/cvr/cvae038)
Supplement: cvae038_Supplementary_Data [file cvae038_supplementary_data.zip › Supplemental File 9.xlsx]

## Sheet: enrichment_all (BP-DOWNREGULATE
Enrichment FDR	nGenes	Pathway Genes	Fold Enrichment	Pathway	URL	Genes
4.48377e-06	31	365	3.60918	Regulation of DNA metabolic process	http://amigo.geneontology.org/amigo/term/GO:0051052	Axin2 Bax Exosc10 Ctc1 Rgcc Msh2 Ankrd1 Gnl3l Npas2 Xrcc5 Rad51 Pcna Lmna Cct7 Rad18 H1f2 Rmi2 Acd Tigar Kdm1b Shld2 Gnl3 Radx Gja1 Dach1 Slx1b Hdac10 Mapk15 Ptges3 Ube2n Mpv17
5.60735e-06	50	842	2.52346	DNA metabolic process	http://amigo.geneontology.org/amigo/term/GO:0006259	Axin2 Nhp2 Bax Exosc10 Ccn2 Ddx21 Ctc1 Trip13 Tert Rgcc Chaf1b Msh2 Ankrd1 Gnl3l Prim1 Npas2 Xrcc5 Mcm6 Rad51 Pcna Gar1 Lmna Mcm7 Cct7 Rad18 Cetn2 Gins2 Rmi1 H1f2 Rmi2 Acd Tigar Kdm1b Pold1 Exo1 Apobec2 Shld2 Gnl3 Radx Prmt6 Gja1 Rnaseh2a Dach1 Slx1b Gtf2i Hdac10 Mapk15 Ptges3 Ube2n Mpv17
3.91264e-05	16	120	5.66602	Telomere maintenance	http://amigo.geneontology.org/amigo/term/GO:0000723	Nhp2 Exosc10 Ctc1 Tert Gnl3l Xrcc5 Rad51 Pcna Gar1 Lmna Cct7 Acd Gnl3 Slx1b Mapk15 Ptges3
3.91264e-05	16	122	5.57313	Telomere organization	http://amigo.geneontology.org/amigo/term/GO:0032200	Nhp2 Exosc10 Ctc1 Tert Gnl3l Xrcc5 Rad51 Pcna Gar1 Lmna Cct7 Acd Gnl3 Slx1b Mapk15 Ptges3
6.01819e-05	30	413	3.08681	Ribonucleoprotein complex biogenesis	http://amigo.geneontology.org/amigo/term/GO:0022613	Nhp2 Utp20 Mettl16 Pten Exosc10 Ltv1 Ddx21 Brix1 Eif3a Gnl3l Xrcc5 Glul Snrpb Eif2a Gar1 Khdc4 Rpf1 Nol6 Ran Rpl6 Celf6 Rbmxl1 Tsr1 Trmt112 Exosc2 Rrp9 Dhx29 Rrp1b Rrp1 Ptges3
6.63827e-05	11	59	7.92282	RNA-dependent DNA biosynthetic process	http://amigo.geneontology.org/amigo/term/GO:0006278	Nhp2 Exosc10 Ctc1 Tert Gnl3l Xrcc5 Gar1 Cct7 Acd Mapk15 Ptges3
6.63827e-05	11	58	8.05942	Telomere maintenance via telomerase	http://amigo.geneontology.org/amigo/term/GO:0007004	Nhp2 Exosc10 Ctc1 Tert Gnl3l Xrcc5 Gar1 Cct7 Acd Mapk15 Ptges3
6.63827e-05	12	72	7.08252	Telomere maintenance via telomere lengthening	http://amigo.geneontology.org/amigo/term/GO:0010833	Nhp2 Exosc10 Ctc1 Tert Gnl3l Xrcc5 Rad51 Gar1 Cct7 Acd Mapk15 Ptges3
6.63827e-05	24	288	3.54126	Ribosome biogenesis	http://amigo.geneontology.org/amigo/term/GO:0042254	Nhp2 Utp20 Mettl16 Pten Exosc10 Ltv1 Ddx21 Brix1 Gnl3l Xrcc5 Glul Eif2a Gar1 Rpf1 Nol6 Ran Rpl6 Tsr1 Trmt112 Exosc2 Rrp9 Dhx29 Rrp1b Rrp1
8.17324e-05	28	385	3.09056	Regulation of binding	http://amigo.geneontology.org/amigo/term/GO:0051098	Gcg Bax Ctsz Mmp9 Sumo3 Habp4 Tert App Bambi Gnl3l Bmp2 P2ry1 Adam15 Stmn1 Epb41 Crmp1 Eif2b4 Eif2b1 Ran Aplp2 Plscr1 Traf3ip1 Acd Isl1 Id1 Gper1 Hopx Rgma
8.8225e-05	18	175	4.37093	DNA biosynthetic process	http://amigo.geneontology.org/amigo/term/GO:0071897	Nhp2 Exosc10 Ccn2 Ctc1 Tert Rgcc Ankrd1 Gnl3l Xrcc5 Pcna Gar1 Cct7 Acd Pold1 Gja1 Dach1 Mapk15 Ptges3
0.000124172	21	240	3.71833	Response to toxic substance	http://amigo.geneontology.org/amigo/term/GO:0009636	Bax Gstm5 Gstm7 Iyd Ddc Gria1 Fech Trpm6 Prdx6 Rad51 Prdx1 Aldh2 Srsf9 Mt4 Mt3 Abtb2 Ephx1 Penk Cyp2f2 Gstp1 Scn2b
0.000317392	19	214	3.77293	Regulation of protein binding	http://amigo.geneontology.org/amigo/term/GO:0043393	Gcg Bax Ctsz Mmp9 Tert App Bambi Gnl3l Bmp2 Adam15 Epb41 Crmp1 Ran Aplp2 Plscr1 Id1 Gper1 Hopx Rgma
0.000317392	14	119	4.99943	Negative regulation of DNA metabolic process	http://amigo.geneontology.org/amigo/term/GO:0051053	Exosc10 Ctc1 Msh2 Ankrd1 Gnl3l Xrcc5 Rad18 H1f2 Rmi2 Acd Shld2 Radx Gja1 Dach1
0.000379649	74	1778	1.76864	Cellular response to stress	http://amigo.geneontology.org/amigo/term/GO:0033554	Axin2 Comt Ppp5c Bax Gstm5 Gstm7 Hspb1 Ubqln1 Trpv1 Epha2 Rnf112 Pten Cers2 Traf4 Mmp9 Ccn2 Ywhae Ctc1 Ror2 Trip13 Tert Dnajc15 Rgcc App Chaf1b Slc29a1 Msh2 Lars Ankrd1 Npas2 Xrcc5 Bok Mcm6 Glul Suv39h2 Rad51 Pcna Bmp2 Eif2a Lmna Prdx1 Aldh2 Wipi2 Mcm7 Rad18 Cetn2 Mt3 Gins2 Plscr1 Rmi1 Tnfrsf23 Rmi2 Acd Tigar Pold1 Exo1 Shld2 Phlda3 Isl1 Radx Pla2g6 Penk Prmt6 Rnaseh2a Fxyd2 Slx1b Gtf2i Tnfrsf19 …
0.000452922	62	1405	1.87523	Regulation of multicellular organismal development	http://amigo.geneontology.org/amigo/term/GO:2000026	Axin2 Itga5 Rnd2 Metrn Hspb1 Epha2 Ascl2 Rnf112 Prox1 Adgrl1 Pten Cers2 Etv4 Mmp9 Trpv2 Sema6a Dusp6 Ccn2 Fstl3 Nfkbia Ror2 Tert Fst Rgcc Bmp1 Cma1 Robo1 Thbs2 Nrxn1 Gal Sox17 Stau2 Xrcc5 Glul Slc25a12 Fbn1 Bmp2 Mme Ecm1 Mgp Gpm6b Mt3 Tle6 Myrf Serpine1 Prkci Lrrc17 Isl1 Id1 Foxc2 Gja1 Cited1 Mafg Gper1 Hopx Gtf2i H4c8 Wdr61 Ptprz1 Tmem100 Rgma Ism1
0.000452922	38	694	2.32682	Response to growth factor	http://amigo.geneontology.org/amigo/term/GO:0070848	Emd Hspb1 Trpv1 Htra1 Epha2 Pten Sema6a Dusp6 Ccn2 Ddc Fstl3 Tbc1d7 Ror2 Fst Robo1 App Nrxn1 Bambi Ankrd1 Fbn1 Bmp2 P2ry1 Gclm Klb Mcm7 Mt3 Rdx Gclc Gpc1 Gdf15 Bptf Ltbp4 Id1 Penk Cited1 Gstp1 Tmem100 Rgma
0.000481187	68	1606	1.7993	Response to endogenous stimulus	http://amigo.geneontology.org/amigo/term/GO:0009719	Comt Ppp5c Gstm5 Gstm7 Trpv1 Htra1 Pten Ccn2 Ddc Fstl3 Klf11 Ror2 Fst Rangap1 Arsa App Nrxn1 Bambi Lars Fech Ankrd1 Cnga3 Slc2a8 Fbn1 Rad51 Pcna Crls1 Bmp2 P2ry1 Gclm Eif2b4 Klb Eif2b1 Mcm7 Timp4 Rnf40 Mt3 Cdh13 Rdx Acsbg1 Gclc Gabrb3 Gpc1 Prkci Tigar Gdf15 Ncoa5 Bptf Ltbp4 Ramp3 Isl1 Id1 Penk Foxc2 Epm2aip1 Gja1 Cited1 Ywhag Gper1 Msi1 Smyd3 Gstp1 mt-Nd3 Tmem100 Rgma Ptges3 Ggh Adh1
0.000481187	45	897	2.13186	Chromosome organization	http://amigo.geneontology.org/amigo/term/GO:0051276	Axin2 Nhp2 Mpnd Anp32e Exosc10 Ctc1 Trip13 Tert Atad2 Chaf1b Msh2 Brd2 Dpf2 Gnl3l Xrcc5 Mcm6 Suv39h2 Rad51 Pcna Gar1 Lmna Ran Mcm7 Ssbp1 Cct7 Ino80e Rnf40 Tubg1 H1f2 Rmi2 Acd Kdm1b Ttk Bptf Gnl3 Prmt6 Gper1 Smyd3 Nap1l4 Slx1b H4c8 Mapk15 Spdl1 Ptges3 H3c10
0.000948715	13	116	4.76239	Regulation of DNA biosynthetic process	http://amigo.geneontology.org/amigo/term/GO:2000278	Exosc10 Ctc1 Rgcc Ankrd1 Gnl3l Xrcc5 Pcna Cct7 Acd Gja1 Dach1 Mapk15 Ptges3
0.00121879	16	177	3.84137	Regulation of chromosome organization	http://amigo.geneontology.org/amigo/term/GO:0033044	Axin2 Exosc10 Ctc1 Trip13 Gnl3l Xrcc5 Lmna Ssbp1 Cct7 Rmi2 Acd Ttk Gnl3 Slx1b Mapk15 Spdl1
0.00222434	50	1111	1.91247	Tube development	http://amigo.geneontology.org/amigo/term/GO:0035295	Itga5 Rin2 Bax Hspb1 Epha2 Prox1 Pten Ctsz Traf4 Etv4 Mmp9 Sema6a Ccn2 Fstl3 Tert Rgcc Cma1 Robo1 Thbs2 Nrxn1 Ift140 Brd2 Maged1 Sox17 Glul Bmp2 Mme Adam15 Ecm1 Mgp Crispld2 Cdh13 Traf3ip1 Serpine1 Tigar Foxf2 Ramp3 Isl1 Id1 Pofut1 Foxc2 Hoxb13 Gja1 Cited1 Hopx Gtf2i Tmem100 Rgma Ptges3 Ism1
0.00225023	10	75	5.66602	Regulation of telomere maintenance	http://amigo.geneontology.org/amigo/term/GO:0032204	Exosc10 Ctc1 Gnl3l Xrcc5 Lmna Cct7 Acd Gnl3 Slx1b Mapk15
0.00225023	49	1083	1.92268	Regulation of organelle organization	http://amigo.geneontology.org/amigo/term/GO:0033043	Axin2 Rnd2 Bax Prox1 Exosc10 Mmp9 Ccn2 Pdlim4 Ctc1 Tbc1d7 Trip13 Rgcc Sh3bp1 Cep97 Ehd3 Nrxn1 Ift140 Svil Arl3 Gnl3l Stau2 Xrcc5 Bok Lmna Stmn1 Eln Ssbp1 Cct7 Gpm6b Rdx Apoa1 Gclc Traf3ip1 Tubg1 Rmi2 Acd Tigar Ttk Sh3pxd2b Gnl3 Pla2g6 Id1 Prmt6 Gper1 Slx1b Mapk15 Spdl1 Arpc4 Tmsb15b1
0.00240943	70	1765	1.68536	Neurogenesis	http://amigo.geneontology.org/amigo/term/GO:0022008	Rnd2 Metrn Bax Hspb1 Evx1 Epha2 Ascl2 Rnf112 Prox1 Pten Cers2 Ctsz Etv4 Trpv2 Sema6a Kif3c Ywhae Ror2 Tert Hexb Rogdi Robo1 App Nrxn1 Ift140 Ankrd1 Arl3 Stau2 Cnga3 Xrcc5 Itm2c Bok Mark1 Kif5c Slc23a2 Bmp2 Tgm3 P2ry1 Mme Stmn1 Crmp1 Eif2b4 Cxcl5 Eif2b1 Rita1 Prickle2 Gpm6b Mt3 Gabrb3 Gpc1 Tle6 Mdga2 Myrf Rims2 Prkci Nrtn Enc1 Isl1 Id1 Crppa Penk Gja1 Ywhag Gper1 Fut9 Chn1 Tubb2a Gstp1 Ptprz1 Rgma
0.00291112	33	623	2.25095	Blood vessel morphogenesis	http://amigo.geneontology.org/amigo/term/GO:0048514	Itga5 Rin2 Bax Hspb1 Epha2 Prox1 Pten Mmp9 Sema6a Ccn2 Tert Rgcc Cma1 Robo1 Thbs2 Nrxn1 Sox17 Glul Adam15 Ecm1 Cdh13 Serpine1 Ramp3 Isl1 Id1 Pofut1 Foxc2 Hoxb13 Gja1 Cited1 Gtf2i Tmem100 Ism1
0.00325023	17	217	3.32911	Positive regulation of DNA metabolic process	http://amigo.geneontology.org/amigo/term/GO:0051054	Bax Rgcc Msh2 Npas2 Xrcc5 Rad51 Pcna Cct7 Acd Tigar Shld2 Gnl3 Slx1b Hdac10 Mapk15 Ptges3 Ube2n
0.00328733	35	686	2.16812	Negative regulation of cellular component organization	http://amigo.geneontology.org/amigo/term/GO:0051129	Pten Cers2 Ctsz Exosc10 Sema6a Ctc1 Tbc1d7 Trip13 Dnajc15 Cep97 Nrxn1 Svil Gnl3l Xrcc5 Itm2c Bok Pacsin3 Lmna Stmn1 Crmp1 Mt3 Rdx Apoa1 Gclc Traf3ip1 Acd Tigar Ttk Rcc2 Isl1 Id1 Ptprz1 Spdl1 Rgma Tmsb15b1
0.00413755	34	666	2.16942	Cellular response to growth factor stimulus	http://amigo.geneontology.org/amigo/term/GO:0071363	Emd Hspb1 Trpv1 Htra1 Pten Sema6a Ccn2 Ddc Fstl3 Ror2 Fst Robo1 App Nrxn1 Bambi Ankrd1 Fbn1 Bmp2 Gclm Klb Mcm7 Mt3 Rdx Gclc Gpc1 Gdf15 Bptf Ltbp4 Id1 Penk Cited1 Gstp1 Tmem100 Rgma
0.0041825	18	246	3.1094	DNA replication	http://amigo.geneontology.org/amigo/term/GO:0006260	Ddx21 Ctc1 Chaf1b Prim1 Orc2 Ilkap Mcm6 Rbms1 Rad51 Pcna Mcm7 Ssbp1 Gins2 Rmi1 Rmi2 Pold1 Dach1 Mapk15
0.00434022	6	26	9.80657	Mismatch repair	http://amigo.geneontology.org/amigo/term/GO:0006298	Axin2 Msh2 Pcna Exo1 Rnaseh2a Hdac10
0.00434022	57	1380	1.75523	Positive regulation of developmental process	http://amigo.geneontology.org/amigo/term/GO:0051094	Axin2 Itga5 Rnd2 Rin2 Metrn Bax Hspb1 Rnf112 Prox1 Adgrl1 Pten Etv4 Mmp9 Trpv2 Ccn2 Wif1 Ror2 Tert Fst Rgcc Bmp1 Cma1 Robo1 App Thbs2 Nrxn1 Msh2 Bambi Gal Maged1 Sox17 Stau2 Xrcc5 Slc23a2 Bmp2 Mme Lmna Ecm1 Gpm6b Apoa1 Gpc1 Tle6 Rims2 Serpine1 Prkci Nek5 Gdf15 Sh3pxd2b Shld2 Isl1 Foxc2 Gja1 Gper1 Hopx Ptprz1 Tmem100 Cebpd
0.00459884	15	182	3.50235	Cellular modified amino acid metabolic process	http://amigo.geneontology.org/amigo/term/GO:0006575	Gstt3 Gstm5 Gstm7 Iyd Slc16a10 Clic6 Gart Gclm Aldh1l1 Crym Gclc Plscr1 Gstp1 Mthfs Ggh
0.00469387	55	1322	1.76795	Negative regulation of cell communication	http://amigo.geneontology.org/amigo/term/GO:0010648	Axin2 Emd Bax Hspb1 Ubqln1 Htra1 Epha2 Pten Mmp9 Sema6a Dusp6 Wif1 Fstl3 Gria1 Nfkbia Tbc1d7 Ror2 Tert Fst Sh3bp1 Robo1 App Bambi Eif3a Sox17 Stau2 Bok Fbn1 Bmp2 Lmna Ecm1 Gclm Stmn1 Sorcs2 Rita1 Nkd1 Apoa1 Gclc Rnf125 Rnf43 Gpc1 Traf3ip1 Tle6 Rab11fip3 Serpine1 Tnfrsf23 Gdf15 Ncoa5 Phlda3 Isl1 Pla2g6 Ddit4l Gja1 Gper1 Gstp1
0.00471624	55	1325	1.76395	Negative regulation of signaling	http://amigo.geneontology.org/amigo/term/GO:0023057	Axin2 Emd Bax Hspb1 Ubqln1 Htra1 Epha2 Pten Mmp9 Sema6a Dusp6 Wif1 Fstl3 Gria1 Nfkbia Tbc1d7 Ror2 Tert Fst Sh3bp1 Robo1 App Bambi Eif3a Sox17 Stau2 Bok Fbn1 Bmp2 Lmna Ecm1 Gclm Stmn1 Sorcs2 Rita1 Nkd1 Apoa1 Gclc Rnf125 Rnf43 Gpc1 Traf3ip1 Tle6 Rab11fip3 Serpine1 Tnfrsf23 Gdf15 Ncoa5 Phlda3 Isl1 Pla2g6 Ddit4l Gja1 Gper1 Gstp1
0.00471624	63	1587	1.68695	Positive regulation of molecular function	http://amigo.geneontology.org/amigo/term/GO:0044093	Axin2 Ccnd2 Gcg Rin2 Sipa1l2 Bax Gstm7 Epha2 Prox1 Pten Eef1a2 Traf4 Mmp9 Ccn2 Tbc1d7 Ror2 Tert Dnajc9 Dnajc15 Rgcc Rangap1 Sh3bp1 Robo1 App Ehd3 Nrxn1 Msh2 Bambi Lars Gal Maged1 Xrcc5 Bok Fbn1 Pcna Bmp2 Gclm Stmn1 Epb41 Eif2b4 Eif2b1 Ran Ssbp1 Mt3 Apoa1 Plscr1 Arhgap10 Tnfrsf23 Prkci Nek5 Acd Tigar Rcc2 Gm9774 Isl1 Epm2aip1 Gper1 Chn1 Mapk15 Khdc1a Rgma Ptges3 Ube2n
0.00530029	7	40	7.43665	Negative regulation of DNA biosynthetic process	http://amigo.geneontology.org/amigo/term/GO:2000279	Exosc10 Ctc1 Ankrd1 Gnl3l Acd Gja1 Dach1
0.00563937	48	1112	1.83432	Positive regulation of cellular component organization	http://amigo.geneontology.org/amigo/term/GO:0051130	Rnd2 Metrn Bax Hspb1 Epha2 Prox1 Adgrl1 Mmp9 Trpv2 Ccn2 Pdlim4 Kif3c Ror2 Rgcc Robo1 App Thbs2 Nrxn1 Ankrd1 Arl3 Gnl3l Atp10a Stau2 Xrcc5 Bok Bmp2 Cxcl5 Ssbp1 Cct7 Apoa1 Serpine1 Prkci Acd Gdf15 Sh3pxd2b Enc1 Gnl3 Pla2g6 Id1 Foxc2 Mtln Gper1 Fut9 Slx1b Mapk15 Ptprz1 Rgma Arpc4
0.0057579	66	1703	1.64691	Small molecule metabolic process	http://amigo.geneontology.org/amigo/term/GO:0044281	Gmpr Comt Gcg Gstm7 Epha2 Prox1 Pten Iyd Ddc Pfas Dcakd Pmm1 App Gart Lars Aldh1a7 Adpgk Aasdhppt Glul Slc2a8 Slc25a12 Fbn1 Slc23a2 Bmp2 P2ry1 Mme Hao2 Pmvk Nudt17 Gclm Pank4 Ran Aldh2 Aldh1l1 Ears2 Dctd Mt3 Aplp2 Apoa1 Bckdhb Acsbg1 Gclc Pth1r Pdxk Gcsh Tigar Ephx1 Apobec2 Sdhaf3 Pla2g6 Pofut1 Epm2aip1 Pla2g4f Cyp2f2 Gper1 Aasdh Gapdh Gstp1 Mtap Mthfs Cyp2d9 Ptges3 Tbpl1 Mlycd Saa1 Adh1
0.0057826	51	1211	1.78964	Positive regulation of catalytic activity	http://amigo.geneontology.org/amigo/term/GO:0043085	Axin2 Ccnd2 Gcg Rin2 Sipa1l2 Bax Epha2 Prox1 Pten Eef1a2 Traf4 Ccn2 Tbc1d7 Ror2 Tert Dnajc9 Dnajc15 Rgcc Rangap1 Sh3bp1 Robo1 App Nrxn1 Msh2 Lars Maged1 Xrcc5 Bok Fbn1 Pcna Bmp2 Gclm Ssbp1 Mt3 Apoa1 Plscr1 Arhgap10 Tnfrsf23 Nek5 Acd Tigar Rcc2 Gm9774 Epm2aip1 Gper1 Chn1 Mapk15 Khdc1a Rgma Ptges3 Ube2n
0.00646711	3	4	31.8714	Response to thyroxine	http://amigo.geneontology.org/amigo/term/GO:0097068	Crls1 Gclm Gclc
0.00646711	41	905	1.92519	Response to hormone	http://amigo.geneontology.org/amigo/term/GO:0009725	Comt Ppp5c Gstm5 Trpv1 Pten Ccn2 Rangap1 Arsa Fech Cnga3 Slc2a8 Fbn1 Pcna Crls1 Gclm Eif2b4 Eif2b1 Timp4 Rnf40 Mt3 Rdx Acsbg1 Gclc Prkci Gdf15 Ncoa5 Ramp3 Isl1 Foxc2 Epm2aip1 Gja1 Cited1 Ywhag Gper1 Msi1 Smyd3 Gstp1 mt-Nd3 Ptges3 Ggh Adh1
0.00646711	21	335	2.66387	Gliogenesis	http://amigo.geneontology.org/amigo/term/GO:0042063	Metrn Ascl2 Rnf112 Pten Cers2 Ror2 Tert Hexb App Bok Bmp2 P2ry1 Eif2b4 Eif2b1 Mt3 Gpc1 Myrf Prkci Penk Gstp1 Ptprz1
0.00688042	61	1552	1.67023	Organonitrogen compound biosynthetic process	http://amigo.geneontology.org/amigo/term/GO:1901566	Rpl13 Mettl16 Cers2 Eef1a2 Ddc Abca8b Pfas Dcakd Habp4 Dad1 Pmm1 B3gnt5 App Gart Lars Fech Eif3a Aasdhppt Itm2c Glul Slc25a12 Eif2a Gclm Eif4g3 Pank4 Eif2b4 Eif2b1 Wipi2 Rpl6 Cers3 Ears2 Mt3 Apoa1 Ddx25 Gclc Plscr1 Pdxk Rxylt1 Ggta1 Rpl10a Galnt18 Exosc2 Mrps6 Tardbp Enc1 Dhx29 Pla2g6 Crppa Pofut1 Ctif Fut9 Aasdh Tyw1 Gapdh Eif4a1 Gstp1 Mtap Mthfs Tbpl1 Mlycd Chst14
0.00696075	28	527	2.25781	Organic hydroxy compound metabolic process	http://amigo.geneontology.org/amigo/term/GO:1901615	Comt Prox1 Pten Iyd Slc16a10 Ddc Rnf180 App Aldh1a7 Cyb5r1 Slc25a12 Bmp2 P2ry1 Hao2 Pmvk Aldh2 Crym Mt3 Aplp2 Apoa1 Pth1r Pdxk Tigar Ephx1 Cited1 Gper1 Saa1 Adh1
0.00696075	28	527	2.25781	Angiogenesis	http://amigo.geneontology.org/amigo/term/GO:0001525	Itga5 Hspb1 Epha2 Pten Mmp9 Sema6a Ccn2 Tert Rgcc Cma1 Robo1 Thbs2 Nrxn1 Sox17 Glul Adam15 Ecm1 Cdh13 Serpine1 Ramp3 Isl1 Id1 Pofut1 Foxc2 Hoxb13 Gtf2i Tmem100 Ism1
0.0070863	34	701	2.06111	Regulation of plasma membrane bounded cell projection organization	http://amigo.geneontology.org/amigo/term/GO:0120035	Rnd2 Metrn Hspb1 Epha2 Pten Cers2 Ctsz Trpv2 Sema6a Kif3c Tbc1d7 Ror2 Cep97 Robo1 App Nrxn1 Ift140 Ankrd1 Stau2 Itm2c Mark1 Crmp1 Cxcl5 Mt3 Rdx Prkci Rcc2 Enc1 Id1 Fut9 Chn1 Mapk15 Ptprz1 Rgma
0.00737398	48	1135	1.79715	Circulatory system development	http://amigo.geneontology.org/amigo/term/GO:0072359	Axin2 Itga5 Rin2 Bax Hspb1 Epha2 Prox1 Pten Mmp9 Sema6a Dusp6 Ccn2 Pdlim4 Tert Rgcc Cma1 Robo1 Thbs2 Nrxn1 Ift140 Ankrd1 Sox17 Glul Fbn1 Pcna Bmp2 Adam15 Lmna Ecm1 Eln Cdh13 Traf3ip1 Serpine1 Sh3pxd2b Ramp3 Isl1 Id1 Pofut1 Foxc2 Hoxb13 Gja1 Cited1 Gper1 Nebl Hopx Gtf2i Tmem100 Ism1
0.0077429	40	887	1.91635	Tube morphogenesis	http://amigo.geneontology.org/amigo/term/GO:0035239	Itga5 Rin2 Bax Hspb1 Epha2 Prox1 Pten Ctsz Etv4 Mmp9 Sema6a Ccn2 Tert Rgcc Cma1 Robo1 Thbs2 Nrxn1 Brd2 Maged1 Sox17 Glul Bmp2 Adam15 Ecm1 Mgp Cdh13 Serpine1 Ramp3 Isl1 Id1 Pofut1 Foxc2 Hoxb13 Gja1 Cited1 Gtf2i Tmem100 Rgma Ism1
0.0100401	34	717	2.01511	Blood vessel development	http://amigo.geneontology.org/amigo/term/GO:0001568	Itga5 Rin2 Bax Hspb1 Epha2 Prox1 Pten Mmp9 Sema6a Ccn2 Tert Rgcc Cma1 Robo1 Thbs2 Nrxn1 Sox17 Glul Adam15 Ecm1 Cdh13 Serpine1 Ramp3 Isl1 Id1 Pofut1 Foxc2 Hoxb13 Gja1 Cited1 Gper1 Gtf2i Tmem100 Ism1
0.0100401	33	689	2.03533	Negative regulation of cell population proliferation	http://amigo.geneontology.org/amigo/term/GO:0008285	Axin2 Comt Emd Bax Ascl2 Prox1 Pten Cers2 Etv4 Mmp9 Trpv2 Klf11 Ror2 Tert Rgcc Robo1 App Gal Maged1 Bmp2 Lmna Tnfrsf9 Rbm10 Cdh13 Pth1r Isl1 Gja1 Gper1 Ceacam2 Dach1 Fxyd2 Gstp1 Ptprz1
0.0100401	49	1186	1.7557	Negative regulation of signal transduction	http://amigo.geneontology.org/amigo/term/GO:0009968	Axin2 Emd Bax Hspb1 Ubqln1 Htra1 Epha2 Pten Mmp9 Sema6a Dusp6 Wif1 Fstl3 Nfkbia Tbc1d7 Ror2 Tert Fst Sh3bp1 Robo1 App Bambi Eif3a Sox17 Bok Fbn1 Bmp2 Lmna Ecm1 Gclm Stmn1 Rita1 Nkd1 Apoa1 Gclc Rnf125 Rnf43 Gpc1 Traf3ip1 Tle6 Serpine1 Tnfrsf23 Gdf15 Ncoa5 Phlda3 Isl1 Ddit4l Gper1 Gstp1
0.0100401	30	601	2.12122	Response to inorganic substance	http://amigo.geneontology.org/amigo/term/GO:0010035	Ppp5c Rnf112 Pten Eef1a2 Mmp9 Glrx2 Fstl3 Gria1 Tert Atp12a App Gart Nrxn1 Fech Cnga3 Slc25a12 Rad51 Pcna Prdx1 Slc30a2 Trpv6 Mt4 Mt3 Gclc Plscr1 Gabrb3 Tigar Penk Gapdh Ggh
0.0100401	34	718	2.0123	Regulation of cell projection organization	http://amigo.geneontology.org/amigo/term/GO:0031344	Rnd2 Metrn Hspb1 Epha2 Pten Cers2 Ctsz Trpv2 Sema6a Kif3c Tbc1d7 Ror2 Cep97 Robo1 App Nrxn1 Ift140 Ankrd1 Stau2 Itm2c Mark1 Crmp1 Cxcl5 Mt3 Rdx Prkci Rcc2 Enc1 Id1 Fut9 Chn1 Mapk15 Ptprz1 Rgma
0.0103427	43	998	1.83095	Negative regulation of developmental process	http://amigo.geneontology.org/amigo/term/GO:0051093	Axin2 Hspb1 Trpv1 Epha2 Ascl2 Pten Cers2 Mmp9 Sema6a Fstl3 Nfkbia Tert Fst Rgcc App Thbs2 Bambi Dpf2 Sox17 Fbn1 Bmp2 Lmna Ecm1 Nkd1 Mt3 Serpine1 Gdf15 Lrrc17 Rcc2 Isl1 Id1 Foxc2 Gja1 Cited1 Gper1 Hopx Gtf2i H4c8 Wdr61 Ptprz1 Rgma Eid2b Ism1
0.0104581	26	490	2.25484	DNA repair	http://amigo.geneontology.org/amigo/term/GO:0006281	Axin2 Trip13 Chaf1b Msh2 Npas2 Xrcc5 Mcm6 Rad51 Pcna Mcm7 Rad18 Cetn2 Gins2 Rmi1 Rmi2 Tigar Pold1 Exo1 Shld2 Radx Prmt6 Rnaseh2a Slx1b Gtf2i Hdac10 Ube2n
0.0104581	41	937	1.85945	Regulation of anatomical structure morphogenesis	http://amigo.geneontology.org/amigo/term/GO:0022603	Itga5 Rnd2 Metrn Hspb1 Epha2 Pten Mmp9 Trpv2 Sema6a Ror2 Tert Hexb Rgcc Cma1 Robo1 Thbs2 Bambi Maged1 Stau2 Glul Slc23a2 Bmp2 P2ry1 Ecm1 Epb41 Nkd1 Mt3 Rdx Apoa1 Rims2 Serpine1 Rcc2 Isl1 Id1 Foxc2 Gja1 Chn1 Gtf2i Ptprz1 Rgma Ism1
0.0108672	27	523	2.19382	Response to peptide	http://amigo.geneontology.org/amigo/term/GO:1901652	Trpv1 Pten Mmp9 Ccn2 Klf11 Nfkbia Rangap1 App Slc2a8 Fbn1 Eif2b4 Eif2b1 Timp4 Rnf40 Gclc Prkci Gdf15 Ncoa5 Ramp3 Foxc2 Epm2aip1 Gja1 Cited1 Ywhag Gper1 Gstp1 Ggh
0.0108672	3	5	25.4971	Response to L-phenylalanine derivative	http://amigo.geneontology.org/amigo/term/GO:1904386	Crls1 Gclm Gclc
0.0108672	15	208	3.06455	RRNA processing	http://amigo.geneontology.org/amigo/term/GO:0006364	Nhp2 Utp20 Mettl16 Exosc10 Ddx21 Brix1 Gar1 Rpf1 Nol6 Tsr1 Trmt112 Exosc2 Rrp9 Rrp1b Rrp1
0.0108672	39	881	1.88117	RNA processing	http://amigo.geneontology.org/amigo/term/GO:0006396	Nhp2 Utp20 Mettl16 Exosc10 Ddx21 Habp4 Tert Brix1 Trmt2a App Dus1l Snrpb Raly Prpf38b Rnpc3 Gar1 Khdc4 Rpf1 Nol6 Srsf9 Rbm28 Snrpa1 Rnf40 Rbm10 Celf6 Rbmxl1 Tsr1 Trmt112 Exosc2 Apobec2 Tardbp Rrp9 Pusl1 Tyw1 Rrp1b Trmt61a Rrp1 U2af1 Nup98
0.0108672	22	383	2.44097	Ossification	http://amigo.geneontology.org/amigo/term/GO:0001503	Axin2 Epha2 Mmp9 Ccn2 Fstl3 Ror2 Bmp1 Bambi Bmp2 Lmna Ecm1 Mgp Gpm6b Pth1r Lrrc17 Sh3pxd2b Id1 Penk Foxc2 Gja1 Cited1 Cebpd
0.0108672	35	758	1.96218	Cellular response to DNA damage stimulus	http://amigo.geneontology.org/amigo/term/GO:0006974	Axin2 Bax Epha2 Ctc1 Trip13 Chaf1b Msh2 Ankrd1 Npas2 Xrcc5 Bok Mcm6 Rad51 Pcna Mcm7 Rad18 Cetn2 Gins2 Plscr1 Rmi1 Rmi2 Acd Tigar Pold1 Exo1 Shld2 Phlda3 Radx Prmt6 Rnaseh2a Slx1b Gtf2i Hdac10 Mapk15 Ube2n
0.0108672	7	48	6.19721	Regulation of telomere maintenance via telomerase	http://amigo.geneontology.org/amigo/term/GO:0032210	Exosc10 Ctc1 Gnl3l Xrcc5 Cct7 Acd Mapk15
0.011885	22	388	2.40952	Response to metal ion	http://amigo.geneontology.org/amigo/term/GO:0010038	Ppp5c Pten Mmp9 Fstl3 Tert Atp12a App Nrxn1 Fech Cnga3 Slc25a12 Pcna Slc30a2 Trpv6 Mt4 Mt3 Gclc Plscr1 Gabrb3 Tigar Penk Ggh
0.011885	9	83	4.60791	Regulation of chromosome segregation	http://amigo.geneontology.org/amigo/term/GO:0051983	Trip13 Rad18 Plscr1 Rmi2 Ttk Rcc2 Csnk2a2 Mapk15 Spdl1
0.0120244	6	35	7.28488	Nuclear DNA replication	http://amigo.geneontology.org/amigo/term/GO:0033260	Ilkap Mcm6 Rad51 Pcna Mcm7 Dach1
0.0132537	5	23	9.23808	Regulation of receptor binding	http://amigo.geneontology.org/amigo/term/GO:1900120	Mmp9 App Adam15 Gper1 Rgma
0.0152684	15	217	2.93745	RRNA metabolic process	http://amigo.geneontology.org/amigo/term/GO:0016072	Nhp2 Utp20 Mettl16 Exosc10 Ddx21 Brix1 Gar1 Rpf1 Nol6 Tsr1 Trmt112 Exosc2 Rrp9 Rrp1b Rrp1
0.0152684	34	747	1.93418	Vasculature development	http://amigo.geneontology.org/amigo/term/GO:0001944	Itga5 Rin2 Bax Hspb1 Epha2 Prox1 Pten Mmp9 Sema6a Ccn2 Tert Rgcc Cma1 Robo1 Thbs2 Nrxn1 Sox17 Glul Adam15 Ecm1 Cdh13 Serpine1 Ramp3 Isl1 Id1 Pofut1 Foxc2 Hoxb13 Gja1 Cited1 Gper1 Gtf2i Tmem100 Ism1
0.0152684	26	509	2.17068	Regulation of nervous system development	http://amigo.geneontology.org/amigo/term/GO:0051960	Rnd2 Metrn Ascl2 Rnf112 Adgrl1 Pten Cers2 Trpv2 Sema6a Tert Robo1 Thbs2 Nrxn1 Stau2 Xrcc5 Slc25a12 Bmp2 Mme Mt3 Tle6 Myrf Prkci Id1 Gper1 Ptprz1 Rgma
0.0152684	56	1457	1.63331	Protein-containing complex assembly	http://amigo.geneontology.org/amigo/term/GO:0065003	Bax Trpv1 Rnf112 Hspa4 Dnajc15 Brix1 Arl6 App Chaf1b Ehd3 Nrxn1 Svil Brd2 Trpm6 Eif3a Arl3 Gnl3l Dnaaf5 Xrcc5 Bok Mcm6 Rad51 Snrpb Khdc4 Stmn1 Epb41 Rpl6 Eln Mcm7 Trpv6 Mgp Rdx Apoa1 Celf6 Traf3ip1 Tubg1 H1f2 Rbmxl1 Rims2 Sh3pxd2b Isl1 Dlgap3 Dhx29 Sdhaf3 Foxc2 Mtln Smyd3 Nap1l4 Hopx H4c8 Nup98 Mapk15 Ptges3 Arpc4 Tmsb15b1 H3c10
0.0152684	52	1323	1.67026	Cellular response to endogenous stimulus	http://amigo.geneontology.org/amigo/term/GO:0071495	Ppp5c Gstm7 Trpv1 Htra1 Pten Ccn2 Ddc Fstl3 Klf11 Ror2 Fst Rangap1 App Nrxn1 Bambi Lars Fech Ankrd1 Slc2a8 Fbn1 Rad51 Bmp2 P2ry1 Gclm Klb Mcm7 Mt3 Rdx Gclc Gabrb3 Gpc1 Prkci Tigar Gdf15 Ncoa5 Bptf Ltbp4 Ramp3 Isl1 Id1 Penk Foxc2 Gja1 Cited1 Ywhag Gper1 Smyd3 Gstp1 mt-Nd3 Tmem100 Rgma Ptges3
0.0153094	59	1560	1.60719	Negative regulation of response to stimulus	http://amigo.geneontology.org/amigo/term/GO:0048585	Axin2 Gcg Emd Bax Hspb1 Ubqln1 Htra1 Epha2 Pten Cers2 Pyy Mmp9 Sema6a Dusp6 Wif1 Fstl3 Nfkbia Tbc1d7 Ror2 Tert Fst Sh3bp1 Cd96 Robo1 App Nrxn1 Bambi Eif3a Sox17 Bok Fbn1 Bmp2 Lmna Ecm1 Gclm Stmn1 Rita1 Nkd1 Apoa1 Gclc Rnf125 Rnf43 Gpc1 Traf3ip1 Tle6 Serpine1 Tnfrsf23 Rmi2 Gdf15 Ncoa5 Shld2 Phlda3 Isl1 Radx Ddit4l Gja1 Gper1 Gstp1 Rgma
0.0153495	58	1527	1.61409	Negative regulation of nucleobase-containing compound metabolic process	http://amigo.geneontology.org/amigo/term/GO:0045934	Axin2 Hdgf Trpv1 Ascl2 Prox1 Mettl16 Exosc10 Klf11 Ctc1 Tert Fst Zfp263 App Msh2 Ankrd1 Dpf2 Maged1 Gnl3l Xrcc5 Suv39h2 Pcna Bmp2 Srsf9 Rad18 Rnf40 Crym Rbm10 Mt3 Gclc Traf3ip1 Tle6 H1f2 Rbmxl1 Rmi2 Acd Tigar Kdm1b Foxf2 Bptf Tardbp Shld2 Isl1 Radx Id1 Irf2bp1 Foxc2 Prmt6 Hoxb13 Gja1 Cited1 Dach1 A430033K04Rik Hopx Hdac10 Mapk15 Eid2b Cebpd Zfp111
0.0173098	16	245	2.77519	Negative regulation of neuron death	http://amigo.geneontology.org/amigo/term/GO:1901215	Ppp5c Bax Tert App Msh2 Bok Slc23a2 Gclm Mt3 Gclc Gabrb3 Prkci Tigar Isl1 Cited1 Ptprz1
0.0175578	4	14	12.1415	Replicative senescence	http://amigo.geneontology.org/amigo/term/GO:0090399	Ctc1 Tert Mme Serpine1
0.0188517	60	1610	1.58367	Regulation of cell differentiation	http://amigo.geneontology.org/amigo/term/GO:0045595	Axin2 Rnd2 Rin2 Metrn Hspb1 Trpv1 Ascl2 Rnf112 Prox1 Pten Cers2 Etv4 Mmp9 Trpv2 Sema6a Ccn2 Wif1 Fstl3 Nfkbia Ror2 Tert Fst Rgcc Robo1 App Bambi Dpf2 Sox17 Stau2 Xrcc5 Fbn1 Bmp2 Mme Lmna Dmpk Mt3 Apoa1 Gpc1 Tle6 Serpine1 Prkci Nek5 Lrrc17 Sh3pxd2b Rcc2 Isl1 Id1 Gja1 Cited1 Ywhag Mafg Gper1 Hopx H4c8 Wdr61 Ptprz1 Tmem100 Rgma Eid2b Cebpd
0.0198179	7	55	5.40847	Regulation of telomere maintenance via telomere lengthening	http://amigo.geneontology.org/amigo/term/GO:1904356	Exosc10 Ctc1 Gnl3l Xrcc5 Cct7 Acd Mapk15
0.0198179	37	855	1.83897	Protein localization to organelle	http://amigo.geneontology.org/amigo/term/GO:0033365	Bax Hdgf Timm23 Timm13 Sumo3 Hspa4 Ywhae Nfkbia Tert Dnajc15 Rangap1 Arl6 App Msh2 Ift140 Arl3 Maged1 Gnl3l Maip1 Glul Lmna Ran Cct7 Rdx Rab11fip3 Acd Ttk Rcc2 Tardbp Gnl3 Gja1 Gper1 Snupn Nup98 Mapk15 Spdl1 Mon1b
0.0198321	26	522	2.11662	Cell surface receptor signaling pathway involved in cell-cell signaling	http://amigo.geneontology.org/amigo/term/GO:1905114	Axin2 Emd Trpv1 Pten Wif1 Ror2 Tert Arl6 App Slc29a1 Nrxn1 Bambi Sox17 Mark1 Bmp2 Dmpk Nkd1 Gabrb3 Rnf43 Igsf9b Tle6 Rims2 Isl1 Csnk2a2 Tcf7l1 Wdr61
0.0200264	5	26	8.17214	Postreplication repair	http://amigo.geneontology.org/amigo/term/GO:0006301	Msh2 Pcna Rad18 Pold1 Ube2n
0.0200264	16	250	2.71969	Response to monosaccharide	http://amigo.geneontology.org/amigo/term/GO:0034284	Gcg Pten Ccn2 Cma1 Slc29a1 Nrxn1 Glul Gclm Eif2b4 Eif2b1 Gclc Rmi1 Pla2g6 Gja1 Gper1 Gstp1
0.0200562	9	92	4.15713	Protein localization to chromosome	http://amigo.geneontology.org/amigo/term/GO:0034502	Tert Msh2 Gnl3l Cct7 Acd Ttk Rcc2 Gnl3 Spdl1
0.0200562	6	40	6.37427	Cell cycle DNA replication	http://amigo.geneontology.org/amigo/term/GO:0044786	Ilkap Mcm6 Rad51 Pcna Mcm7 Dach1
0.0200562	63	1722	1.5547	Cellular macromolecule localization	http://amigo.geneontology.org/amigo/term/GO:0070727	Axin2 Emd Bax Hdgf Hspb1 Epha2 Timm23 Exosc10 Timm13 Sumo3 Hspa4 Ywhae Nfkbia Tert Dnajc15 Rangap1 Arl6 App Ehd3 Nrxn1 Msh2 Ift140 Arl3 Maged1 Gnl3l Maip1 Glul Kif5c Stom P2ry1 Lmna Tmeff1 Epb41 Sorcs2 Ran Wipi2 Cct7 Gpm6b Rdx Gpc1 Rab11fip3 Rims2 Prkci Acd Ttk Exosc2 Sh3pxd2b Rcc2 Ramp3 Tardbp Gnl3 Exoc3l Slc35d3 Gja1 Ywhag Gper1 Snupn Arf2 Nup98 Mapk15 Spdl1 Mon1b Tmsb15b1
0.0207977	4	15	11.332	DNA unwinding involved in DNA replication	http://amigo.geneontology.org/amigo/term/GO:0006268	Mcm6 Rad51 Mcm7 Ssbp1
0.0211567	65	1798	1.53625	Response to oxygen-containing compound	http://amigo.geneontology.org/amigo/term/GO:1901700	Comt Gcg Ppp5c Trpv1 Rnf112 Pten Mmp9 Glrx2 Ccn2 Klf11 Nfkbia Cma1 Rangap1 Arsa Cd96 App Slc29a1 Nrxn1 Lars Fech Ankrd1 Cnga3 Xrcc5 Glul Slc2a8 Fbn1 Rad51 Slc23a2 Pcna Crls1 Pmvk Adam15 Gclm Prdx1 Eif2b4 Cxcl5 Ppbp Eif2b1 Aldh2 Timp4 Rnf40 Mt3 Gclc Plscr1 Rmi1 Serpine1 Prkci Gdf15 Ncoa5 Ramp3 Pla2g6 Penk Foxc2 Epm2aip1 Hoxb13 Gja1 Cited1 Ywhag Gper1 Smyd3 Gstp1 Mapk15 Ggh Adh1 Mpv17
0.022633	47	1190	1.67838	Response to nitrogen compound	http://amigo.geneontology.org/amigo/term/GO:1901698	Ppp5c Gstm5 Gstm7 Ubqln1 Trpv1 Pten Mmp9 Ccn2 Ddx21 Ddc Gria1 Klf11 Nfkbia Rangap1 App Lars Cnga3 Slc2a8 Fbn1 Rad51 Pcna Crls1 P2ry1 Gclm Eif2b4 Eif2b1 Srsf9 Timp4 Rnf40 Mt3 Cdh13 Gclc Gabrb3 Prkci Gdf15 Ncoa5 Ramp3 Penk Foxc2 Epm2aip1 Gja1 Cited1 Ywhag Gper1 Gapdh Gstp1 Ggh
0.0228123	60	1631	1.56328	Protein-containing complex subunit organization	http://amigo.geneontology.org/amigo/term/GO:0043933	Bax Ubqln1 Trpv1 Rnf112 Anp32e Hspa4 Dnajc15 Brix1 Sh3bp1 Arl6 App Chaf1b Ehd3 Nrxn1 Svil Brd2 Trpm6 Eif3a Arl3 Gnl3l Dnaaf5 Xrcc5 Bok Mcm6 Rad51 Snrpb Khdc4 Stmn1 Epb41 Rpl6 Eln Mcm7 Trpv6 Mgp Rdx Apoa1 Celf6 Traf3ip1 Tubg1 H1f2 Rbmxl1 Rims2 Bptf Sh3pxd2b Isl1 Dlgap3 Dhx29 Sdhaf3 Foxc2 Mtln Smyd3 Nap1l4 Hopx H4c8 Nup98 Mapk15 Ptges3 Arpc4 Tmsb15b1 H3c10
0.0232201	58	1564	1.57591	Ion transport	http://amigo.geneontology.org/amigo/term/GO:0006811	Gcg Bax Gstm7 Ubqln1 Trpv1 Mcoln2 Pten Steap1 Mmp9 Trpv2 Ccn2 Slc1a4 Gria1 Slc46a1 Ywhae Atp12a App Clic6 Slc38a1 Ehd3 Nrxn1 Trpm6 Gal Slco5a1 Maip1 Cnga3 Slc2a8 Stom Slc25a12 Pacsin3 Slc23a2 Armc1 P2ry1 Pla2g12a Clca3a2 Slc30a2 Epb41 Trpv6 Dmpk Slc9a9 Gpm6b Mt3 Catsper2 Gabrb3 Slc9a3 Neto2 Ramp3 Pla2g6 Pla2g4f Pgrmc2 Slc35d3 Slc29a4 Gja1 Gper1 Ceacam2 Fxyd2 Mapk15 Scn2b
0.0233239	16	256	2.65595	Cellular amino acid metabolic process	http://amigo.geneontology.org/amigo/term/GO:0006520	Comt Iyd Ddc Pfas Gart Lars Aasdhppt Glul Slc25a12 Gclm Ears2 Bckdhb Gclc Gcsh Aasdh Mtap
0.0244259	3	7	18.2122	Maintenance of DNA repeat elements	http://amigo.geneontology.org/amigo/term/GO:0043570	Axin2 Msh2 Rmi2
0.0250299	17	284	2.54372	DNA recombination	http://amigo.geneontology.org/amigo/term/GO:0006310	Trip13 Msh2 Xrcc5 Mcm6 Rad51 Mcm7 Rad18 Gins2 Rmi1 H1f2 Rmi2 Exo1 Shld2 Radx Slx1b Hdac10 Ube2n
0.0251059	12	161	3.16734	Negative regulation of binding	http://amigo.geneontology.org/amigo/term/GO:0051100	Bax Ctsz Sumo3 Habp4 Gnl3l P2ry1 Adam15 Crmp1 Plscr1 Id1 Gper1 Rgma
0.0257482	35	812	1.83169	Ion homeostasis	http://amigo.geneontology.org/amigo/term/GO:0050801	Comt Bax Gstm7 Trpv1 Mcoln2 Steap1 Trpv2 Gria1 Ywhae Hexb Atp12a App Maip1 Bok P2ry1 Gclm Slc30a2 Trpv6 Dmpk Slc9a9 Mt4 Mt3 Aplp2 Gclc Pth1r Slc9a3 Ramp3 Pla2g6 Bola2 Gja1 Mtln Mafg Gper1 Gtf2i Scn2b
0.0267422	55	1474	1.58564	Cell migration	http://amigo.geneontology.org/amigo/term/GO:0016477	Itga5 Rnd2 Rin2 Bax Hspb1 Evx1 Epha2 Prox1 Mcoln2 Pten Cers2 Mmp9 Sema6a Ccn2 Ywhae Ror2 Tert Hexb Rgcc Sh3bp1 Robo1 App Bambi Sox17 Glul Mark1 Bmp2 P2ry1 Adam15 Lmna Ecm1 Cxcl5 Ppbp Cdh13 Rdx Apoa1 Gpc1 Mdga2 Serpine1 Prkci Nrtn Rcc2 Isl1 Foxc2 Jaml Gja1 Gper1 Cklf Fut9 Dach1 Tubb2a Mapk15 Ptprz1 Spdl1 Tmsb15b1
0.0270567	17	287	2.51713	External encapsulating structure organization	http://amigo.geneontology.org/amigo/term/GO:0045229	Mmp9 Ccn2 Rgcc Cma1 App Bmp2 Tgm3 Eln Gpm6b Crispld2 Aplp2 Foxf2 Ltbp4 Sh3pxd2b Foxc2 Adamts17 Mpv17
0.0273529	15	236	2.70096	Response to glucose	http://amigo.geneontology.org/amigo/term/GO:0009749	Gcg Pten Ccn2 Cma1 Slc29a1 Nrxn1 Glul Gclm Eif2b4 Eif2b1 Gclc Rmi1 Pla2g6 Gja1 Gper1
0.0281215	37	882	1.78268	Metal ion transport	http://amigo.geneontology.org/amigo/term/GO:0030001	Gcg Bax Gstm7 Ubqln1 Trpv1 Mcoln2 Pten Trpv2 Ccn2 Slc46a1 Ywhae Atp12a Slc38a1 Ehd3 Trpm6 Gal Maip1 Stom Slc25a12 Pacsin3 Slc23a2 Armc1 Slc30a2 Epb41 Trpv6 Dmpk Slc9a9 Mt3 Slc9a3 Neto2 Ramp3 Pla2g6 Pgrmc2 Gja1 Gper1 Fxyd2 Scn2b
0.0281215	17	289	2.49971	Regulation of angiogenesis	http://amigo.geneontology.org/amigo/term/GO:0045765	Itga5 Hspb1 Epha2 Mmp9 Sema6a Tert Rgcc Cma1 Thbs2 Glul Ecm1 Serpine1 Isl1 Id1 Foxc2 Gtf2i Ism1
0.0281215	5	29	7.32675	Protein localization to chromosome, telomeric region	http://amigo.geneontology.org/amigo/term/GO:0070198	Tert Gnl3l Cct7 Acd Gnl3
0.0281599	67	1900	1.49851	Tissue development	http://amigo.geneontology.org/amigo/term/GO:0009888	Axin2 Itga5 Emd Bax Epha2 Ascl2 Prox1 Pten Ctsz Etv4 Mmp9 Sema6a Ccn2 Ctc1 Ror2 Fst Rgcc Bmp1 Sh3bp1 Robo1 Ift140 Bambi Svil Brd2 Ankrd1 Gal Maged1 Sox17 Pcna Bmp2 Tgm3 Adam15 Lmna Ecm1 Tmeff1 Eln Mgp Cers3 Gpm6b Nkd1 Rdx Pth1r Gpc1 Traf3ip1 Serpine1 Tigar Foxf2 Nrtn Lrrc17 Bptf Sh3pxd2b Armc5 Isl1 Id1 Pofut1 Foxc2 Hoxb13 Pgrmc2 Sprr1a Gja1 Cited1 Mafg Nebl Tnfrsf19 Tmem100 Fat1 Rgma
0.0281599	9	99	3.8632	Negative regulation of protein binding	http://amigo.geneontology.org/amigo/term/GO:0032091	Bax Ctsz Gnl3l Adam15 Crmp1 Plscr1 Id1 Gper1 Rgma
0.0281599	6	44	5.79479	Negative regulation of DNA recombination	http://amigo.geneontology.org/amigo/term/GO:0045910	Msh2 Rad18 H1f2 Rmi2 Shld2 Radx
0.0283004	7	61	4.87649	Response to cadmium ion	http://amigo.geneontology.org/amigo/term/GO:0046686	Ppp5c Mmp9 Tert Pcna Mt4 Mt3 Gclc
0.0303174	26	547	2.01988	Regulation of cell development	http://amigo.geneontology.org/amigo/term/GO:0060284	Axin2 Rnd2 Metrn Trpv1 Ascl2 Rnf112 Pten Cers2 Trpv2 Sema6a Tert Robo1 Stau2 Xrcc5 Fbn1 Bmp2 Mme Mt3 Apoa1 Tle6 Prkci Rcc2 Id1 Gper1 Ptprz1 Rgma
0.0304262	59	1627	1.541	Generation of neurons	http://amigo.geneontology.org/amigo/term/GO:0048699	Rnd2 Metrn Bax Hspb1 Evx1 Epha2 Ascl2 Rnf112 Prox1 Pten Cers2 Ctsz Etv4 Trpv2 Sema6a Kif3c Ywhae Ror2 Tert Robo1 App Nrxn1 Ift140 Ankrd1 Arl3 Stau2 Cnga3 Xrcc5 Itm2c Mark1 Kif5c Slc23a2 Bmp2 Tgm3 Mme Stmn1 Crmp1 Cxcl5 Prickle2 Gpm6b Mt3 Gabrb3 Tle6 Mdga2 Rims2 Prkci Nrtn Enc1 Isl1 Id1 Crppa Gja1 Ywhag Gper1 Fut9 Chn1 Tubb2a Ptprz1 Rgma
0.0307172	17	293	2.46559	Regulation of vasculature development	http://amigo.geneontology.org/amigo/term/GO:1901342	Itga5 Hspb1 Epha2 Mmp9 Sema6a Tert Rgcc Cma1 Thbs2 Glul Ecm1 Serpine1 Isl1 Id1 Foxc2 Gtf2i Ism1
0.0313285	46	1187	1.64682	Cation transport	http://amigo.geneontology.org/amigo/term/GO:0006812	Gcg Bax Gstm7 Ubqln1 Trpv1 Mcoln2 Pten Mmp9 Trpv2 Ccn2 Slc1a4 Slc46a1 Ywhae Atp12a App Slc38a1 Ehd3 Nrxn1 Trpm6 Gal Maip1 Cnga3 Stom Slc25a12 Pacsin3 Slc23a2 Armc1 Slc30a2 Epb41 Trpv6 Dmpk Slc9a9 Gpm6b Mt3 Catsper2 Slc9a3 Neto2 Ramp3 Pla2g6 Pgrmc2 Slc29a4 Gja1 Gper1 Fxyd2 Mapk15 Scn2b
0.0313285	30	671	1.89993	Cellular cation homeostasis	http://amigo.geneontology.org/amigo/term/GO:0030003	Bax Gstm7 Trpv1 Mcoln2 Trpv2 Gria1 Ywhae Hexb Atp12a App Maip1 Bok P2ry1 Slc30a2 Trpv6 Dmpk Slc9a9 Mt4 Mt3 Aplp2 Pth1r Slc9a3 Ramp3 Pla2g6 Bola2 Gja1 Mtln Mafg Gper1 Gtf2i
0.0316025	14	217	2.74162	Import into cell	http://amigo.geneontology.org/amigo/term/GO:0098657	Trpv1 Trpv2 Slc1a4 Slc46a1 Atp12a Slc29a1 Cnga3 Trpv6 Slc9a9 Gpm6b Slc9a3 Ramp3 Slc29a4 Mapk15
0.0316025	3	8	15.9357	Negative regulation of guanyl-nucleotide exchange factor activity	http://amigo.geneontology.org/amigo/term/GO:1905098	Stmn1 Eif2b4 Eif2b1
0.03187	15	243	2.62316	Response to hexose	http://amigo.geneontology.org/amigo/term/GO:0009746	Gcg Pten Ccn2 Cma1 Slc29a1 Nrxn1 Glul Gclm Eif2b4 Eif2b1 Gclc Rmi1 Pla2g6 Gja1 Gper1
0.03187	61	1704	1.52125	Regulation of cell death	http://amigo.geneontology.org/amigo/term/GO:0010941	Axin2 Ccnd2 Gcg Itga5 Ppp5c Bax Hspb1 Ubqln1 Fbxo11 Trpv1 Pten Anp32e Ctsz Eef1a2 Traf4 Mmp9 Dusp6 Ccn2 Klf11 Tert Rgcc Dad1 App Msh2 Ankrd1 Gal Maged1 Npas2 Itm2c Bok Slc23a2 Bmp2 Lmna Gclm Aldh2 Rad18 Rbm10 Mt3 Gclc Plscr1 Pdxk Gabrb3 Arhgap10 Serpine1 Tnfrsf23 Prkci Tigar Ramp3 Tardbp Phlda3 Isl1 Id1 Foxc2 Gja1 Cited1 Gper1 Gapdh Rrp1b Gstp1 Ptprz1 Ptges3
0.0329795	4	18	9.44337	Negative regulation of telomere maintenance via telomerase	http://amigo.geneontology.org/amigo/term/GO:0032211	Exosc10 Ctc1 Gnl3l Acd
0.0329795	13	194	2.84761	Positive regulation of binding	http://amigo.geneontology.org/amigo/term/GO:0051099	Gcg Mmp9 Tert App Bambi Bmp2 Stmn1 Epb41 Eif2b4 Eif2b1 Ran Acd Isl1
0.0329903	25	524	2.02744	Regulation of neuron projection development	http://amigo.geneontology.org/amigo/term/GO:0010975	Rnd2 Metrn Hspb1 Pten Cers2 Ctsz Trpv2 Sema6a Kif3c Ror2 Robo1 Ankrd1 Stau2 Itm2c Mark1 Crmp1 Cxcl5 Mt3 Prkci Enc1 Id1 Fut9 Chn1 Ptprz1 Rgma
0.033292	61	1710	1.51591	Cellular protein localization	http://amigo.geneontology.org/amigo/term/GO:0034613	Axin2 Emd Bax Hdgf Hspb1 Epha2 Timm23 Timm13 Sumo3 Hspa4 Ywhae Nfkbia Tert Dnajc15 Rangap1 Arl6 App Ehd3 Nrxn1 Msh2 Ift140 Arl3 Maged1 Gnl3l Maip1 Glul Kif5c Stom P2ry1 Lmna Tmeff1 Epb41 Sorcs2 Ran Wipi2 Cct7 Gpm6b Rdx Gpc1 Rab11fip3 Rims2 Prkci Acd Ttk Sh3pxd2b Rcc2 Ramp3 Tardbp Gnl3 Exoc3l Slc35d3 Gja1 Ywhag Gper1 Snupn Arf2 Nup98 Mapk15 Spdl1 Mon1b Tmsb15b1
0.033292	36	866	1.76654	Cellular chemical homeostasis	http://amigo.geneontology.org/amigo/term/GO:0055082	Gcg Bax Gstm7 Trpv1 Mcoln2 Trpv2 Gria1 Ywhae Hexb Cma1 Atp12a App Slc29a1 Nrxn1 Maip1 Bok P2ry1 Gclm Slc30a2 Trpv6 Dmpk Slc9a9 Mt4 Mt3 Aplp2 Gclc Pth1r Slc9a3 Ramp3 Pla2g6 Bola2 Gja1 Mtln Mafg Gper1 Gtf2i
0.0361853	37	903	1.74122	Positive regulation of cell differentiation	http://amigo.geneontology.org/amigo/term/GO:0045597	Axin2 Rnd2 Rin2 Metrn Rnf112 Prox1 Pten Etv4 Trpv2 Ccn2 Wif1 Ror2 Tert Rgcc Robo1 App Bambi Sox17 Stau2 Xrcc5 Bmp2 Mme Lmna Apoa1 Gpc1 Tle6 Serpine1 Prkci Nek5 Sh3pxd2b Isl1 Gja1 Gper1 Hopx Ptprz1 Tmem100 Cebpd
0.0373851	10	127	3.34607	Regulation of DNA repair	http://amigo.geneontology.org/amigo/term/GO:0006282	Axin2 Npas2 Rad51 Pcna Rmi2 Tigar Shld2 Radx Hdac10 Ube2n
0.0373851	10	127	3.34607	Feeding behavior	http://amigo.geneontology.org/amigo/term/GO:0007631	Pyy Ppy App Gal P2ry1 Aplp2 Rmi1 Gdf15 Ceacam2 Dach1
0.0374552	30	684	1.86382	Cellular ion homeostasis	http://amigo.geneontology.org/amigo/term/GO:0006873	Bax Gstm7 Trpv1 Mcoln2 Trpv2 Gria1 Ywhae Hexb Atp12a App Maip1 Bok P2ry1 Slc30a2 Trpv6 Dmpk Slc9a9 Mt4 Mt3 Aplp2 Pth1r Slc9a3 Ramp3 Pla2g6 Bola2 Gja1 Mtln Mafg Gper1 Gtf2i
0.0374552	6	48	5.31189	Positive regulation of telomere maintenance	http://amigo.geneontology.org/amigo/term/GO:0032206	Xrcc5 Cct7 Acd Gnl3 Slx1b Mapk15
0.0374552	14	223	2.66786	Positive regulation of protein catabolic process	http://amigo.geneontology.org/amigo/term/GO:0045732	Ubqln1 Pten Sumo3 Rnf180 App Sox17 Pacsin3 Rnf40 Nkd1 Rdx Gclc Gja1 Mapk15 Rgma
0.0376018	14	224	2.65595	Extrinsic apoptotic signaling pathway	http://amigo.geneontology.org/amigo/term/GO:0097191	Bax Pten Tert Itm2c Bok Lmna Gclm Clca3a2 Gclc Serpine1 Tnfrsf23 Bex3 Gper1 Gstp1
0.0376018	31	716	1.83987	Behavior	http://amigo.geneontology.org/amigo/term/GO:0007610	Ccnd2 Comt Itga5 Trpv1 Pten Pyy Ppy Gria1 Hexb Rnf180 App Nrxn1 Gal P2ry1 Mme Aldh2 Aplp2 Celf6 Gabrb3 Rmi1 Gdf15 Gpr176 Pla2g6 2510009E07Rik Penk Gja1 Mafg Ceacam2 Dach1 Ptprz1 Adh1
0.0376018	16	276	2.46349	Regulation of transmembrane transporter activity	http://amigo.geneontology.org/amigo/term/GO:0022898	Gstm7 Ubqln1 Pten Mmp9 Ywhae App Ehd3 Nrxn1 Gal Stom Neto2 Pla2g6 Gja1 Gper1 Fxyd2 Scn2b
0.0376029	21	415	2.15036	Regulation of neurogenesis	http://amigo.geneontology.org/amigo/term/GO:0050767	Rnd2 Metrn Ascl2 Rnf112 Pten Cers2 Trpv2 Sema6a Tert Robo1 Stau2 Xrcc5 Bmp2 Mme Mt3 Tle6 Prkci Id1 Gper1 Ptprz1 Rgma
0.0376753	28	624	1.90683	Regulation of cellular response to stress	http://amigo.geneontology.org/amigo/term/GO:0080135	Axin2 Bax Hspb1 Ubqln1 Pten Cers2 Traf4 Ccn2 Tert App Ankrd1 Npas2 Bok Rad51 Pcna Bmp2 Prdx1 Plscr1 Tnfrsf23 Rmi2 Tigar Shld2 Radx Tnfrsf19 Gstp1 Hdac10 Rgma Ube2n
0.0378817	12	175	2.91395	Negative regulation of neuron apoptotic process	http://amigo.geneontology.org/amigo/term/GO:0043524	Bax Tert Msh2 Bok Gclm Mt3 Gclc Gabrb3 Prkci Isl1 Cited1 Ptprz1
0.0381632	3	9	14.165	Ethanol catabolic process	http://amigo.geneontology.org/amigo/term/GO:0006068	Aldh1a7 Aldh2 Adh1
0.0381632	10	129	3.2942	Double-strand break repair via homologous recombination	http://amigo.geneontology.org/amigo/term/GO:0000724	Mcm6 Rad51 Mcm7 Gins2 Rmi1 Rmi2 Shld2 Radx Slx1b Ube2n
0.0381632	6	49	5.20349	Response to zinc ion	http://amigo.geneontology.org/amigo/term/GO:0010043	Pten Slc30a2 Mt4 Mt3 Gabrb3 Ggh
0.0381632	27	596	1.92512	Regulation of cell cycle process	http://amigo.geneontology.org/amigo/term/GO:0010564	Axin2 Ccnd2 Prox1 Pten Ccn2 Ctc1 Trip13 Tert Rgcc Cep97 App Msh2 Svil Ilkap Cetn2 Rdx Plscr1 Tubg1 Rab11fip3 Rmi2 Ttk Rcc2 Csnk2a2 Gper1 Dach1 Mapk15 Spdl1
0.0381632	22	446	2.09617	Response to peptide hormone	http://amigo.geneontology.org/amigo/term/GO:0043434	Trpv1 Pten Ccn2 Rangap1 Slc2a8 Fbn1 Eif2b4 Eif2b1 Timp4 Rnf40 Gclc Prkci Gdf15 Ncoa5 Foxc2 Epm2aip1 Gja1 Cited1 Ywhag Gper1 Gstp1 Ggh
0.0381632	5	33	6.43866	Negative regulation of fibroblast proliferation	http://amigo.geneontology.org/amigo/term/GO:0048147	Emd Bax Mmp9 Dach1 Gstp1
0.0384926	21	418	2.13492	Regulation of metal ion transport	http://amigo.geneontology.org/amigo/term/GO:0010959	Gcg Bax Gstm7 Ubqln1 Pten Trpv2 Ywhae Ehd3 Gal Stom Pacsin3 Epb41 Dmpk Slc9a3 Neto2 Ramp3 Pla2g6 Gja1 Gper1 Fxyd2 Scn2b
0.0392313	53	1453	1.55006	Positive regulation of protein metabolic process	http://amigo.geneontology.org/amigo/term/GO:0051247	Axin2 Ccnd2 Gcg Itga5 Bax Ubqln1 Prox1 Pten Traf4 Mmp9 Ccn2 Sumo3 Nfkbia Tbc1d7 Ror2 Habp4 Rnf180 Rgcc Robo1 App Nrxn1 Maged1 Sox17 Xrcc5 Bok Fbn1 Pacsin3 Bmp2 P2ry1 Lmna Rnf40 Nkd1 Mt3 Rdx Gclc Tnfrsf23 Nek5 Gdf15 Ramp3 Gm9774 Isl1 Gnl3 Dhx29 Pla2g6 Gja1 Gper1 Smyd3 Wdr61 Mapk15 Khdc1a Ptprz1 Rgma Ube2n
0.0392313	32	754	1.80351	Cation homeostasis	http://amigo.geneontology.org/amigo/term/GO:0055080	Comt Bax Gstm7 Trpv1 Mcoln2 Steap1 Trpv2 Gria1 Ywhae Hexb Atp12a App Maip1 Bok P2ry1 Slc30a2 Trpv6 Dmpk Slc9a9 Mt4 Mt3 Aplp2 Pth1r Slc9a3 Ramp3 Pla2g6 Bola2 Gja1 Mtln Mafg Gper1 Gtf2i
0.0395803	16	280	2.42829	Response to carbohydrate	http://amigo.geneontology.org/amigo/term/GO:0009743	Gcg Pten Ccn2 Cma1 Slc29a1 Nrxn1 Glul Gclm Eif2b4 Eif2b1 Gclc Rmi1 Pla2g6 Gja1 Gper1 Gstp1
0.0398714	19	363	2.22426	NcRNA processing	http://amigo.geneontology.org/amigo/term/GO:0034470	Nhp2 Utp20 Mettl16 Exosc10 Ddx21 Brix1 Dus1l Gar1 Rpf1 Nol6 Tsr1 Trmt112 Exosc2 Rrp9 Pusl1 Tyw1 Rrp1b Trmt61a Rrp1
0.0404206	10	131	3.2439	Recombinational repair	http://amigo.geneontology.org/amigo/term/GO:0000725	Mcm6 Rad51 Mcm7 Gins2 Rmi1 Rmi2 Shld2 Radx Slx1b Ube2n
0.0404206	13	203	2.72136	Negative regulation of cell projection organization	http://amigo.geneontology.org/amigo/term/GO:0031345	Pten Cers2 Ctsz Sema6a Tbc1d7 Cep97 Nrxn1 Itm2c Crmp1 Mt3 Id1 Ptprz1 Rgma
0.0408972	42	1084	1.64649	Response to organonitrogen compound	http://amigo.geneontology.org/amigo/term/GO:0010243	Ppp5c Gstm7 Ubqln1 Trpv1 Pten Mmp9 Ccn2 Ddc Klf11 Nfkbia Rangap1 App Lars Cnga3 Slc2a8 Fbn1 Rad51 Pcna Crls1 P2ry1 Gclm Eif2b4 Eif2b1 Srsf9 Timp4 Rnf40 Cdh13 Gclc Gabrb3 Prkci Gdf15 Ncoa5 Ramp3 Penk Foxc2 Epm2aip1 Gja1 Cited1 Ywhag Gper1 Gstp1 Ggh
0.0412893	11	155	3.01578	BMP signaling pathway	http://amigo.geneontology.org/amigo/term/GO:0030509	Htra1 Fstl3 Ror2 Fst Bambi Fbn1 Bmp2 Gdf15 Id1 Tmem100 Rgma
0.0412893	24	511	1.99586	Cellular divalent inorganic cation homeostasis	http://amigo.geneontology.org/amigo/term/GO:0072503	Bax Gstm7 Trpv1 Mcoln2 Trpv2 Gria1 Ywhae Hexb App Maip1 Bok P2ry1 Slc30a2 Trpv6 Dmpk Mt4 Mt3 Pth1r Ramp3 Pla2g6 Gja1 Mtln Gper1 Gtf2i
0.0418008	55	1531	1.52661	Plasma membrane bounded cell projection organization	http://amigo.geneontology.org/amigo/term/GO:0120036	Rnd2 Metrn Hspb1 Evx1 Epha2 Pten Cers2 Ctsz Etv4 Trpv2 Sema6a Dynll2 Kif3c Tbc1d7 Ror2 Sh3bp1 Cep97 Arl6 Robo1 App Ehd3 Nrxn1 Ift140 Ankrd1 Arl3 Dnaaf5 Stau2 Itm2c Mark1 Kif5c Slc23a2 Stmn1 Crmp1 Cxcl5 Prickle2 Gpm6b Mt3 Cdh13 Rdx Traf3ip1 Rims2 Prkci Nrtn Rcc2 Enc1 Isl1 Id1 Crppa Gja1 Fut9 Chn1 Mapk15 Ptprz1 Rgma Cfap74
0.0418008	65	1884	1.46613	Apoptotic process	http://amigo.geneontology.org/amigo/term/GO:0006915	Ccnd2 Gcg Itga5 Bax Hspb1 Ubqln1 Fbxo11 Trpv1 Epha2 Pten Anp32e Ctsz Eef1a2 Traf4 Mmp9 Sema6a Dusp6 Klf11 Tert Rgcc Dad1 App Msh2 Cd5 Ankrd1 Dpf2 Gal Maged1 Itm2c Bok Bmp2 Lmna Gclm Clca3a2 Tnfrsf9 Aldh2 Dmpk Rbm10 Mt3 Gclc Plscr1 Pdxk Gabrb3 Arhgap10 Serpine1 Tnfrsf23 Prkci Tigar Tardbp Phlda3 Isl1 Pla2g6 Id1 Bex3 Csnk2a2 Foxc2 Gja1 Cited1 Gper1 Cdca7 Gapdh Rrp1b Gstp1 Khdc1a Ptprz1
0.0418574	46	1222	1.59965	Chemical homeostasis	http://amigo.geneontology.org/amigo/term/GO:0048878	Comt Gcg Bax Gstm7 Trpv1 Mcoln2 Steap1 Trpv2 Gria1 Ywhae Hexb Cma1 Atp12a App Slc29a1 Nrxn1 Maip1 Bok Fbn1 Raly P2ry1 Gclm Stmn1 Slc30a2 Trpv6 Dmpk Slc9a9 Mt4 Mt3 Aplp2 Apoa1 Gclc Pth1r Rmi1 Slc9a3 Pold1 Ncoa5 Ramp3 Pla2g6 Bola2 Gja1 Mtln Mafg Gper1 Gtf2i Scn2b
0.0423239	11	156	2.99645	Negative regulation of Wnt signaling pathway	http://amigo.geneontology.org/amigo/term/GO:0030178	Axin2 Emd Wif1 Ror2 App Sox17 Bmp2 Nkd1 Rnf43 Tle6 Isl1
0.0443663	7	70	4.24951	Glutathione metabolic process	http://amigo.geneontology.org/amigo/term/GO:0006749	Gstt3 Gstm5 Gstm7 Clic6 Gclm Gclc Gstp1
0.0443663	27	607	1.89023	Cellular metal ion homeostasis	http://amigo.geneontology.org/amigo/term/GO:0006875	Bax Gstm7 Trpv1 Mcoln2 Trpv2 Gria1 Ywhae Hexb Atp12a App Maip1 Bok P2ry1 Slc30a2 Trpv6 Dmpk Mt4 Mt3 Aplp2 Pth1r Ramp3 Pla2g6 Bola2 Gja1 Mtln Gper1 Gtf2i
0.0443663	36	893	1.71313	Carboxylic acid metabolic process	http://amigo.geneontology.org/amigo/term/GO:0019752	Comt Gstm7 Prox1 Iyd Ddc Pfas App Gart Lars Adpgk Aasdhppt Glul Slc25a12 Slc23a2 Hao2 Gclm Aldh1l1 Ears2 Apoa1 Bckdhb Acsbg1 Gclc Gcsh Tigar Ephx1 Sdhaf3 Pla2g4f Cyp2f2 Aasdh Gapdh Gstp1 Mtap Cyp2d9 Ptges3 Mlycd Adh1
0.0444465	10	134	3.17128	DNA-dependent DNA replication	http://amigo.geneontology.org/amigo/term/GO:0006261	Ddx21 Prim1 Ilkap Mcm6 Rad51 Pcna Mcm7 Ssbp1 Pold1 Dach1
0.0445715	11	158	2.95852	Regulation of extrinsic apoptotic signaling pathway	http://amigo.geneontology.org/amigo/term/GO:2001236	Bax Pten Tert Itm2c Lmna Gclm Gclc Serpine1 Tnfrsf23 Gper1 Gstp1
0.0445715	16	286	2.37735	Extracellular matrix organization	http://amigo.geneontology.org/amigo/term/GO:0030198	Mmp9 Ccn2 Rgcc Cma1 App Bmp2 Eln Gpm6b Crispld2 Aplp2 Foxf2 Ltbp4 Sh3pxd2b Foxc2 Adamts17 Mpv17
0.0445715	41	1060	1.64368	Cellular amide metabolic process	http://amigo.geneontology.org/amigo/term/GO:0043603	Rpl13 Gstt3 Gstm5 Gstm7 Mettl16 Cers2 Eef1a2 Abca8b Habp4 Hexb Cma1 App Clic6 Lars Eif3a Eif2a Mme Pmvk Gclm Eif4g3 Eif2b4 Eif2b1 Rpl6 Cers3 Ears2 Ddx25 Gclc Rpl10a Tigar Exosc2 Mrps6 Tardbp Enc1 Dhx29 Pla2g6 Ctif Aasdh Gapdh Eif4a1 Gstp1 Mlycd
0.0445715	4	21	8.09431	Protein insertion into mitochondrial membrane	http://amigo.geneontology.org/amigo/term/GO:0051204	Bax Timm13 Hspa4 Maip1
0.0449729	32	767	1.77294	Inorganic ion homeostasis	http://amigo.geneontology.org/amigo/term/GO:0098771	Comt Bax Gstm7 Trpv1 Mcoln2 Steap1 Trpv2 Gria1 Ywhae Hexb Atp12a App Maip1 Bok P2ry1 Slc30a2 Trpv6 Dmpk Slc9a9 Mt4 Mt3 Aplp2 Pth1r Slc9a3 Ramp3 Pla2g6 Bola2 Gja1 Mtln Mafg Gper1 Gtf2i
0.0449729	16	287	2.36907	Regulation of transporter activity	http://amigo.geneontology.org/amigo/term/GO:0032409	Gstm7 Ubqln1 Pten Mmp9 Ywhae App Ehd3 Nrxn1 Gal Stom Neto2 Pla2g6 Gja1 Gper1 Fxyd2 Scn2b
0.0453239	3	10	12.7485	Response to nitrosative stress	http://amigo.geneontology.org/amigo/term/GO:0051409	Dusp6 Gclm Gclc
0.0459142	16	288	2.36084	Extracellular structure organization	http://amigo.geneontology.org/amigo/term/GO:0043062	Mmp9 Ccn2 Rgcc Cma1 App Bmp2 Eln Gpm6b Crispld2 Aplp2 Foxf2 Ltbp4 Sh3pxd2b Foxc2 Adamts17 Mpv17
0.0460272	32	769	1.76833	Regulation of proteolysis	http://amigo.geneontology.org/amigo/term/GO:0030162	Bax Ubqln1 Pten Ctsz Wfdc2 Mmp9 Ccn2 Sumo3 Rnf180 Robo1 App Itih5 Tm4sf20 Bok Pacsin3 Ecm1 Timp4 Rnf40 Mt3 Aplp2 Gclc Serpine1 Tnfrsf23 Nek5 Foxf2 Ltbp4 Gm9774 Csnk2a2 Gper1 Gapdh Khdc1a Rgma
0.0464949	50	1372	1.54866	Positive regulation of cellular protein metabolic process	http://amigo.geneontology.org/amigo/term/GO:0032270	Axin2 Ccnd2 Gcg Itga5 Bax Ubqln1 Prox1 Pten Traf4 Mmp9 Ccn2 Sumo3 Nfkbia Tbc1d7 Ror2 Habp4 Rnf180 Rgcc Robo1 App Nrxn1 Maged1 Xrcc5 Bok Fbn1 Pacsin3 Bmp2 P2ry1 Lmna Rnf40 Mt3 Rdx Gclc Tnfrsf23 Nek5 Gdf15 Ramp3 Gm9774 Isl1 Gnl3 Dhx29 Pla2g6 Gper1 Smyd3 Wdr61 Mapk15 Khdc1a Ptprz1 Rgma Ube2n
0.0464949	38	966	1.67165	Regulation of cellular component biogenesis	http://amigo.geneontology.org/amigo/term/GO:0044087	Bax Epha2 Adgrl1 Pten Ccn2 Pdlim4 Tbc1d7 Dnajc15 Rgcc Cep97 App Thbs2 Nrxn1 Ift140 Svil Arl3 Gnl3l Stau2 Xrcc5 Stmn1 Eln Gpm6b Rdx Apoa1 Traf3ip1 Mdga2 Sh3pxd2b Rcc2 Isl1 Pla2g6 Id1 Foxc2 Gja1 Mtln Slx1b Mapk15 Arpc4 Tmsb15b1
0.0464949	16	289	2.35267	Neuron apoptotic process	http://amigo.geneontology.org/amigo/term/GO:0051402	Bax Ctsz Tert App Msh2 Bok Gclm Mt3 Gclc Gabrb3 Tnfrsf23 Prkci Isl1 Cited1 Gapdh Ptprz1
0.0467534	66	1938	1.4472	Programmed cell death	http://amigo.geneontology.org/amigo/term/GO:0012501	Ccnd2 Gcg Itga5 Bax Hspb1 Ubqln1 Fbxo11 Trpv1 Epha2 Pten Anp32e Ctsz Eef1a2 Traf4 Mmp9 Sema6a Dusp6 Klf11 Tert Rgcc Dad1 App Msh2 Cd5 Ankrd1 Dpf2 Gal Maged1 Itm2c Bok Bmp2 Lmna Gclm Clca3a2 Tnfrsf9 Aldh2 Dmpk Cers3 Rbm10 Mt3 Gclc Plscr1 Pdxk Gabrb3 Arhgap10 Serpine1 Tnfrsf23 Prkci Tigar Tardbp Phlda3 Isl1 Pla2g6 Id1 Bex3 Csnk2a2 Foxc2 Gja1 Cited1 Gper1 Cdca7 Gapdh Rrp1b Gstp1 Khdc1a Ptprz1
0.0467534	65	1902	1.45225	Positive regulation of nucleobase-containing compound metabolic process	http://amigo.geneontology.org/amigo/term/GO:0045935	Mpnd Bax Hdgf Evx1 Ascl2 Prox1 Mettl16 Etv4 Fstl3 Nfkbia Ror2 Habp4 Tert Hexb Rgcc Atad2 Zfp263 App Msh2 Bambi Ankrd1 Dpf2 Gal Maged1 Sox17 Npas2 Xrcc5 Slc25a12 Rad51 Pcna Bmp2 P2ry1 Cct7 Mt3 Cdh13 Plscr1 Myrf Rbmxl1 Acd Tigar Kdm1b Foxf2 Trmt112 Exosc2 Bptf Tardbp Shld2 Isl1 Gnl3 Foxc2 Cited1 Mafg Gper1 Smyd3 Elob Rrp1b Slx1b Gtf2i Hdac10 Nup98 Mapk15 Rgma Ptges3 Cebpd Ube2n
0.0481598	25	553	1.92112	Regulation of cellular protein localization	http://amigo.geneontology.org/amigo/term/GO:1903827	Emd Epha2 Sumo3 Ywhae Tert Rangap1 App Nrxn1 Maged1 Gnl3l Glul Stom Lmna Epb41 Ran Cct7 Gpm6b Rdx Gpc1 Prkci Ramp3 Tardbp Gnl3 Slc35d3 Gper1
0.0487488	9	115	3.32571	Cellular response to toxic substance	http://amigo.geneontology.org/amigo/term/GO:0097237	Gstm5 Gstm7 Iyd Prdx6 Prdx1 Aldh2 Mt3 Abtb2 Gstp1
0.0487488	2	3	28.3301	Negative regulation of NAD metabolic process	http://amigo.geneontology.org/amigo/term/GO:1902689	Slc25a12 Tigar
0.0487488	2	3	28.3301	Acetaldehyde metabolic process	http://amigo.geneontology.org/amigo/term/GO:0006117	Aldh2 Adh1
0.0487488	2	3	28.3301	Negative regulation of glucose catabolic process to lactate via pyruvate	http://amigo.geneontology.org/amigo/term/GO:1904024	Slc25a12 Tigar
0.0487488	2	3	28.3301	RNA import into nucleus	http://amigo.geneontology.org/amigo/term/GO:0006404	Ran Snupn
0.0487488	15	265	2.40539	Regulation of ion transmembrane transporter activity	http://amigo.geneontology.org/amigo/term/GO:0032412	Gstm7 Ubqln1 Pten Mmp9 Ywhae App Ehd3 Nrxn1 Gal Stom Neto2 Pla2g6 Gper1 Fxyd2 Scn2b
0.0487488	36	905	1.69041	Oxoacid metabolic process	http://amigo.geneontology.org/amigo/term/GO:0043436	Comt Gstm7 Prox1 Iyd Ddc Pfas App Gart Lars Adpgk Aasdhppt Glul Slc25a12 Slc23a2 Hao2 Gclm Aldh1l1 Ears2 Apoa1 Bckdhb Acsbg1 Gclc Gcsh Tigar Ephx1 Sdhaf3 Pla2g4f Cyp2f2 Aasdh Gapdh Gstp1 Mtap Cyp2d9 Ptges3 Mlycd Adh1
0.0487488	4	22	7.72639	Regulation of membrane protein ectodomain proteolysis	http://amigo.geneontology.org/amigo/term/GO:0051043	App Pacsin3 Timp4 Rgma
0.0487488	2	3	28.3301	Cellular response to cell-matrix adhesion	http://amigo.geneontology.org/amigo/term/GO:0071460	Mmp9 Gstp1
0.0491992	5	37	5.74259	Protein kinase A signaling	http://amigo.geneontology.org/amigo/term/GO:0010737	Gcg Nrxn1 Gal Fbn1 Ramp3
0.0510302	40	1043	1.62973	Response to organic cyclic compound	http://amigo.geneontology.org/amigo/term/GO:0014070	Comt Ppp5c Gstm7 Trpv1 Pten Dusp6 Ccn2 Ddx21 Nfkbia Atp12a App Fech Ankrd1 Cnga3 Rad51 Pcna Crls1 Bmp2 P2ry1 Pmvk Gclm Aldh2 Acsbg1 Gclc Gabrb3 Ephx1 Ramp3 Isl1 Penk Pla2g4f Hoxb13 Gja1 Cited1 Gper1 Smyd3 Gstp1 Mapk15 mt-Nd3 Ptges3 Adh1
0.0510302	43	1144	1.59728	Anatomical structure formation involved in morphogenesis	http://amigo.geneontology.org/amigo/term/GO:0048646	Axin2 Itga5 Hspb1 Htra1 Epha2 Prox1 Pten Mmp9 Sema6a Ccn2 Ror2 Tert Rgcc Cma1 Arl6 Robo1 Thbs2 Nrxn1 Brd2 Sox17 Glul Bmp2 Adam15 Ecm1 Cdh13 Gpc1 Serpine1 Gdf15 Ramp3 Armc5 Isl1 Id1 Pofut1 Foxc2 Hoxb13 Gja1 Nebl Hopx Gtf2i Tmem100 Rgma Tbpl1 Ism1
0.0510302	45	1212	1.57779	Regulation of response to stress	http://amigo.geneontology.org/amigo/term/GO:0080134	Axin2 Bax Hspb1 Ubqln1 Htra1 Pten Cers2 Traf4 Ccn2 Nfkbia Tert Cma1 Cd96 App Ankrd1 Npas2 Xrcc5 Bok Rad51 Pcna Bmp2 Lmna Prdx1 Cxcl5 Aldh2 Apoa1 Plscr1 Rnf125 Traf3ip1 Serpine1 Tnfrsf23 Rmi2 Tigar Shld2 Isl1 Radx Penk Foxc2 Gja1 Gper1 Tnfrsf19 Gstp1 Hdac10 Rgma Ube2n
0.0511796	7	74	4.01981	Positive regulation of DNA biosynthetic process	http://amigo.geneontology.org/amigo/term/GO:2000573	Rgcc Xrcc5 Pcna Cct7 Acd Mapk15 Ptges3
0.0511796	18	351	2.17924	Methylation	http://amigo.geneontology.org/amigo/term/GO:0032259	Comt Gcg Fbxo11 Mettl16 Trmt2a Mettl21a Suv39h2 Snrpb Lmna H1f2 Kdm1b Trmt112 Prmt6 Smyd3 Mettl7a2 Trmt61a Wdr61 Mtap
0.0511796	29	684	1.80169	Metal ion homeostasis	http://amigo.geneontology.org/amigo/term/GO:0055065	Comt Bax Gstm7 Trpv1 Mcoln2 Steap1 Trpv2 Gria1 Ywhae Hexb Atp12a App Maip1 Bok P2ry1 Slc30a2 Trpv6 Dmpk Mt4 Mt3 Aplp2 Pth1r Ramp3 Pla2g6 Bola2 Gja1 Mtln Gper1 Gtf2i
0.0515124	24	529	1.92795	Positive regulation of transferase activity	http://amigo.geneontology.org/amigo/term/GO:0051347	Axin2 Ccnd2 Gcg Epha2 Prox1 Pten Eef1a2 Traf4 Ror2 Rgcc Robo1 App Nrxn1 Maged1 Xrcc5 Fbn1 Pcna Mt3 Acd Tigar Epm2aip1 Mapk15 Ptges3 Ube2n
0.0521627	28	654	1.81936	Positive regulation of cell death	http://amigo.geneontology.org/amigo/term/GO:0010942	Axin2 Bax Trpv1 Pten Ctsz Eef1a2 Mmp9 Dusp6 Ccn2 Klf11 Rgcc App Ankrd1 Gal Maged1 Itm2c Bok Bmp2 Rbm10 Mt3 Plscr1 Prkci Tigar Ramp3 Phlda3 Gper1 Rrp1b Ptprz1
0.0525338	3	11	11.5896	Regulation of guanyl-nucleotide exchange factor activity	http://amigo.geneontology.org/amigo/term/GO:1905097	Stmn1 Eif2b4 Eif2b1
0.0526636	4	23	7.39046	Negative regulation of telomere maintenance via telomere lengthening	http://amigo.geneontology.org/amigo/term/GO:1904357	Exosc10 Ctc1 Gnl3l Acd
0.0526636	37	947	1.66032	Cellular homeostasis	http://amigo.geneontology.org/amigo/term/GO:0019725	Gcg Bax Gstm7 Trpv1 Mcoln2 Trpv2 Gria1 Ywhae Hexb Cma1 Atp12a App Slc29a1 Nrxn1 Maip1 Bok P2ry1 Gclm Prdx1 Slc30a2 Trpv6 Dmpk Slc9a9 Mt4 Mt3 Aplp2 Gclc Pth1r Slc9a3 Ramp3 Pla2g6 Bola2 Gja1 Mtln Mafg Gper1 Gtf2i
0.053275	9	118	3.24116	Chemical synaptic transmission, postsynaptic	http://amigo.geneontology.org/amigo/term/GO:0099565	Trpv1 Pten App Slc29a1 Nrxn1 Dmpk Gabrb3 Igsf9b Rims2
0.0537479	24	532	1.91707	Divalent inorganic cation homeostasis	http://amigo.geneontology.org/amigo/term/GO:0072507	Bax Gstm7 Trpv1 Mcoln2 Trpv2 Gria1 Ywhae Hexb App Maip1 Bok P2ry1 Slc30a2 Trpv6 Dmpk Mt4 Mt3 Pth1r Ramp3 Pla2g6 Gja1 Mtln Gper1 Gtf2i
0.0543822	33	818	1.71435	Peptide metabolic process	http://amigo.geneontology.org/amigo/term/GO:0006518	Rpl13 Gstt3 Gstm5 Gstm7 Mettl16 Eef1a2 Habp4 Cma1 App Clic6 Lars Eif3a Eif2a Mme Gclm Eif4g3 Eif2b4 Eif2b1 Rpl6 Ears2 Ddx25 Gclc Rpl10a Exosc2 Mrps6 Tardbp Enc1 Dhx29 Ctif Aasdh Gapdh Eif4a1 Gstp1
0.055313	8	97	3.50475	Inorganic cation import across plasma membrane	http://amigo.geneontology.org/amigo/term/GO:0098659	Trpv1 Trpv2 Atp12a Cnga3 Trpv6 Slc9a9 Slc9a3 Ramp3
0.055313	8	97	3.50475	Inorganic ion import across plasma membrane	http://amigo.geneontology.org/amigo/term/GO:0099587	Trpv1 Trpv2 Atp12a Cnga3 Trpv6 Slc9a9 Slc9a3 Ramp3
0.055313	7	76	3.91403	Positive regulation of chromosome organization	http://amigo.geneontology.org/amigo/term/GO:2001252	Xrcc5 Ssbp1 Cct7 Acd Gnl3 Slx1b Mapk15
0.055313	14	244	2.43825	Glial cell differentiation	http://amigo.geneontology.org/amigo/term/GO:0010001	Metrn Rnf112 Pten Ror2 App Bok Bmp2 Eif2b4 Eif2b1 Mt3 Gpc1 Myrf Gstp1 Ptprz1
0.055313	55	1570	1.48868	Cell projection organization	http://amigo.geneontology.org/amigo/term/GO:0030030	Rnd2 Metrn Hspb1 Evx1 Epha2 Pten Cers2 Ctsz Etv4 Trpv2 Sema6a Dynll2 Kif3c Tbc1d7 Ror2 Sh3bp1 Cep97 Arl6 Robo1 App Ehd3 Nrxn1 Ift140 Ankrd1 Arl3 Dnaaf5 Stau2 Itm2c Mark1 Kif5c Slc23a2 Stmn1 Crmp1 Cxcl5 Prickle2 Gpm6b Mt3 Cdh13 Rdx Traf3ip1 Rims2 Prkci Nrtn Rcc2 Enc1 Isl1 Id1 Crppa Gja1 Fut9 Chn1 Mapk15 Ptprz1 Rgma Cfap74
0.055313	8	97	3.50475	Positive regulation of protein binding	http://amigo.geneontology.org/amigo/term/GO:0032092	Gcg Mmp9 Tert App Bambi Bmp2 Epb41 Ran
0.0554805	5	39	5.4481	Nuclear envelope organization	http://amigo.geneontology.org/amigo/term/GO:0006998	Emd Lmna Dmpk Tardbp Gper1
0.0554805	62	1822	1.44605	Locomotion	http://amigo.geneontology.org/amigo/term/GO:0040011	Itga5 Rnd2 Rin2 Bax Hspb1 Evx1 Epha2 Prox1 Mcoln2 Pten Cers2 Etv4 Mmp9 Sema6a Ccn2 Ywhae Ror2 Tert Hexb Rgcc Sh3bp1 Robo1 App Bambi Sox17 Glul Mark1 Kif5c Bmp2 P2ry1 Adam15 Lmna Ecm1 Crmp1 Cxcl5 Ppbp Cdh13 Rdx Apoa1 Catsper2 Gpc1 Mdga2 Serpine1 Prkci Nrtn Rcc2 Isl1 Pla2g6 Crppa Foxc2 Jaml Gja1 Gper1 Cklf Fut9 Dach1 Chn1 Tubb2a Mapk15 Ptprz1 Spdl1 Tmsb15b1
0.0554805	5	39	5.4481	Cellular modified amino acid biosynthetic process	http://amigo.geneontology.org/amigo/term/GO:0042398	Gart Gclm Gclc Plscr1 Mthfs
0.0560266	9	120	3.18714	Response to xenobiotic stimulus	http://amigo.geneontology.org/amigo/term/GO:0009410	Gstm5 Gstm7 Pcna Mcm7 Gclc Tigar Cyp2f2 Gstp1 Cyp2d9
0.0560266	18	357	2.14261	Positive regulation of proteolysis	http://amigo.geneontology.org/amigo/term/GO:0045862	Bax Ubqln1 Pten Ccn2 Sumo3 Rnf180 Robo1 App Bok Pacsin3 Rnf40 Gclc Tnfrsf23 Nek5 Gm9774 Gper1 Khdc1a Rgma
0.0575381	4	24	7.08252	Calcium ion import across plasma membrane	http://amigo.geneontology.org/amigo/term/GO:0098703	Trpv1 Trpv2 Trpv6 Ramp3
0.0586361	45	1229	1.55597	Cellular response to oxygen-containing compound	http://amigo.geneontology.org/amigo/term/GO:1901701	Gcg Ppp5c Trpv1 Rnf112 Pten Mmp9 Klf11 Nfkbia Cma1 Rangap1 App Slc29a1 Nrxn1 Lars Fech Ankrd1 Xrcc5 Slc2a8 Fbn1 Rad51 Slc23a2 Pcna Adam15 Gclm Prdx1 Cxcl5 Ppbp Aldh2 Mt3 Gclc Plscr1 Serpine1 Prkci Gdf15 Ncoa5 Ramp3 Pla2g6 Penk Foxc2 Gja1 Ywhag Gper1 Smyd3 Gstp1 Mpv17
0.058803	26	601	1.83839	Heart development	http://amigo.geneontology.org/amigo/term/GO:0007507	Axin2 Prox1 Pten Mmp9 Dusp6 Pdlim4 Ift140 Ankrd1 Sox17 Fbn1 Pcna Bmp2 Adam15 Lmna Eln Traf3ip1 Sh3pxd2b Isl1 Id1 Pofut1 Foxc2 Gja1 Gper1 Nebl Hopx Tmem100
0.0602636	3	12	10.6238	Ethanol metabolic process	http://amigo.geneontology.org/amigo/term/GO:0006067	Aldh1a7 Aldh2 Adh1
0.0602636	3	12	10.6238	Double-strand break repair via break-induced replication	http://amigo.geneontology.org/amigo/term/GO:0000727	Mcm6 Mcm7 Gins2
0.0602636	9	122	3.13489	Translational initiation	http://amigo.geneontology.org/amigo/term/GO:0006413	Habp4 Eif3a Eif2a Eif4g3 Eif2b4 Eif2b1 Dhx29 Ctif Eif4a1
0.0602636	17	332	2.17596	Aging	http://amigo.geneontology.org/amigo/term/GO:0007568	Pten Mmp9 Ccn2 Ddc Ctc1 Tert App Msh2 P2ry1 Mme Lmna Gclm Gclc Pth1r Serpine1 Penk Prmt6
0.0602636	3	12	10.6238	Primary alcohol catabolic process	http://amigo.geneontology.org/amigo/term/GO:0034310	Aldh1a7 Aldh2 Adh1
0.0602636	21	449	1.98752	NcRNA metabolic process	http://amigo.geneontology.org/amigo/term/GO:0034660	Nhp2 Utp20 Mettl16 Exosc10 Ddx21 Brix1 Lars Dus1l Gar1 Rpf1 Nol6 Ears2 Tsr1 Trmt112 Exosc2 Rrp9 Pusl1 Tyw1 Rrp1b Trmt61a Rrp1
0.0602636	11	170	2.74969	Response to BMP	http://amigo.geneontology.org/amigo/term/GO:0071772	Htra1 Fstl3 Ror2 Fst Bambi Fbn1 Bmp2 Gdf15 Id1 Tmem100 Rgma
0.0602636	11	170	2.74969	Cellular response to BMP stimulus	http://amigo.geneontology.org/amigo/term/GO:0071773	Htra1 Fstl3 Ror2 Fst Bambi Fbn1 Bmp2 Gdf15 Id1 Tmem100 Rgma
0.0613732	40	1064	1.59756	Neuron projection development	http://amigo.geneontology.org/amigo/term/GO:0031175	Rnd2 Metrn Hspb1 Evx1 Epha2 Pten Cers2 Ctsz Etv4 Trpv2 Sema6a Kif3c Ror2 Robo1 App Nrxn1 Ankrd1 Stau2 Itm2c Mark1 Kif5c Slc23a2 Stmn1 Crmp1 Cxcl5 Prickle2 Gpm6b Mt3 Rims2 Prkci Nrtn Enc1 Isl1 Id1 Crppa Gja1 Fut9 Chn1 Ptprz1 Rgma
0.0621353	9	123	3.1094	Detoxification	http://amigo.geneontology.org/amigo/term/GO:0098754	Gstm5 Gstm7 Iyd Prdx6 Prdx1 Aldh2 Mt4 Mt3 Gstp1
0.0621353	4	25	6.79922	Calcium ion import into cytosol	http://amigo.geneontology.org/amigo/term/GO:1902656	Trpv1 Trpv2 Trpv6 Ramp3
0.0621353	7	79	3.76539	Negative regulation of chromosome organization	http://amigo.geneontology.org/amigo/term/GO:2001251	Exosc10 Ctc1 Trip13 Gnl3l Acd Ttk Spdl1
0.0621353	53	1517	1.48467	Regulation of apoptotic process	http://amigo.geneontology.org/amigo/term/GO:0042981	Ccnd2 Gcg Itga5 Bax Hspb1 Ubqln1 Fbxo11 Trpv1 Pten Anp32e Ctsz Eef1a2 Traf4 Mmp9 Dusp6 Klf11 Tert Rgcc Dad1 App Msh2 Ankrd1 Gal Maged1 Itm2c Bok Bmp2 Lmna Gclm Aldh2 Rbm10 Mt3 Gclc Plscr1 Pdxk Gabrb3 Arhgap10 Serpine1 Tnfrsf23 Prkci Tigar Tardbp Phlda3 Isl1 Id1 Foxc2 Gja1 Cited1 Gper1 Gapdh Rrp1b Gstp1 Ptprz1
0.0621353	20	422	2.01399	Epithelial cell proliferation	http://amigo.geneontology.org/amigo/term/GO:0050673	Ccnd2 Bax Htra1 Epha2 Prox1 Pten Etv4 Fst Rgcc Robo1 Maged1 Glul Bmp2 Ecm1 Cdh13 Apoa1 Isl1 Id1 Jaml Gja1
0.0621353	4	25	6.79922	Cleavage involved in rRNA processing	http://amigo.geneontology.org/amigo/term/GO:0000469	Nhp2 Exosc10 Tsr1 Exosc2
0.0629866	18	364	2.10141	Negative regulation of response to external stimulus	http://amigo.geneontology.org/amigo/term/GO:0032102	Gcg Htra1 Pten Cers2 Pyy Sema6a Cd96 Robo1 Nrxn1 Apoa1 Rnf125 Traf3ip1 Serpine1 Isl1 Gja1 Gper1 Gstp1 Rgma
0.0643404	44	1206	1.5504	Neuron development	http://amigo.geneontology.org/amigo/term/GO:0048666	Rnd2 Metrn Hspb1 Evx1 Epha2 Pten Cers2 Ctsz Etv4 Trpv2 Sema6a Kif3c Ror2 Robo1 App Nrxn1 Ift140 Ankrd1 Arl3 Stau2 Cnga3 Itm2c Mark1 Kif5c Slc23a2 Stmn1 Crmp1 Cxcl5 Prickle2 Gpm6b Mt3 Gabrb3 Rims2 Prkci Nrtn Enc1 Isl1 Id1 Crppa Gja1 Fut9 Chn1 Ptprz1 Rgma
0.0651852	12	199	2.56252	Osteoblast differentiation	http://amigo.geneontology.org/amigo/term/GO:0001649	Axin2 Epha2 Bambi Bmp2 Lmna Pth1r Sh3pxd2b Id1 Penk Gja1 Cited1 Cebpd
0.0651852	43	1173	1.55779	Response to abiotic stimulus	http://amigo.geneontology.org/amigo/term/GO:0009628	Ccnd2 Bax Ubqln1 Trpv1 Ascl2 Pten Eef1a2 Mmp9 Trpv2 Ccn2 Ywhae Nfkbia Habp4 Tert Rgcc Arsa App Slc29a1 Nrxn1 Msh2 Ankrd1 Xrcc5 Suv39h2 Slc2a8 Rad51 Pcna Bmp2 P2ry1 Mme Adam15 Lmna Eif2b4 Eif2b1 Rad18 Mt3 Gclc Reep6 Tigar Pold1 Penk Gja1 Fxyd2 mt-Nd3
0.0666332	36	937	1.63268	Organic acid metabolic process	http://amigo.geneontology.org/amigo/term/GO:0006082	Comt Gstm7 Prox1 Iyd Ddc Pfas App Gart Lars Adpgk Aasdhppt Glul Slc25a12 Slc23a2 Hao2 Gclm Aldh1l1 Ears2 Apoa1 Bckdhb Acsbg1 Gclc Gcsh Tigar Ephx1 Sdhaf3 Pla2g4f Cyp2f2 Aasdh Gapdh Gstp1 Mtap Cyp2d9 Ptges3 Mlycd Adh1
0.0667021	25	584	1.81914	Carbohydrate metabolic process	http://amigo.geneontology.org/amigo/term/GO:0005975	Gcg Pten Hexb Pmm1 App Adpgk Slc2a8 Slc25a12 Fbn1 Slc23a2 P2ry1 Klb Gclc Pth1r Ggta1 Tigar Ydjc Pofut1 Epm2aip1 Gper1 Fut9 Gapdh Ptges3 Mlycd Chst14
0.0667021	3	13	9.80657	Negative regulation of receptor binding	http://amigo.geneontology.org/amigo/term/GO:1900121	Adam15 Gper1 Rgma
0.0667021	2	4	21.2476	Negative regulation of fermentation	http://amigo.geneontology.org/amigo/term/GO:1901003	Slc25a12 Tigar
0.0667021	2	4	21.2476	Regulation of metaphase/anaphase transition of meiotic cell cycle	http://amigo.geneontology.org/amigo/term/GO:1902102	Ttk Mapk15
0.0667021	2	4	21.2476	Regulation of NAD metabolic process	http://amigo.geneontology.org/amigo/term/GO:1902688	Slc25a12 Tigar
0.0667021	2	4	21.2476	Regulation of glucose catabolic process to lactate via pyruvate	http://amigo.geneontology.org/amigo/term/GO:1904023	Slc25a12 Tigar
0.0667021	3	13	9.80657	Positive regulation of protein localization to chromosome, telomeric region	http://amigo.geneontology.org/amigo/term/GO:1904816	Gnl3l Cct7 Gnl3
0.0667021	2	4	21.2476	Regulation of meiotic chromosome separation	http://amigo.geneontology.org/amigo/term/GO:1905132	Ttk Mapk15
0.0667021	2	4	21.2476	Negative regulation of epithelial cell differentiation involved in kidney development	http://amigo.geneontology.org/amigo/term/GO:2000697	Mmp9 Cited1
0.0667021	11	176	2.65595	Regulation of cation channel activity	http://amigo.geneontology.org/amigo/term/GO:2001257	Gstm7 Ubqln1 Mmp9 App Ehd3 Nrxn1 Gal Stom Neto2 Pla2g6 Gper1
0.0667021	4	26	6.53771	Folic acid-containing compound metabolic process	http://amigo.geneontology.org/amigo/term/GO:0006760	Gart Aldh1l1 Mthfs Ggh
0.0667021	20	427	1.9904	Calcium ion transport	http://amigo.geneontology.org/amigo/term/GO:0006816	Gcg Bax Gstm7 Ubqln1 Trpv1 Mcoln2 Trpv2 Ccn2 Ywhae Ehd3 Trpm6 Maip1 Slc25a12 Pacsin3 Epb41 Trpv6 Ramp3 Pla2g6 Gja1 Gper1
0.0667021	9	126	3.03537	Regulation of mitochondrion organization	http://amigo.geneontology.org/amigo/term/GO:0010821	Bax Mmp9 Bok Lmna Gclc Tigar Pla2g6 Prmt6 Gper1
0.0667021	2	4	21.2476	Axon midline choice point recognition	http://amigo.geneontology.org/amigo/term/GO:0016199	Robo1 App
0.0667021	3	13	9.80657	Response to insecticide	http://amigo.geneontology.org/amigo/term/GO:0017085	Ddc Fech Scn2b
0.0667021	2	4	21.2476	Nitrobenzene metabolic process	http://amigo.geneontology.org/amigo/term/GO:0018916	Gstm5 Gstm7
0.0667021	40	1079	1.57535	Cell cycle process	http://amigo.geneontology.org/amigo/term/GO:0022402	Axin2 Ccnd2 Prox1 Pten Ccn2 Klf11 Ctc1 Trip13 Tert Rgcc Cep97 App Msh2 Svil Arl3 Ilkap Mcm6 Slc2a8 Rad51 Pcna Lmna Stmn1 Ran Mcm7 Cetn2 Rdx Plscr1 Tle6 Tubg1 Rmi1 Rab11fip3 Rmi2 Ttk Rcc2 Csnk2a2 Gja1 Gper1 Dach1 Mapk15 Spdl1
0.0667021	2	4	21.2476	Central nervous system myelin maintenance	http://amigo.geneontology.org/amigo/term/GO:0032286	Pten Myrf
0.0667021	2	4	21.2476	Regulation of mismatch repair	http://amigo.geneontology.org/amigo/term/GO:0032423	Axin2 Hdac10
0.0667021	31	776	1.69762	Amide biosynthetic process	http://amigo.geneontology.org/amigo/term/GO:0043604	Rpl13 Mettl16 Cers2 Eef1a2 Abca8b Habp4 App Lars Eif3a Eif2a Gclm Eif4g3 Eif2b4 Eif2b1 Rpl6 Cers3 Ears2 Ddx25 Gclc Rpl10a Exosc2 Mrps6 Tardbp Enc1 Dhx29 Pla2g6 Ctif Aasdh Gapdh Eif4a1 Mlycd
0.0667021	2	4	21.2476	Response to human chorionic gonadotropin	http://amigo.geneontology.org/amigo/term/GO:0044752	Gclm Gclc
0.0667021	2	4	21.2476	Metaphase/anaphase transition of meiotic cell cycle	http://amigo.geneontology.org/amigo/term/GO:0044785	Ttk Mapk15
0.0667021	56	1636	1.4546	Cell motility	http://amigo.geneontology.org/amigo/term/GO:0048870	Itga5 Rnd2 Rin2 Bax Hspb1 Evx1 Epha2 Prox1 Mcoln2 Pten Cers2 Mmp9 Sema6a Ccn2 Ywhae Ror2 Tert Hexb Rgcc Sh3bp1 Robo1 App Bambi Sox17 Glul Mark1 Bmp2 P2ry1 Adam15 Lmna Ecm1 Cxcl5 Ppbp Cdh13 Rdx Apoa1 Catsper2 Gpc1 Mdga2 Serpine1 Prkci Nrtn Rcc2 Isl1 Foxc2 Jaml Gja1 Gper1 Cklf Fut9 Dach1 Tubb2a Mapk15 Ptprz1 Spdl1 Tmsb15b1
0.0667021	2	4	21.2476	SnRNA transport	http://amigo.geneontology.org/amigo/term/GO:0051030	Ran Snupn
0.0667021	56	1636	1.4546	Localization of cell	http://amigo.geneontology.org/amigo/term/GO:0051674	Itga5 Rnd2 Rin2 Bax Hspb1 Evx1 Epha2 Prox1 Mcoln2 Pten Cers2 Mmp9 Sema6a Ccn2 Ywhae Ror2 Tert Hexb Rgcc Sh3bp1 Robo1 App Bambi Sox17 Glul Mark1 Bmp2 P2ry1 Adam15 Lmna Ecm1 Cxcl5 Ppbp Cdh13 Rdx Apoa1 Catsper2 Gpc1 Mdga2 Serpine1 Prkci Nrtn Rcc2 Isl1 Foxc2 Jaml Gja1 Gper1 Cklf Fut9 Dach1 Tubb2a Mapk15 Ptprz1 Spdl1 Tmsb15b1
0.0667021	2	4	21.2476	Endocardium formation	http://amigo.geneontology.org/amigo/term/GO:0060214	Prox1 Sox17
0.0667021	2	4	21.2476	Cardiac cell fate determination	http://amigo.geneontology.org/amigo/term/GO:0060913	Sox17 Isl1
0.0667021	3	13	9.80657	Extracellular matrix constituent secretion	http://amigo.geneontology.org/amigo/term/GO:0070278	Ccn2 Rgcc Bmp2
0.0667021	2	4	21.2476	CUT catabolic process	http://amigo.geneontology.org/amigo/term/GO:0071034	Exosc10 Exosc2
0.0667021	2	4	21.2476	CUT metabolic process	http://amigo.geneontology.org/amigo/term/GO:0071043	Exosc10 Exosc2
0.0670407	5	43	4.9413	Membrane protein ectodomain proteolysis	http://amigo.geneontology.org/amigo/term/GO:0006509	App Pacsin3 Timp4 Rbmxl1 Rgma
0.0670407	10	152	2.79573	RNA modification	http://amigo.geneontology.org/amigo/term/GO:0009451	Nhp2 Mettl16 Trmt2a Dus1l Gar1 Trmt112 Apobec2 Pusl1 Tyw1 Trmt61a
0.0670407	10	152	2.79573	Regulation of postsynaptic membrane potential	http://amigo.geneontology.org/amigo/term/GO:0060078	Trpv1 Pten Gria1 App Slc29a1 Nrxn1 Dmpk Gabrb3 Igsf9b Rims2
0.0679009	9	128	2.98794	Negative regulation of canonical Wnt signaling pathway	http://amigo.geneontology.org/amigo/term/GO:0090090	Axin2 Emd Ror2 App Sox17 Bmp2 Nkd1 Tle6 Isl1
0.0684154	14	258	2.30594	Regulation of neuron apoptotic process	http://amigo.geneontology.org/amigo/term/GO:0043523	Bax Ctsz Tert App Msh2 Bok Gclm Mt3 Gclc Gabrb3 Prkci Isl1 Cited1 Ptprz1
0.0699505	4	27	6.29558	Response to lead ion	http://amigo.geneontology.org/amigo/term/GO:0010288	Ppp5c App Fech Plscr1
0.0699505	4	27	6.29558	Establishment of protein localization to mitochondrial membrane	http://amigo.geneontology.org/amigo/term/GO:0090151	Bax Timm13 Hspa4 Maip1
0.0711343	19	404	1.99853	Neuron death	http://amigo.geneontology.org/amigo/term/GO:0070997	Ppp5c Bax Ctsz Tert App Msh2 Bok Slc23a2 Gclm Mt3 Gclc Gabrb3 Tnfrsf23 Prkci Tigar Isl1 Cited1 Gapdh Ptprz1
0.0714751	51	1470	1.47432	Neuron differentiation	http://amigo.geneontology.org/amigo/term/GO:0030182	Rnd2 Metrn Hspb1 Evx1 Epha2 Ascl2 Rnf112 Prox1 Pten Cers2 Ctsz Etv4 Trpv2 Sema6a Kif3c Ror2 Robo1 App Nrxn1 Ift140 Ankrd1 Arl3 Stau2 Cnga3 Itm2c Mark1 Kif5c Slc23a2 Bmp2 Tgm3 Stmn1 Crmp1 Cxcl5 Prickle2 Gpm6b Mt3 Gabrb3 Tle6 Rims2 Prkci Nrtn Enc1 Isl1 Id1 Crppa Gja1 Ywhag Fut9 Chn1 Ptprz1 Rgma
0.0718992	25	590	1.80064	Apoptotic signaling pathway	http://amigo.geneontology.org/amigo/term/GO:0097190	Bax Hspb1 Ubqln1 Epha2 Pten Mmp9 Tert Msh2 Cd5 Maged1 Itm2c Bok Lmna Gclm Clca3a2 Aldh2 Gclc Plscr1 Serpine1 Tnfrsf23 Phlda3 Pla2g6 Bex3 Gper1 Gstp1
0.0741852	19	406	1.98869	Wnt signaling pathway	http://amigo.geneontology.org/amigo/term/GO:0016055	Axin2 Emd Pten Wif1 Ror2 Tert Arl6 App Bambi Sox17 Mark1 Bmp2 Nkd1 Rnf43 Tle6 Isl1 Csnk2a2 Tcf7l1 Wdr61
0.0744763	17	347	2.08189	Negative regulation of organelle organization	http://amigo.geneontology.org/amigo/term/GO:0010639	Exosc10 Ctc1 Tbc1d7 Trip13 Cep97 Svil Gnl3l Bok Lmna Stmn1 Rdx Gclc Acd Tigar Ttk Spdl1 Tmsb15b1
0.0744763	45	1263	1.51408	Regulation of phosphorylation	http://amigo.geneontology.org/amigo/term/GO:0042325	Axin2 Ccnd2 Gcg Itga5 Ppp5c Bax Hspb1 Epha2 Prox1 Pten Eef1a2 Traf4 Mmp9 Dusp6 Ccn2 Ror2 Rgcc Robo1 App Nrxn1 Maged1 Xrcc5 Fbn1 Rad51 Bmp2 P2ry1 Mcm7 Mt3 Aplp2 Apoa1 Traf3ip1 Ptpn13 Tigar Gdf15 Ramp3 Tardbp Isl1 Pla2g6 Gper1 Smyd3 Gstp1 Mapk15 Ptprz1 Rgma Ptges3
0.0749073	20	437	1.94486	Actin filament organization	http://amigo.geneontology.org/amigo/term/GO:0007015	Rnd2 Prox1 Pls3 Ccn2 Pdlim4 Rgcc Sh3bp1 Svil Stmn1 Eln Rdx Apoa1 Tle6 Prkci Sh3pxd2b Id1 Nebl Fat1 Arpc4 Tmsb15b1
0.0752767	11	181	2.58258	Alpha-amino acid metabolic process	http://amigo.geneontology.org/amigo/term/GO:1901605	Comt Iyd Pfas Gart Aasdhppt Glul Slc25a12 Gclm Gclc Gcsh Mtap
0.0757151	6	64	3.98392	Release of cytochrome c from mitochondria	http://amigo.geneontology.org/amigo/term/GO:0001836	Bax Mmp9 Bok Lmna Pla2g6 Gper1
0.0757151	7	85	3.4996	Positive regulation of carbohydrate metabolic process	http://amigo.geneontology.org/amigo/term/GO:0045913	Gcg App Slc25a12 P2ry1 Pth1r Epm2aip1 Gper1
0.0757151	3	14	9.1061	Negative regulation of axon regeneration	http://amigo.geneontology.org/amigo/term/GO:0048681	Pten Cers2 Rgma
0.0758356	19	408	1.97894	Cell-cell signaling by wnt	http://amigo.geneontology.org/amigo/term/GO:0198738	Axin2 Emd Pten Wif1 Ror2 Tert Arl6 App Bambi Sox17 Mark1 Bmp2 Nkd1 Rnf43 Tle6 Isl1 Csnk2a2 Tcf7l1 Wdr61
0.0758356	22	500	1.86979	Mitochondrion organization	http://amigo.geneontology.org/amigo/term/GO:0007005	Bax Timm23 Mmp9 Timm13 Hspa4 Tert Dnajc15 Maip1 Bok Armc1 Lmna Gclm Wipi2 Ssbp1 Gclc Tigar Atg2b Sdhaf3 Pla2g6 Prmt6 Gper1 Mpv17
0.0758356	15	291	2.19047	Regulation of protein stability	http://amigo.geneontology.org/amigo/term/GO:0031647	Pten Tert Serf1 Dad1 Gnl3l Sox17 Bmp2 Lmna Cct7 Mt3 Apoa1 Tardbp Id1 Gapdh Ptges3
0.0758356	4	28	6.07074	Positive regulation of release of cytochrome c from mitochondria	http://amigo.geneontology.org/amigo/term/GO:0090200	Bax Mmp9 Pla2g6 Gper1
0.0758978	5	45	4.72168	Reproductive behavior	http://amigo.geneontology.org/amigo/term/GO:0019098	Pten Hexb App Aplp2 Gabrb3
0.0759763	11	182	2.56839	Regulation of nervous system process	http://amigo.geneontology.org/amigo/term/GO:0031644	Comt Pten App Nrxn1 Slc25a12 Dmpk Igsf9b Myrf Rims2 Dlgap3 Tmem100
0.0761001	8	108	3.14779	Cellular detoxification	http://amigo.geneontology.org/amigo/term/GO:1990748	Gstm5 Gstm7 Iyd Prdx6 Prdx1 Aldh2 Mt3 Gstp1
0.0769233	13	236	2.34083	Double-strand break repair	http://amigo.geneontology.org/amigo/term/GO:0006302	Trip13 Msh2 Xrcc5 Mcm6 Rad51 Mcm7 Gins2 Rmi1 Rmi2 Shld2 Radx Slx1b Ube2n
0.0772309	53	1552	1.45119	Regulation of programmed cell death	http://amigo.geneontology.org/amigo/term/GO:0043067	Ccnd2 Gcg Itga5 Bax Hspb1 Ubqln1 Fbxo11 Trpv1 Pten Anp32e Ctsz Eef1a2 Traf4 Mmp9 Dusp6 Klf11 Tert Rgcc Dad1 App Msh2 Ankrd1 Gal Maged1 Itm2c Bok Bmp2 Lmna Gclm Aldh2 Rbm10 Mt3 Gclc Plscr1 Pdxk Gabrb3 Arhgap10 Serpine1 Tnfrsf23 Prkci Tigar Tardbp Phlda3 Isl1 Id1 Foxc2 Gja1 Cited1 Gper1 Gapdh Rrp1b Gstp1 Ptprz1
0.0776548	52	1517	1.45666	Positive regulation of multicellular organismal process	http://amigo.geneontology.org/amigo/term/GO:0051240	Axin2 Itga5 Rnd2 Metrn Hspb1 Trpv1 Rnf112 Prox1 Mcoln2 Adgrl1 Etv4 Mmp9 Trpv2 Ccn2 Ddx21 Ror2 Tert Fst Rgcc Bmp1 Cma1 Robo1 App Thbs2 Nrxn1 Msh2 Bambi Gal Maged1 Stau2 Xrcc5 Slc25a12 Bmp2 P2ry1 Mme Ecm1 Gpm6b Igsf9b Tle6 Myrf Rims2 Serpine1 Prkci Sh3pxd2b Shld2 Isl1 Penk Foxc2 Gja1 Gper1 Gapdh Ptprz1
0.0776868	53	1553	1.45025	Regulation of protein modification process	http://amigo.geneontology.org/amigo/term/GO:0031399	Axin2 Ccnd2 Gcg Itga5 Ppp5c Bax Hspb1 Ubqln1 Prox1 Pten Traf4 Mmp9 Dusp6 Ccn2 Ywhae Tbc1d7 Ror2 Rnf180 Rgcc Robo1 App Nrxn1 Maged1 Gnl3l Xrcc5 Fbn1 Rad51 Bmp2 P2ry1 Lmna Rnf40 Mt3 Aplp2 Apoa1 Gclc Traf3ip1 Ptpn13 Foxf2 Gdf15 Ramp3 Tardbp Isl1 Gnl3 Pla2g6 Prmt6 Gper1 Smyd3 Gstp1 Wdr61 Mapk15 Ptprz1 Rgma Ube2n
0.0783973	6	65	3.92263	Positive regulation of cellular carbohydrate metabolic process	http://amigo.geneontology.org/amigo/term/GO:0010676	Gcg Slc25a12 P2ry1 Pth1r Epm2aip1 Gper1
0.078798	20	442	1.92286	Response to oxidative stress	http://amigo.geneontology.org/amigo/term/GO:0006979	Ppp5c Hspb1 Ubqln1 Rnf112 Mmp9 Glrx2 Psmb5 App Slc23a2 Pcna Gclm Prdx1 Aldh2 Mt3 Gclc Penk Msrb3 Gstp1 mt-Nd3 Mpv17
0.078798	62	1880	1.40144	Phosphorylation	http://amigo.geneontology.org/amigo/term/GO:0016310	Axin2 Ccnd2 Gcg Itga5 Ppp5c Mast2 Bax Hspb1 Epha2 Prox1 Pten Eef1a2 Traf4 Mmp9 Dusp6 Ccn2 Dcakd Ror2 Rgcc Robo1 App Prkd3 Nrxn1 Brd2 Trpm6 Maged1 Adpgk Xrcc5 Mark1 Fbn1 Rad51 Bmp2 P2ry1 Eif2a Pmvk Pank4 Mcm7 Dmpk Mt3 Aplp2 Apoa1 Pdxk Traf3ip1 Ptpn13 Prkci Nek5 Tigar Ttk Gdf15 Ramp3 Tardbp Isl1 Pla2g6 Csnk2a2 Gper1 Smyd3 Gapdh Gstp1 Mapk15 Ptprz1 Rgma Ptges3
0.078798	18	381	2.00764	Peptidyl-lysine modification	http://amigo.geneontology.org/amigo/term/GO:0018205	Gcg Sumo3 Senp5 App Gnl3l Mettl21a Suv39h2 Lmna Gcsh H1f2 Trmt112 Isl1 Gnl3 Prmt6 Smyd3 Wdr61 Hdac10 Dohh
0.078798	37	996	1.57863	Positive regulation of protein modification process	http://amigo.geneontology.org/amigo/term/GO:0031401	Axin2 Ccnd2 Gcg Itga5 Ubqln1 Prox1 Pten Traf4 Mmp9 Ccn2 Tbc1d7 Ror2 Rnf180 Rgcc Robo1 App Nrxn1 Maged1 Xrcc5 Fbn1 Bmp2 P2ry1 Lmna Rnf40 Mt3 Gdf15 Ramp3 Isl1 Gnl3 Pla2g6 Gper1 Smyd3 Wdr61 Mapk15 Ptprz1 Rgma Ube2n
0.078798	41	1133	1.53778	Negative regulation of molecular function	http://amigo.geneontology.org/amigo/term/GO:0044092	Bax Gstm7 Hspb1 Ubqln1 Prox1 Pten Ctsz Wfdc2 Mmp9 Sumo3 Ywhae Nfkbia Habp4 App Gnl3l Itih5 P2ry1 Adam15 Ecm1 Stmn1 Crmp1 Eif2b4 Eif2b1 Timp4 Mt3 Aplp2 Rdx Apoa1 Plscr1 Serpine1 Tigar Rcc2 Ramp3 Id1 Gper1 Smyd3 Gapdh Rrp1b Fxyd2 Gstp1 Rgma
0.078798	10	158	2.68957	Positive regulation of small molecule metabolic process	http://amigo.geneontology.org/amigo/term/GO:0062013	Comt Gcg App Slc25a12 P2ry1 Apoa1 Pth1r Epm2aip1 Gper1 Mlycd
0.0795865	5	46	4.61904	Oligodendrocyte development	http://amigo.geneontology.org/amigo/term/GO:0014003	Pten Eif2b4 Eif2b1 Myrf Gstp1
0.0803079	32	829	1.64034	Positive regulation of phosphorylation	http://amigo.geneontology.org/amigo/term/GO:0042327	Axin2 Ccnd2 Gcg Itga5 Epha2 Prox1 Eef1a2 Traf4 Mmp9 Ccn2 Ror2 Rgcc Robo1 App Nrxn1 Maged1 Xrcc5 Fbn1 Bmp2 P2ry1 Mt3 Tigar Gdf15 Ramp3 Isl1 Pla2g6 Gper1 Smyd3 Mapk15 Ptprz1 Rgma Ptges3
0.0803079	38	1032	1.56474	Negative regulation of multicellular organismal process	http://amigo.geneontology.org/amigo/term/GO:0051241	Axin2 Comt Hspb1 Trpv1 Epha2 Ascl2 Pten Cers2 Etv4 Sema6a Fstl3 Tert Rgcc Cd96 Robo1 App Thbs2 Sox17 Fbn1 Bmp2 Lmna Ecm1 Tnfrsf9 Mt3 Apoa1 Rnf125 Traf3ip1 Rab11fip3 Serpine1 Gdf15 Lrrc17 Id1 Foxc2 Gja1 Gtf2i Gstp1 Rgma Ism1
0.0808391	9	134	2.85415	Peptidyl-lysine methylation	http://amigo.geneontology.org/amigo/term/GO:0018022	Gcg Mettl21a Suv39h2 Lmna H1f2 Trmt112 Prmt6 Smyd3 Wdr61
0.0808878	4	29	5.8614	Response to thyroid hormone	http://amigo.geneontology.org/amigo/term/GO:0097066	Crls1 Gclm Rdx Gclc
0.0830523	3	15	8.49903	Protein localization to nucleolus	http://amigo.geneontology.org/amigo/term/GO:1902570	Tert Glul Ran
0.0830523	3	15	8.49903	Regulation of protein localization to chromosome, telomeric region	http://amigo.geneontology.org/amigo/term/GO:1904814	Gnl3l Cct7 Gnl3
0.0830523	3	15	8.49903	Regulation of cysteine-type endopeptidase activity involved in apoptotic signaling pathway	http://amigo.geneontology.org/amigo/term/GO:2001267	Bax Mmp9 Tnfrsf23
0.0830523	22	508	1.84034	Skeletal system development	http://amigo.geneontology.org/amigo/term/GO:0001501	Axin2 Rpl13 Epha2 Pls3 Mmp9 Ccn2 Ctc1 Ror2 Hexb Fst Bmp1 Ift140 Fbn1 Bmp2 Ecm1 Mgp Pth1r Acd Lrrc17 Sh3pxd2b Foxc2 Gja1
0.0830523	3	15	8.49903	Nonribosomal peptide biosynthetic process	http://amigo.geneontology.org/amigo/term/GO:0019184	Gclm Gclc Aasdh
0.0830523	3	15	8.49903	Suckling behavior	http://amigo.geneontology.org/amigo/term/GO:0001967	App Aplp2 Dach1
0.0830523	8	111	3.06271	Regulation of actin filament bundle assembly	http://amigo.geneontology.org/amigo/term/GO:0032231	Ccn2 Pdlim4 Rgcc Stmn1 Rdx Apoa1 Sh3pxd2b Id1
0.0830523	3	15	8.49903	Positive regulation of inositol phosphate biosynthetic process	http://amigo.geneontology.org/amigo/term/GO:0060732	P2ry1 Pth1r Gper1
0.0830523	3	15	8.49903	Cellular response to zinc ion	http://amigo.geneontology.org/amigo/term/GO:0071294	Mt4 Mt3 Gabrb3
0.0834261	5	47	4.52076	Regulation of membrane depolarization	http://amigo.geneontology.org/amigo/term/GO:0003254	Bok Gclm Gclc Gja1 Scn2b
0.0845095	2	5	16.9981	Positive regulation of extracellular matrix constituent secretion	http://amigo.geneontology.org/amigo/term/GO:0003331	Rgcc Bmp2
0.0845095	7	89	3.34231	Negative regulation of mRNA metabolic process	http://amigo.geneontology.org/amigo/term/GO:1903312	Axin2 Mettl16 Srsf9 Rnf40 Rbm10 Rbmxl1 Tardbp
0.0845095	6	68	3.74957	Positive regulation of protein localization to cell periphery	http://amigo.geneontology.org/amigo/term/GO:1904377	Epha2 Nrxn1 Epb41 Prkci Ramp3 Gper1
0.0845095	6	67	3.80554	Regulation of chromosome separation	http://amigo.geneontology.org/amigo/term/GO:1905818	Trip13 Plscr1 Ttk Csnk2a2 Mapk15 Spdl1
0.0845095	12	214	2.38291	Chromatin remodeling	http://amigo.geneontology.org/amigo/term/GO:0006338	Mpnd Anp32e Chaf1b Brd2 Suv39h2 Ino80e H1f2 Bptf Smyd3 Nap1l4 H4c8 H3c10
0.0845095	4	30	5.66602	Positive regulation of response to endoplasmic reticulum stress	http://amigo.geneontology.org/amigo/term/GO:1905898	Bax Ubqln1 App Bok
0.0845095	8	113	3.00851	Positive regulation of response to DNA damage stimulus	http://amigo.geneontology.org/amigo/term/GO:2001022	Ankrd1 Npas2 Pcna Plscr1 Tigar Shld2 Hdac10 Ube2n
0.0845095	8	113	3.00851	Apoptotic mitochondrial changes	http://amigo.geneontology.org/amigo/term/GO:0008637	Bax Mmp9 Bok Lmna Gclm Gclc Pla2g6 Gper1
0.0845095	2	5	16.9981	Glucose catabolic process to lactate	http://amigo.geneontology.org/amigo/term/GO:0019659	Slc25a12 Tigar
0.0845095	2	5	16.9981	Glycolytic fermentation	http://amigo.geneontology.org/amigo/term/GO:0019660	Slc25a12 Tigar
0.0845095	2	5	16.9981	Glucose catabolic process to lactate via pyruvate	http://amigo.geneontology.org/amigo/term/GO:0019661	Slc25a12 Tigar
0.0845095	2	5	16.9981	Nitrogen utilization	http://amigo.geneontology.org/amigo/term/GO:0019740	Bax Glul
0.0845095	4	30	5.66602	Negative regulation of telomere maintenance	http://amigo.geneontology.org/amigo/term/GO:0032205	Exosc10 Ctc1 Gnl3l Acd
0.0845095	6	68	3.74957	Positive regulation of actin filament bundle assembly	http://amigo.geneontology.org/amigo/term/GO:0032233	Ccn2 Pdlim4 Rgcc Apoa1 Sh3pxd2b Id1
0.0845095	20	449	1.89288	Regulation of membrane potential	http://amigo.geneontology.org/amigo/term/GO:0042391	Bax Trpv1 Pten Gria1 Ywhae App Slc29a1 Ehd3 Nrxn1 Bok Gclm Dmpk Gclc Gabrb3 Igsf9b Rims2 Gja1 Mtln Gper1 Scn2b
0.0845095	4	30	5.66602	Benzene-containing compound metabolic process	http://amigo.geneontology.org/amigo/term/GO:0042537	Gstm5 Gstm7 Hao2 Cyp4b1
0.0845095	2	5	16.9981	Regulation of fermentation	http://amigo.geneontology.org/amigo/term/GO:0043465	Slc25a12 Tigar
0.0845095	12	215	2.37182	Endothelial cell migration	http://amigo.geneontology.org/amigo/term/GO:0043542	Rin2 Hspb1 Epha2 Prox1 Pten Rgcc Sh3bp1 Robo1 Glul Cdh13 Apoa1 Foxc2
0.0845095	2	5	16.9981	Response to pyrethroid	http://amigo.geneontology.org/amigo/term/GO:0046684	Ddc Scn2b
0.0845095	26	639	1.72907	Tissue morphogenesis	http://amigo.geneontology.org/amigo/term/GO:0048729	Epha2 Prox1 Pten Ctsz Etv4 Ror2 Fst Sh3bp1 Brd2 Ankrd1 Maged1 Sox17 Bmp2 Mgp Nkd1 Traf3ip1 Foxf2 Armc5 Isl1 Foxc2 Hoxb13 Gja1 Cited1 Tmem100 Fat1 Rgma
0.0845095	17	357	2.02358	Regulation of epithelial cell proliferation	http://amigo.geneontology.org/amigo/term/GO:0050678	Ccnd2 Bax Htra1 Prox1 Pten Etv4 Rgcc Robo1 Maged1 Glul Bmp2 Ecm1 Cdh13 Isl1 Id1 Jaml Gja1
0.0845095	4	30	5.66602	Negative regulation of mRNA processing	http://amigo.geneontology.org/amigo/term/GO:0050686	Srsf9 Rnf40 Rbm10 Rbmxl1
0.0845095	2	5	16.9981	Detoxification of nitrogen compound	http://amigo.geneontology.org/amigo/term/GO:0051410	Gstm5 Gstm7
0.0845095	16	328	2.07293	Positive regulation of nervous system development	http://amigo.geneontology.org/amigo/term/GO:0051962	Rnd2 Metrn Rnf112 Adgrl1 Trpv2 Robo1 Thbs2 Nrxn1 Stau2 Xrcc5 Bmp2 Mme Tle6 Prkci Gper1 Ptprz1
0.0845095	2	5	16.9981	Cellular detoxification of nitrogen compound	http://amigo.geneontology.org/amigo/term/GO:0070458	Gstm5 Gstm7
0.0845095	2	5	16.9981	Nuclear retention of pre-mRNA at the site of transcription	http://amigo.geneontology.org/amigo/term/GO:0071033	Exosc10 Exosc2
0.0851575	34	907	1.59298	Enzyme linked receptor protein signaling pathway	http://amigo.geneontology.org/amigo/term/GO:0007167	Hspb1 Htra1 Epha2 Pten Mmp9 Sema6a Ccn2 Btbd11 Fstl3 Ror2 Fst Robo1 Nrxn1 Bambi Slc2a8 Fbn1 Bmp2 Stmn1 Klb Pdap1 Mt3 Cdh13 Gpc1 Gdf15 Nrtn Ncoa5 Ltbp4 Id1 Foxc2 Cited1 Gper1 Chn1 Tmem100 Rgma
0.0856835	29	740	1.66535	Negative regulation of cell differentiation	http://amigo.geneontology.org/amigo/term/GO:0045596	Axin2 Hspb1 Trpv1 Ascl2 Pten Cers2 Mmp9 Sema6a Fstl3 Nfkbia Tert Fst App Bambi Dpf2 Fbn1 Bmp2 Mt3 Lrrc17 Rcc2 Isl1 Id1 Cited1 Gper1 Hopx H4c8 Wdr61 Rgma Eid2b
0.0859431	52	1538	1.43677	Negative regulation of macromolecule biosynthetic process	http://amigo.geneontology.org/amigo/term/GO:0010558	Hdgf Trpv1 Ascl2 Prox1 Mettl16 Exosc10 Klf11 Ctc1 Fst Zfp263 App Ankrd1 Dpf2 Maged1 Gnl3l Xrcc5 Itm2c Suv39h2 Pcna Bmp2 Crym Rbm10 Mt3 Gclc Traf3ip1 Tle6 H1f2 Acd Kdm1b Foxf2 Exosc2 Bptf Tardbp Enc1 Isl1 Id1 Irf2bp1 Foxc2 Prmt6 Hoxb13 Gja1 Cited1 Dach1 A430033K04Rik Gapdh Hopx Gstp1 Hdac10 Mapk15 Eid2b Cebpd Zfp111
0.0862195	17	362	1.99563	Regulation of neuron death	http://amigo.geneontology.org/amigo/term/GO:1901214	Ppp5c Bax Ctsz Tert App Msh2 Bok Slc23a2 Gclm Mt3 Gclc Gabrb3 Prkci Tigar Isl1 Cited1 Ptprz1
0.0862195	12	217	2.34996	Regulation of response to DNA damage stimulus	http://amigo.geneontology.org/amigo/term/GO:2001020	Axin2 Ankrd1 Npas2 Rad51 Pcna Plscr1 Rmi2 Tigar Shld2 Radx Hdac10 Ube2n
0.0862195	4	31	5.48324	Glutamate metabolic process	http://amigo.geneontology.org/amigo/term/GO:0006536	Glul Slc25a12 Gclm Gclc
0.0862195	21	484	1.8438	Cellular calcium ion homeostasis	http://amigo.geneontology.org/amigo/term/GO:0006874	Bax Gstm7 Trpv1 Mcoln2 Trpv2 Gria1 Ywhae Hexb App Maip1 Bok P2ry1 Trpv6 Dmpk Pth1r Ramp3 Pla2g6 Gja1 Mtln Gper1 Gtf2i
0.0862195	34	909	1.58948	Positive regulation of phosphorus metabolic process	http://amigo.geneontology.org/amigo/term/GO:0010562	Axin2 Ccnd2 Gcg Itga5 Epha2 Prox1 Eef1a2 Traf4 Mmp9 Ccn2 Ror2 Rgcc Robo1 App Nrxn1 Maged1 Xrcc5 Slc25a12 Fbn1 Bmp2 P2ry1 Mt3 Pth1r Tigar Gdf15 Ramp3 Isl1 Pla2g6 Gper1 Smyd3 Mapk15 Ptprz1 Rgma Ptges3
0.0862195	8	114	2.98212	Glial cell development	http://amigo.geneontology.org/amigo/term/GO:0021782	Pten Ror2 App Eif2b4 Eif2b1 Mt3 Myrf Gstp1
0.0862195	4	31	5.48324	RRNA modification	http://amigo.geneontology.org/amigo/term/GO:0000154	Nhp2 Mettl16 Gar1 Trmt112
0.0862195	3	16	7.96784	DNA strand elongation	http://amigo.geneontology.org/amigo/term/GO:0022616	Tert Pcna Mcm7
0.0862195	7	91	3.26886	Regulation of sodium ion transport	http://amigo.geneontology.org/amigo/term/GO:0002028	Stom Dmpk Slc9a3 Neto2 Gper1 Fxyd2 Scn2b
0.0862195	4	31	5.48324	Positive regulation of telomere maintenance via telomerase	http://amigo.geneontology.org/amigo/term/GO:0032212	Xrcc5 Cct7 Acd Mapk15
0.0862195	17	361	2.00116	Regulation of actin cytoskeleton organization	http://amigo.geneontology.org/amigo/term/GO:0032956	Rnd2 Prox1 Ccn2 Pdlim4 Rgcc Sh3bp1 Svil Stau2 Stmn1 Eln Gpm6b Rdx Apoa1 Sh3pxd2b Id1 Arpc4 Tmsb15b1
0.0862195	4	31	5.48324	Mammary gland epithelial cell proliferation	http://amigo.geneontology.org/amigo/term/GO:0033598	Bax Epha2 Etv4 Robo1
0.0862195	15	302	2.11069	Protein localization to nucleus	http://amigo.geneontology.org/amigo/term/GO:0034504	Hdgf Sumo3 Ywhae Nfkbia Tert Rangap1 App Maged1 Glul Lmna Ran Tardbp Gper1 Snupn Nup98
0.0862195	4	31	5.48324	Pteridine-containing compound metabolic process	http://amigo.geneontology.org/amigo/term/GO:0042558	Gart Aldh1l1 Mthfs Ggh
0.0862195	34	909	1.58948	Positive regulation of phosphate metabolic process	http://amigo.geneontology.org/amigo/term/GO:0045937	Axin2 Ccnd2 Gcg Itga5 Epha2 Prox1 Eef1a2 Traf4 Mmp9 Ccn2 Ror2 Rgcc Robo1 App Nrxn1 Maged1 Xrcc5 Slc25a12 Fbn1 Bmp2 P2ry1 Mt3 Pth1r Tigar Gdf15 Ramp3 Isl1 Pla2g6 Gper1 Smyd3 Mapk15 Ptprz1 Rgma Ptges3
0.0862195	3	16	7.96784	Positive regulation of membrane protein ectodomain proteolysis	http://amigo.geneontology.org/amigo/term/GO:0051044	App Pacsin3 Rgma
0.0862195	3	16	7.96784	Negative regulation of glial cell proliferation	http://amigo.geneontology.org/amigo/term/GO:0060253	Ascl2 Cers2 Tert
0.0862195	11	190	2.46025	Cytosolic calcium ion transport	http://amigo.geneontology.org/amigo/term/GO:0060401	Bax Gstm7 Trpv1 Mcoln2 Trpv2 Ccn2 Ywhae Maip1 Trpv6 Ramp3 Gper1
0.0862195	3	16	7.96784	Establishment of protein localization to telomere	http://amigo.geneontology.org/amigo/term/GO:0070200	Tert Cct7 Acd
0.0862195	3	16	7.96784	Negative regulation of neuron projection regeneration	http://amigo.geneontology.org/amigo/term/GO:0070571	Pten Cers2 Rgma
0.0862195	5	49	4.33624	Regulation of release of cytochrome c from mitochondria	http://amigo.geneontology.org/amigo/term/GO:0090199	Bax Mmp9 Lmna Pla2g6 Gper1
0.0871423	14	275	2.16339	Positive regulation of cellular protein localization	http://amigo.geneontology.org/amigo/term/GO:1903829	Epha2 Tert Nrxn1 Gnl3l Stom Epb41 Ran Cct7 Rdx Prkci Ramp3 Tardbp Gnl3 Gper1
0.0871423	17	363	1.99013	Regulation of cation transmembrane transport	http://amigo.geneontology.org/amigo/term/GO:1904062	Bax Gstm7 Ubqln1 Pten Mmp9 Ywhae App Ehd3 Nrxn1 Gal Stom Neto2 Ramp3 Pla2g6 Gper1 Fxyd2 Scn2b
0.0875235	12	219	2.3285	Protein-DNA complex subunit organization	http://amigo.geneontology.org/amigo/term/GO:0071824	Anp32e Chaf1b Brd2 Mcm6 Rad51 Mcm7 H1f2 Bptf Smyd3 Nap1l4 H4c8 H3c10
0.0881866	9	140	2.73183	Nucleosome organization	http://amigo.geneontology.org/amigo/term/GO:0034728	Anp32e Chaf1b Brd2 H1f2 Bptf Smyd3 Nap1l4 H4c8 H3c10
0.088834	19	425	1.89978	Ameboidal-type cell migration	http://amigo.geneontology.org/amigo/term/GO:0001667	Rin2 Hspb1 Epha2 Prox1 Pten Mmp9 Sema6a Rgcc Sh3bp1 Robo1 Sox17 Glul Cdh13 Apoa1 Nrtn Rcc2 Isl1 Foxc2 Gja1
0.088834	10	166	2.55995	Eye morphogenesis	http://amigo.geneontology.org/amigo/term/GO:0048592	Bax Epha2 Prox1 Arl6 Stau2 Cnga3 Fbn1 Prkci Foxf2 Fat1
0.088834	10	166	2.55995	Actin filament bundle assembly	http://amigo.geneontology.org/amigo/term/GO:0051017	Pls3 Ccn2 Pdlim4 Rgcc Stmn1 Eln Rdx Apoa1 Sh3pxd2b Id1
0.0893158	33	882	1.58995	Cation transmembrane transport	http://amigo.geneontology.org/amigo/term/GO:0098655	Bax Gstm7 Ubqln1 Trpv1 Mcoln2 Pten Mmp9 Trpv2 Slc1a4 Slc46a1 Ywhae Atp12a App Ehd3 Nrxn1 Trpm6 Gal Maip1 Cnga3 Stom Slc25a12 Slc30a2 Trpv6 Slc9a9 Catsper2 Slc9a3 Neto2 Ramp3 Pla2g6 Slc29a4 Gper1 Fxyd2 Scn2b
0.0893158	11	193	2.422	Protein methylation	http://amigo.geneontology.org/amigo/term/GO:0006479	Gcg Fbxo11 Mettl21a Suv39h2 Snrpb Lmna H1f2 Trmt112 Prmt6 Smyd3 Wdr61
0.0893158	11	193	2.422	Protein alkylation	http://amigo.geneontology.org/amigo/term/GO:0008213	Gcg Fbxo11 Mettl21a Suv39h2 Snrpb Lmna H1f2 Trmt112 Prmt6 Smyd3 Wdr61
0.0893158	8	116	2.9307	Bone mineralization	http://amigo.geneontology.org/amigo/term/GO:0030282	Axin2 Ror2 Bmp2 Ecm1 Mgp Gpm6b Pth1r Gja1
0.0893158	17	365	1.97923	Regulation of developmental growth	http://amigo.geneontology.org/amigo/term/GO:0048638	Rnd2 Prox1 Pten Trpv2 Sema6a Dusp6 App Slc23a2 Nkd1 Mt3 Rims2 Gdf15 Sh3pxd2b Foxc2 Gja1 Hopx Rgma
0.0900189	46	1335	1.46425	Lipid metabolic process	http://amigo.geneontology.org/amigo/term/GO:0006629	Comt Agpat3 Pafah1b2 Bax Gstm7 Trpv1 Prox1 Pten Cers2 Eef1a2 Abca8b Hexb Dnajc15 B3gnt5 App Gal Cyb5r1 Crls1 Bmp2 Hao2 Pmvk Pla2g12a Plbd1 Cers3 Mt3 Aplp2 Apoa1 Acsbg1 Plscr1 Ggta1 Ephx1 Armc5 Pla2g6 Crppa Pla2g4f Ces2b Cyp2f2 Gper1 Aasdh Gstp1 Cyp2d9 Ptges3 Mlycd Saa1 Adh1 Rdh1
0.0900189	5	50	4.24951	Positive regulation of epithelial to mesenchymal transition	http://amigo.geneontology.org/amigo/term/GO:0010718	Axin2 Rgcc Bambi Bmp2 Isl1
0.0900189	40	1124	1.51228	Regulation of protein phosphorylation	http://amigo.geneontology.org/amigo/term/GO:0001932	Axin2 Ccnd2 Gcg Itga5 Ppp5c Bax Hspb1 Prox1 Pten Traf4 Mmp9 Dusp6 Ccn2 Ror2 Rgcc Robo1 App Nrxn1 Maged1 Xrcc5 Fbn1 Rad51 Bmp2 P2ry1 Mt3 Aplp2 Apoa1 Traf3ip1 Ptpn13 Gdf15 Ramp3 Tardbp Isl1 Pla2g6 Gper1 Smyd3 Gstp1 Mapk15 Ptprz1 Rgma
0.0917565	11	194	2.40952	Negative regulation of cell development	http://amigo.geneontology.org/amigo/term/GO:0010721	Trpv1 Ascl2 Pten Cers2 Sema6a Tert Fbn1 Mt3 Rcc2 Id1 Rgma
0.093224	9	142	2.69335	Positive regulation of cysteine-type endopeptidase activity	http://amigo.geneontology.org/amigo/term/GO:2001056	Bax Ccn2 Robo1 App Bok Tnfrsf23 Nek5 Gper1 Khdc1a
0.093617	10	168	2.52947	Positive regulation of endopeptidase activity	http://amigo.geneontology.org/amigo/term/GO:0010950	Bax Ccn2 Robo1 App Bok Tnfrsf23 Nek5 Gm9774 Gper1 Khdc1a
0.0952159	12	223	2.28673	Organic hydroxy compound biosynthetic process	http://amigo.geneontology.org/amigo/term/GO:1901617	Prox1 Ddc Cyb5r1 Bmp2 P2ry1 Pmvk Apoa1 Pth1r Pdxk Ephx1 Cited1 Gper1
0.0952159	3	17	7.49914	Negative regulation of double-strand break repair via homologous recombination	http://amigo.geneontology.org/amigo/term/GO:2000042	Rmi2 Shld2 Radx
0.0952159	22	524	1.78415	Response to nutrient levels	http://amigo.geneontology.org/amigo/term/GO:0031667	Comt Gcg Trpv1 Prox1 Pten Pyy Dnajc15 Dad1 Arsa Lars Glul Eif2a Gclm Eif2b1 Wipi2 Mt3 Bckdhb Gclc Rmi1 Gdf15 Penk Gstp1
0.0952159	16	339	2.00567	Response to decreased oxygen levels	http://amigo.geneontology.org/amigo/term/GO:0036293	Ubqln1 Ascl2 Pten Ccn2 Tert Rgcc Slc29a1 Ankrd1 Suv39h2 Slc2a8 Bmp2 Adam15 Lmna Mt3 Tigar Penk
0.0952159	15	309	2.06287	Macromolecule methylation	http://amigo.geneontology.org/amigo/term/GO:0043414	Gcg Fbxo11 Mettl16 Trmt2a Mettl21a Suv39h2 Snrpb Lmna H1f2 Kdm1b Trmt112 Prmt6 Smyd3 Trmt61a Wdr61
0.0952159	5	51	4.16619	Alcohol catabolic process	http://amigo.geneontology.org/amigo/term/GO:0046164	Pten Aldh1a7 Aldh2 Mt3 Adh1
0.0952159	3	17	7.49914	Aldehyde biosynthetic process	http://amigo.geneontology.org/amigo/term/GO:0046184	Bmp2 Pdxk Adh1
0.0952159	7	94	3.16453	Chromosome separation	http://amigo.geneontology.org/amigo/term/GO:0051304	Trip13 Plscr1 Rmi1 Ttk Csnk2a2 Mapk15 Spdl1
0.0952159	10	169	2.51451	Actin filament bundle organization	http://amigo.geneontology.org/amigo/term/GO:0061572	Pls3 Ccn2 Pdlim4 Rgcc Stmn1 Eln Rdx Apoa1 Sh3pxd2b Id1
0.0952159	3	17	7.49914	Heart field specification	http://amigo.geneontology.org/amigo/term/GO:0003128	Axin2 Bmp2 Isl1
0.0952159	3	17	7.49914	Fibroblast activation	http://amigo.geneontology.org/amigo/term/GO:0072537	Rgcc Gclm Gclc
0.0958075	6	72	3.54126	Negative regulation of ion transmembrane transporter activity	http://amigo.geneontology.org/amigo/term/GO:0032413	Gstm7 Ubqln1 Pten Mmp9 Ywhae Fxyd2
0.0960956	2	6	14.165	Dentinogenesis	http://amigo.geneontology.org/amigo/term/GO:0097187	Htra1 Serpine1
0.0960956	10	172	2.47065	Import across plasma membrane	http://amigo.geneontology.org/amigo/term/GO:0098739	Trpv1 Trpv2 Slc1a4 Slc46a1 Atp12a Cnga3 Trpv6 Slc9a9 Slc9a3 Ramp3
0.0960956	2	6	14.165	Dendritic transport of ribonucleoprotein complex	http://amigo.geneontology.org/amigo/term/GO:0098961	Stau2 Kif5c
0.0960956	2	6	14.165	Dendritic transport of messenger ribonucleoprotein complex	http://amigo.geneontology.org/amigo/term/GO:0098963	Stau2 Kif5c
0.0960956	15	311	2.04961	Cellular response to environmental stimulus	http://amigo.geneontology.org/amigo/term/GO:0104004	Ccnd2 Bax Trpv1 Pten Mmp9 Habp4 Ankrd1 Xrcc5 Rad51 Pcna Mme Gclc Pold1 Gja1 Fxyd2
0.0960956	2	6	14.165	TRNA surveillance	http://amigo.geneontology.org/amigo/term/GO:0106354	Exosc10 Exosc2
0.0960956	2	6	14.165	de novo IMP biosynthetic process	http://amigo.geneontology.org/amigo/term/GO:0006189	Pfas Gart
0.0960956	2	6	14.165	Regulation of t-circle formation	http://amigo.geneontology.org/amigo/term/GO:1904429	Xrcc5 Slx1b
0.0960956	2	6	14.165	Base-excision repair, gap-filling	http://amigo.geneontology.org/amigo/term/GO:0006287	Pcna Pold1
0.0960956	2	6	14.165	Stress response to copper ion	http://amigo.geneontology.org/amigo/term/GO:1990169	Mt4 Mt3
0.0960956	51	1524	1.42208	Negative regulation of cellular macromolecule biosynthetic process	http://amigo.geneontology.org/amigo/term/GO:2000113	Hdgf Trpv1 Ascl2 Prox1 Mettl16 Exosc10 Klf11 Ctc1 Fst Zfp263 App Ankrd1 Dpf2 Maged1 Gnl3l Xrcc5 Itm2c Suv39h2 Pcna Bmp2 Crym Rbm10 Mt3 Gclc Traf3ip1 Tle6 H1f2 Acd Kdm1b Foxf2 Exosc2 Bptf Tardbp Enc1 Isl1 Id1 Irf2bp1 Foxc2 Prmt6 Hoxb13 Gja1 Cited1 Dach1 A430033K04Rik Gapdh Hopx Hdac10 Mapk15 Eid2b Cebpd Zfp111
0.0960956	5	52	4.08607	Regulation of endothelial cell apoptotic process	http://amigo.geneontology.org/amigo/term/GO:2000351	Tert Rgcc Serpine1 Prkci Gper1
0.0960956	7	96	3.0986	Negative regulation of extrinsic apoptotic signaling pathway	http://amigo.geneontology.org/amigo/term/GO:2001237	Tert Lmna Gclm Gclc Serpine1 Tnfrsf23 Gstp1
0.0960956	2	6	14.165	Outer mitochondrial membrane organization	http://amigo.geneontology.org/amigo/term/GO:0007008	Bax Hspa4
0.0960956	4	33	5.15093	Mating behavior	http://amigo.geneontology.org/amigo/term/GO:0007617	Pten Hexb App Aplp2
0.0960956	5	52	4.08607	Mating	http://amigo.geneontology.org/amigo/term/GO:0007618	Pten Hexb App P2ry1 Aplp2
0.0960956	23	560	1.74534	Response to extracellular stimulus	http://amigo.geneontology.org/amigo/term/GO:0009991	Comt Gcg Trpv1 Prox1 Pten Pyy Mmp9 Dnajc15 Dad1 Arsa Lars Glul Eif2a Gclm Eif2b1 Wipi2 Mt3 Bckdhb Gclc Rmi1 Gdf15 Penk Gstp1
0.0960956	4	33	5.15093	Response to X-ray	http://amigo.geneontology.org/amigo/term/GO:0010165	Ccnd2 Msh2 Xrcc5 Rad51
0.0960956	2	6	14.165	Detoxification of copper ion	http://amigo.geneontology.org/amigo/term/GO:0010273	Mt4 Mt3
0.0960956	2	6	14.165	Negative regulation of Schwann cell proliferation	http://amigo.geneontology.org/amigo/term/GO:0010626	Ascl2 Cers2
0.0960956	21	494	1.80647	Positive regulation of organelle organization	http://amigo.geneontology.org/amigo/term/GO:0010638	Bax Prox1 Mmp9 Ccn2 Pdlim4 Rgcc Arl3 Xrcc5 Bok Ssbp1 Cct7 Apoa1 Acd Sh3pxd2b Gnl3 Pla2g6 Id1 Gper1 Slx1b Mapk15 Arpc4
0.0960956	2	6	14.165	Negative regulation of plasminogen activation	http://amigo.geneontology.org/amigo/term/GO:0010757	Ctsz Serpine1
0.0960956	4	33	5.15093	Sulfur amino acid metabolic process	http://amigo.geneontology.org/amigo/term/GO:0000096	Comt Gclm Gclc Mtap
0.0960956	9	146	2.61956	Epithelial to mesenchymal transition	http://amigo.geneontology.org/amigo/term/GO:0001837	Axin2 Pten Rgcc Bambi Bmp2 Adam15 Isl1 Gja1 Tmem100
0.0960956	2	6	14.165	Axon choice point recognition	http://amigo.geneontology.org/amigo/term/GO:0016198	Robo1 App
0.0960956	12	227	2.24644	Regeneration	http://amigo.geneontology.org/amigo/term/GO:0031099	Pten Cers2 Pcna Adam15 Cxcl5 Apoa1 Isl1 Csnk2a2 Gja1 Hopx Gstp1 Rgma
0.0960956	2	6	14.165	Reduction of food intake in response to dietary excess	http://amigo.geneontology.org/amigo/term/GO:0002023	Rmi1 Gdf15
0.0960956	2	6	14.165	Positive regulation of inositol trisphosphate biosynthetic process	http://amigo.geneontology.org/amigo/term/GO:0032962	P2ry1 Gper1
0.0960956	30	792	1.60966	Cellular component morphogenesis	http://amigo.geneontology.org/amigo/term/GO:0032989	Rnd2 Metrn Bax Evx1 Epha2 Prox1 Pten Etv4 Trpv2 Sema6a Robo1 App Stau2 Kif5c Slc23a2 Stmn1 Crmp1 Ssbp1 Mt3 Gpc1 Rims2 Isl1 Id1 Crppa Gja1 Nebl Chn1 Ptprz1 Rgma Tbpl1
0.0960956	2	6	14.165	Negative regulation of mammary gland epithelial cell proliferation	http://amigo.geneontology.org/amigo/term/GO:0033600	Etv4 Robo1
0.0960956	39	1097	1.51077	Ion transmembrane transport	http://amigo.geneontology.org/amigo/term/GO:0034220	Bax Gstm7 Ubqln1 Trpv1 Mcoln2 Pten Mmp9 Trpv2 Slc1a4 Gria1 Slc46a1 Ywhae Atp12a App Clic6 Ehd3 Nrxn1 Trpm6 Gal Maip1 Cnga3 Stom Slc25a12 Slc23a2 Slc30a2 Trpv6 Slc9a9 Catsper2 Gabrb3 Slc9a3 Neto2 Ramp3 Pla2g6 Slc35d3 Slc29a4 Gja1 Gper1 Fxyd2 Scn2b
0.0960956	8	120	2.83301	Histone lysine methylation	http://amigo.geneontology.org/amigo/term/GO:0034968	Gcg Suv39h2 Lmna H1f2 Trmt112 Prmt6 Smyd3 Wdr61
0.0960956	26	660	1.67405	Peptide biosynthetic process	http://amigo.geneontology.org/amigo/term/GO:0043043	Rpl13 Mettl16 Eef1a2 Habp4 App Lars Eif3a Eif2a Gclm Eif4g3 Eif2b4 Eif2b1 Rpl6 Ears2 Ddx25 Gclc Rpl10a Exosc2 Mrps6 Tardbp Enc1 Dhx29 Ctif Aasdh Gapdh Eif4a1
0.0960956	25	626	1.69709	Regulation of MAPK cascade	http://amigo.geneontology.org/amigo/term/GO:0043408	Gcg Epha2 Pten Traf4 Sema6a Dusp6 Ccn2 Ror2 Robo1 App Nrxn1 Eif3a Maged1 Bmp2 P2ry1 Prdx1 Klb Mt3 Tnfrsf23 Gdf15 Ramp3 Id1 Gper1 Tnfrsf19 Gstp1
0.0960956	2	6	14.165	Polyadenylation-dependent ncRNA catabolic process	http://amigo.geneontology.org/amigo/term/GO:0043634	Exosc10 Exosc2
0.0960956	12	224	2.27653	Mesenchymal cell differentiation	http://amigo.geneontology.org/amigo/term/GO:0048762	Axin2 Pten Sema6a Rgcc Bambi Bmp2 Adam15 Nrtn Isl1 Foxc2 Gja1 Tmem100
0.0960956	21	498	1.79196	Calcium ion homeostasis	http://amigo.geneontology.org/amigo/term/GO:0055074	Bax Gstm7 Trpv1 Mcoln2 Trpv2 Gria1 Ywhae Hexb App Maip1 Bok P2ry1 Trpv6 Dmpk Pth1r Ramp3 Pla2g6 Gja1 Mtln Gper1 Gtf2i
0.0960956	4	33	5.15093	Long-term synaptic depression	http://amigo.geneontology.org/amigo/term/GO:0060292	Pten Gria1 Stau2 Sorcs2
0.0960956	32	862	1.57755	Regulation of cellular localization	http://amigo.geneontology.org/amigo/term/GO:0060341	Gcg Emd Bax Gstm7 Epha2 Pten Sumo3 Ywhae Tert Rangap1 App Nrxn1 Maged1 Gnl3l Glul Stom Lmna Epb41 Ran Cct7 Gpm6b Rdx Gpc1 Reep6 Prkci Ramp3 Tardbp Gnl3 Pla2g6 Slc35d3 Gper1 Mapk15
0.0960956	2	6	14.165	Nuclear ncRNA surveillance	http://amigo.geneontology.org/amigo/term/GO:0071029	Exosc10 Exosc2
0.0960956	2	6	14.165	Nuclear polyadenylation-dependent rRNA catabolic process	http://amigo.geneontology.org/amigo/term/GO:0071035	Exosc10 Exosc2
0.0960956	2	6	14.165	Nuclear polyadenylation-dependent tRNA catabolic process	http://amigo.geneontology.org/amigo/term/GO:0071038	Exosc10 Exosc2
0.0960956	2	6	14.165	Nuclear polyadenylation-dependent ncRNA catabolic process	http://amigo.geneontology.org/amigo/term/GO:0071046	Exosc10 Exosc2
0.0960956	15	311	2.04961	Cellular response to abiotic stimulus	http://amigo.geneontology.org/amigo/term/GO:0071214	Ccnd2 Bax Trpv1 Pten Mmp9 Habp4 Ankrd1 Xrcc5 Rad51 Pcna Mme Gclc Pold1 Gja1 Fxyd2
0.0960956	4	33	5.15093	Cellular response to cadmium ion	http://amigo.geneontology.org/amigo/term/GO:0071276	Ppp5c Mmp9 Mt4 Mt3
0.0960956	9	144	2.65595	Cellular response to hypoxia	http://amigo.geneontology.org/amigo/term/GO:0071456	Ubqln1 Pten Tert Rgcc Slc29a1 Ankrd1 Suv39h2 Lmna Tigar
0.0960993	15	314	2.03002	Nucleocytoplasmic transport	http://amigo.geneontology.org/amigo/term/GO:0006913	Emd Ltv1 Ywhae Nfkbia Rangap1 Lmna Nol6 Ran Rita1 Ddx25 Tardbp Cited1 Gper1 Snupn Nup98
0.0960993	15	314	2.03002	Nuclear transport	http://amigo.geneontology.org/amigo/term/GO:0051169	Emd Ltv1 Ywhae Nfkbia Rangap1 Lmna Nol6 Ran Rita1 Ddx25 Tardbp Cited1 Gper1 Snupn Nup98
0.0970501	6	74	3.44555	Organic hydroxy compound catabolic process	http://amigo.geneontology.org/amigo/term/GO:1901616	Comt Pten Aldh1a7 Aldh2 Mt3 Adh1
0.0976831	4	34	4.99943	Positive regulation of telomere maintenance via telomere lengthening	http://amigo.geneontology.org/amigo/term/GO:1904358	Xrcc5 Cct7 Acd Mapk15
0.0976831	5	53	4.00898	Regulation of sodium ion transmembrane transporter activity	http://amigo.geneontology.org/amigo/term/GO:2000649	Stom Neto2 Gper1 Fxyd2 Scn2b
0.0976831	4	34	4.99943	SnRNA metabolic process	http://amigo.geneontology.org/amigo/term/GO:0016073	Nhp2 Mettl16 Exosc10 Exosc2
0.0976831	15	315	2.02358	Calcium ion transmembrane transport	http://amigo.geneontology.org/amigo/term/GO:0070588	Bax Gstm7 Ubqln1 Trpv1 Mcoln2 Trpv2 Ywhae Ehd3 Trpm6 Maip1 Slc25a12 Trpv6 Ramp3 Pla2g6 Gper1
0.0978312	9	147	2.60174	Regulation of protein localization to nucleus	http://amigo.geneontology.org/amigo/term/GO:1900180	Sumo3 Tert App Maged1 Glul Lmna Ran Tardbp Gper1
0.0978312	3	18	7.08252	Pseudouridine synthesis	http://amigo.geneontology.org/amigo/term/GO:0001522	Nhp2 Gar1 Pusl1
0.0978312	3	18	7.08252	Regulation of inositol phosphate biosynthetic process	http://amigo.geneontology.org/amigo/term/GO:0010919	P2ry1 Pth1r Gper1
0.0978312	3	18	7.08252	3 -UTR-mediated mRNA stabilization	http://amigo.geneontology.org/amigo/term/GO:0070935	Mettl16 Rbm10 Tardbp
0.0992902	15	316	2.01717	Regulation of ERK1 and ERK2 cascade	http://amigo.geneontology.org/amigo/term/GO:0070372	Gcg Epha2 Pten Sema6a Dusp6 Ccn2 App Nrxn1 Eif3a Bmp2 P2ry1 Mt3 Ramp3 Gper1 Gstp1
0.099836	22	534	1.75074	Morphogenesis of an epithelium	http://amigo.geneontology.org/amigo/term/GO:0002009	Epha2 Prox1 Pten Ctsz Etv4 Ror2 Fst Sh3bp1 Brd2 Maged1 Sox17 Bmp2 Mgp Nkd1 Traf3ip1 Foxf2 Foxc2 Hoxb13 Gja1 Cited1 Fat1 Rgma
0.101594	15	317	2.01081	Sulfur compound metabolic process	http://amigo.geneontology.org/amigo/term/GO:0006790	Comt Gstt3 Gstm5 Gstm7 Mettl16 Clic6 Pmvk Gclm Gclc Bola2 Gstp1 Mtap Hs3st3b1 Mlycd Chst14
0.102209	37	1041	1.51039	Animal organ morphogenesis	http://amigo.geneontology.org/amigo/term/GO:0009887	Axin2 Bax Htra1 Epha2 Prox1 Pten Ctsz Etv4 Ccn2 Ror2 Fst Rogdi Arl6 Ift140 Ankrd1 Maged1 Sox17 Stau2 Cnga3 Fbn1 Bmp2 Adam15 Tmeff1 Eln Nkd1 Serpine1 Prkci Foxf2 Sh3pxd2b Isl1 Id1 Foxc2 Hoxb13 Gja1 Cited1 Tmem100 Fat1
0.105389	49	1470	1.4165	Regulation of phosphate metabolic process	http://amigo.geneontology.org/amigo/term/GO:0019220	Axin2 Ccnd2 Gcg Itga5 Ppp5c Bax Hspb1 Epha2 Prox1 Pten Eef1a2 Traf4 Mmp9 Dusp6 Ccn2 Ywhae Ror2 Rgcc Robo1 App Nrxn1 Maged1 Xrcc5 Slc25a12 Fbn1 Rad51 Bmp2 P2ry1 Mcm7 Mt3 Aplp2 Apoa1 Pth1r Traf3ip1 Ptpn13 Tigar Gdf15 Ramp3 Tardbp Isl1 Pla2g6 Gper1 Smyd3 Rrp1b Gstp1 Mapk15 Ptprz1 Rgma Ptges3
0.105608	7	99	3.00471	Regulation of fibroblast proliferation	http://amigo.geneontology.org/amigo/term/GO:0048145	Emd Bax Mmp9 Ctc1 Dach1 Gstp1 Ptprz1
0.106195	49	1471	1.41554	Regulation of phosphorus metabolic process	http://amigo.geneontology.org/amigo/term/GO:0051174	Axin2 Ccnd2 Gcg Itga5 Ppp5c Bax Hspb1 Epha2 Prox1 Pten Eef1a2 Traf4 Mmp9 Dusp6 Ccn2 Ywhae Ror2 Rgcc Robo1 App Nrxn1 Maged1 Xrcc5 Slc25a12 Fbn1 Rad51 Bmp2 P2ry1 Mcm7 Mt3 Aplp2 Apoa1 Pth1r Traf3ip1 Ptpn13 Tigar Gdf15 Ramp3 Tardbp Isl1 Pla2g6 Gper1 Smyd3 Rrp1b Gstp1 Mapk15 Ptprz1 Rgma Ptges3
0.106272	6	76	3.35488	Cellular response to corticosteroid stimulus	http://amigo.geneontology.org/amigo/term/GO:0071384	Fech Isl1 Gper1 Smyd3 Gstp1 mt-Nd3
0.106537	17	380	1.9011	Regulation of apoptotic signaling pathway	http://amigo.geneontology.org/amigo/term/GO:2001233	Bax Hspb1 Ubqln1 Pten Mmp9 Tert Maged1 Itm2c Bok Lmna Gclm Gclc Plscr1 Serpine1 Tnfrsf23 Gper1 Gstp1
0.107622	23	571	1.71171	Positive regulation of apoptotic process	http://amigo.geneontology.org/amigo/term/GO:0043065	Bax Trpv1 Pten Ctsz Eef1a2 Mmp9 Dusp6 Klf11 Rgcc App Ankrd1 Gal Maged1 Itm2c Bok Bmp2 Rbm10 Plscr1 Prkci Tigar Phlda3 Gper1 Rrp1b
0.107783	11	204	2.2914	Nucleobase-containing compound transport	http://amigo.geneontology.org/amigo/term/GO:0015931	Slc29a1 Kif5c Nol6 Ran Cetn2 Ddx25 Slc35d3 Slc29a4 Gja1 Snupn Nup98
0.107783	24	604	1.68855	Regulation of system process	http://amigo.geneontology.org/amigo/term/GO:0044057	Comt Trpv1 Pten Ccn2 App Ehd3 Nrxn1 Gal Slc25a12 Lmna Epb41 Dmpk Apoa1 Igsf9b Myrf Rims2 Isl1 Dlgap3 Gja1 Gper1 Hopx Gtf2i Tmem100 Scn2b
0.108222	17	381	1.89611	Urogenital system development	http://amigo.geneontology.org/amigo/term/GO:0001655	Bax Prox1 Pten Mmp9 Fstl3 Arl3 Maged1 Sox17 Fbn1 Bmp2 Mme Traf3ip1 Acd Foxc2 Hoxb13 Cited1 Mpv17
0.108459	3	19	6.70976	Cellular response to thyroid hormone stimulus	http://amigo.geneontology.org/amigo/term/GO:0097067	Gclm Rdx Gclc
0.108459	5	55	3.8632	Modulation of excitatory postsynaptic potential	http://amigo.geneontology.org/amigo/term/GO:0098815	Pten App Nrxn1 Dmpk Rims2
0.108459	3	19	6.70976	Protein localization to condensed chromosome	http://amigo.geneontology.org/amigo/term/GO:1903083	Ttk Rcc2 Spdl1
0.108459	3	19	6.70976	Regulation of GTP binding	http://amigo.geneontology.org/amigo/term/GO:1904424	Stmn1 Eif2b4 Eif2b1
0.108459	3	19	6.70976	Lymphangiogenesis	http://amigo.geneontology.org/amigo/term/GO:0001946	Epha2 Prox1 Foxc2
0.108459	3	19	6.70976	Regulation of mammary gland epithelial cell proliferation	http://amigo.geneontology.org/amigo/term/GO:0033599	Bax Etv4 Robo1
0.108459	3	19	6.70976	Protein localization to kinetochore	http://amigo.geneontology.org/amigo/term/GO:0034501	Ttk Rcc2 Spdl1
0.108459	3	19	6.70976	Chaperone-mediated protein complex assembly	http://amigo.geneontology.org/amigo/term/GO:0051131	Hspa4 Hopx Ptges3
0.108459	3	19	6.70976	Inhibitory postsynaptic potential	http://amigo.geneontology.org/amigo/term/GO:0060080	Gabrb3 Igsf9b Rims2
0.108459	5	55	3.8632	Endothelial cell apoptotic process	http://amigo.geneontology.org/amigo/term/GO:0072577	Tert Rgcc Serpine1 Prkci Gper1
0.108685	13	262	2.10854	DNA conformation change	http://amigo.geneontology.org/amigo/term/GO:0071103	Chaf1b Brd2 Xrcc5 Mcm6 Rad51 Mcm7 Ssbp1 H1f2 Gper1 Smyd3 Nap1l4 H4c8 H3c10
0.10947	19	445	1.8144	Axonogenesis	http://amigo.geneontology.org/amigo/term/GO:0007409	Rnd2 Metrn Evx1 Epha2 Pten Etv4 Trpv2 Sema6a Robo1 App Kif5c Stmn1 Crmp1 Mt3 Isl1 Crppa Chn1 Ptprz1 Rgma
0.111089	13	263	2.10052	Monosaccharide metabolic process	http://amigo.geneontology.org/amigo/term/GO:0005996	Gcg Pmm1 Adpgk Slc2a8 Slc25a12 Fbn1 Slc23a2 Gclc Tigar Pofut1 Epm2aip1 Gapdh Mlycd
0.111089	4	36	4.72168	Positive regulation of G1/S transition of mitotic cell cycle	http://amigo.geneontology.org/amigo/term/GO:1900087	Ccnd2 Tert Rgcc Rdx
0.111089	52	1588	1.39153	Protein phosphorylation	http://amigo.geneontology.org/amigo/term/GO:0006468	Axin2 Ccnd2 Gcg Itga5 Ppp5c Mast2 Bax Hspb1 Epha2 Prox1 Pten Traf4 Mmp9 Dusp6 Ccn2 Ror2 Rgcc Robo1 App Prkd3 Nrxn1 Brd2 Trpm6 Maged1 Xrcc5 Mark1 Fbn1 Rad51 Bmp2 P2ry1 Eif2a Dmpk Mt3 Aplp2 Apoa1 Traf3ip1 Ptpn13 Prkci Nek5 Ttk Gdf15 Ramp3 Tardbp Isl1 Pla2g6 Csnk2a2 Gper1 Smyd3 Gstp1 Mapk15 Ptprz1 Rgma
0.111089	4	36	4.72168	Negative regulation of cell-matrix adhesion	http://amigo.geneontology.org/amigo/term/GO:0001953	Pten Adam15 Serpine1 Rcc2
0.111089	27	707	1.62287	MAPK cascade	http://amigo.geneontology.org/amigo/term/GO:0000165	Gcg Epha2 Pten Traf4 Sema6a Dusp6 Ccn2 Ywhae Ror2 Robo1 App Nrxn1 Eif3a Maged1 Bmp2 P2ry1 Prdx1 Klb Mt3 Tnfrsf23 Gdf15 Ramp3 Id1 Gper1 Tnfrsf19 Gstp1 Mapk15
0.111131	7	101	2.94521	Fibroblast proliferation	http://amigo.geneontology.org/amigo/term/GO:0048144	Emd Bax Mmp9 Ctc1 Dach1 Gstp1 Ptprz1
0.111717	8	126	2.6981	Nucleus organization	http://amigo.geneontology.org/amigo/term/GO:0006997	Emd Habp4 Lmna Dmpk Tardbp Gper1 Nup98 Tbpl1
0.111717	8	126	2.6981	Positive regulation of cysteine-type endopeptidase activity involved in apoptotic process	http://amigo.geneontology.org/amigo/term/GO:0043280	Bax Ccn2 Robo1 App Bok Tnfrsf23 Gper1 Khdc1a
0.112557	20	479	1.77433	Positive regulation of catabolic process	http://amigo.geneontology.org/amigo/term/GO:0009896	Pafah1b2 Bax Ubqln1 Mettl16 Pten Sumo3 Rnf180 App Sox17 Pacsin3 Rnf40 Nkd1 Rdx Apoa1 Gclc Exosc2 Tardbp Gja1 Mapk15 Rgma
0.112557	5	56	3.79421	Membrane protein proteolysis	http://amigo.geneontology.org/amigo/term/GO:0033619	App Pacsin3 Timp4 Rbmxl1 Rgma
0.113121	6	78	3.26886	Positive regulation of DNA repair	http://amigo.geneontology.org/amigo/term/GO:0045739	Npas2 Pcna Tigar Shld2 Hdac10 Ube2n
0.113341	2	7	12.1415	Positive regulation of inhibitory postsynaptic potential	http://amigo.geneontology.org/amigo/term/GO:0097151	Igsf9b Rims2
0.113341	2	7	12.1415	Anterograde dendritic transport	http://amigo.geneontology.org/amigo/term/GO:0098937	Stau2 Kif5c
0.113341	2	7	12.1415	Regulation of protein kinase C activity	http://amigo.geneontology.org/amigo/term/GO:1900019	Ror2 Nrxn1
0.113341	2	7	12.1415	Positive regulation of protein kinase C activity	http://amigo.geneontology.org/amigo/term/GO:1900020	Ror2 Nrxn1
0.113341	2	7	12.1415	Lactone metabolic process	http://amigo.geneontology.org/amigo/term/GO:1901334	Slc23a2 Gclc
0.113341	7	102	2.91633	Positive regulation of cell cycle phase transition	http://amigo.geneontology.org/amigo/term/GO:1901989	Ccnd2 Tert Rgcc App Rdx Rcc2 Mapk15
0.113341	2	7	12.1415	Fermentation	http://amigo.geneontology.org/amigo/term/GO:0006113	Slc25a12 Tigar
0.113341	2	7	12.1415	Positive regulation of fear response	http://amigo.geneontology.org/amigo/term/GO:1903367	Penk Gja1
0.113341	2	7	12.1415	Positive regulation of behavioral fear response	http://amigo.geneontology.org/amigo/term/GO:2000987	Penk Gja1
0.113341	2	7	12.1415	Activation of cysteine-type endopeptidase activity involved in apoptotic process by cytochrome c	http://amigo.geneontology.org/amigo/term/GO:0008635	Bax Bok
0.113341	15	324	1.96737	Response to hypoxia	http://amigo.geneontology.org/amigo/term/GO:0001666	Ubqln1 Ascl2 Pten Tert Rgcc Slc29a1 Ankrd1 Suv39h2 Slc2a8 Bmp2 Adam15 Lmna Mt3 Tigar Penk
0.113341	2	7	12.1415	Regulation of Schwann cell proliferation	http://amigo.geneontology.org/amigo/term/GO:0010624	Ascl2 Cers2
0.113341	2	7	12.1415	L-ascorbic acid metabolic process	http://amigo.geneontology.org/amigo/term/GO:0019852	Slc23a2 Gclc
0.113341	7	102	2.91633	Positive regulation of histone modification	http://amigo.geneontology.org/amigo/term/GO:0031058	Gcg App Lmna Rnf40 Isl1 Wdr61 Ube2n
0.113341	7	102	2.91633	Regulation of DNA recombination	http://amigo.geneontology.org/amigo/term/GO:0000018	Msh2 Rad51 Rad18 H1f2 Rmi2 Shld2 Radx
0.113341	2	7	12.1415	Regulation of inositol trisphosphate biosynthetic process	http://amigo.geneontology.org/amigo/term/GO:0032960	P2ry1 Gper1
0.113341	2	7	12.1415	SnRNA modification	http://amigo.geneontology.org/amigo/term/GO:0040031	Nhp2 Mettl16
0.113341	2	7	12.1415	Polyadenylation-dependent RNA catabolic process	http://amigo.geneontology.org/amigo/term/GO:0043633	Exosc10 Exosc2
0.113341	2	7	12.1415	Post-embryonic eye morphogenesis	http://amigo.geneontology.org/amigo/term/GO:0048050	Bax Fbn1
0.113341	2	7	12.1415	Positive regulation of helicase activity	http://amigo.geneontology.org/amigo/term/GO:0051096	Msh2 Ssbp1
0.113341	50	1521	1.39695	Transmembrane transport	http://amigo.geneontology.org/amigo/term/GO:0055085	Bax Gstm7 Ubqln1 Trpv1 Mcoln2 Pten Timm23 Mmp9 Trpv2 Slc16a10 Slc1a4 Gria1 Abca8b Slc46a1 Ywhae Tert Dnajc15 Atp12a App Clic6 Slc38a1 Slc29a1 Ehd3 Nrxn1 Trpm6 Gal Slco5a1 Maip1 Cnga3 Slc2a8 Stom Slc25a12 Slc23a2 Slc30a2 Trpv6 Slc9a9 Catsper2 Gabrb3 Slc9a3 Neto2 Prkci Ramp3 Pla2g6 Slc35d3 Slc29a4 Gja1 Gper1 Fxyd2 Scn2b Mpv17
0.113341	2	7	12.1415	Lens fiber cell morphogenesis	http://amigo.geneontology.org/amigo/term/GO:0070309	Epha2 Prox1
0.113341	2	7	12.1415	RRNA base methylation	http://amigo.geneontology.org/amigo/term/GO:0070475	Mettl16 Trmt112
0.113341	2	7	12.1415	Polyadenylation-dependent snoRNA 3 -end processing	http://amigo.geneontology.org/amigo/term/GO:0071051	Exosc10 Exosc2
0.113341	2	7	12.1415	Endocardium morphogenesis	http://amigo.geneontology.org/amigo/term/GO:0003160	Prox1 Sox17
0.113341	2	7	12.1415	Negative regulation of Wnt signaling pathway involved in heart development	http://amigo.geneontology.org/amigo/term/GO:0003308	Sox17 Bmp2
0.113579	4	37	4.59407	Positive regulation of excitatory postsynaptic potential	http://amigo.geneontology.org/amigo/term/GO:2000463	Pten App Nrxn1 Rims2
0.113579	4	37	4.59407	Serine family amino acid metabolic process	http://amigo.geneontology.org/amigo/term/GO:0009069	Gart Gclm Gclc Gcsh
0.113579	9	154	2.48348	Cellular response to decreased oxygen levels	http://amigo.geneontology.org/amigo/term/GO:0036294	Ubqln1 Pten Tert Rgcc Slc29a1 Ankrd1 Suv39h2 Lmna Tigar
0.113579	27	713	1.60921	Regulation of ion transport	http://amigo.geneontology.org/amigo/term/GO:0043269	Gcg Bax Gstm7 Ubqln1 Pten Mmp9 Trpv2 Ywhae App Clic6 Ehd3 Nrxn1 Gal Stom Pacsin3 P2ry1 Epb41 Dmpk Gpm6b Slc9a3 Neto2 Ramp3 Pla2g6 Gja1 Gper1 Fxyd2 Scn2b
0.113579	4	37	4.59407	Vitamin transport	http://amigo.geneontology.org/amigo/term/GO:0051180	Slc46a1 Slc2a8 Slc23a2 Apoa1
0.11361	11	209	2.23659	Mitochondrial transport	http://amigo.geneontology.org/amigo/term/GO:0006839	Bax Timm23 Timm13 Hspa4 Dnajc15 Maip1 Bok Slc25a12 Crym Gclc Kifbp
0.11361	40	1164	1.46031	Epithelium development	http://amigo.geneontology.org/amigo/term/GO:0060429	Axin2 Bax Epha2 Prox1 Pten Ctsz Etv4 Mmp9 Ror2 Fst Sh3bp1 Robo1 Ift140 Brd2 Gal Maged1 Sox17 Pcna Bmp2 Tgm3 Mgp Cers3 Nkd1 Rdx Traf3ip1 Serpine1 Tigar Foxf2 Id1 Pofut1 Foxc2 Hoxb13 Sprr1a Gja1 Cited1 Mafg Tnfrsf19 Tmem100 Fat1 Rgma
0.114002	3	20	6.37427	Cellular response to copper ion	http://amigo.geneontology.org/amigo/term/GO:0071280	App Mt4 Mt3
0.115092	23	581	1.68225	Transmembrane receptor protein tyrosine kinase signaling pathway	http://amigo.geneontology.org/amigo/term/GO:0007169	Hspb1 Epha2 Pten Mmp9 Sema6a Ccn2 Ror2 Robo1 Nrxn1 Slc2a8 Bmp2 Stmn1 Klb Pdap1 Mt3 Cdh13 Gpc1 Gdf15 Nrtn Ncoa5 Foxc2 Gper1 Chn1
0.115908	53	1636	1.37668	Negative regulation of biosynthetic process	http://amigo.geneontology.org/amigo/term/GO:0009890	Hdgf Trpv1 Ascl2 Prox1 Mettl16 Exosc10 Klf11 Ctc1 Fst Zfp263 App Ankrd1 Dpf2 Maged1 Gnl3l Xrcc5 Itm2c Suv39h2 Pcna Bmp2 Crym Rbm10 Mt3 Gclc Traf3ip1 Tle6 H1f2 Acd Kdm1b Foxf2 Exosc2 Bptf Tardbp Enc1 Isl1 Id1 Irf2bp1 Foxc2 Prmt6 Hoxb13 Gja1 Cited1 Gper1 Dach1 A430033K04Rik Gapdh Hopx Gstp1 Hdac10 Mapk15 Eid2b Cebpd Zfp111
0.115908	10	182	2.3349	Ribonucleoprotein complex assembly	http://amigo.geneontology.org/amigo/term/GO:0022618	Brix1 Eif3a Xrcc5 Snrpb Khdc4 Rpl6 Celf6 Rbmxl1 Dhx29 Ptges3
0.115908	10	182	2.3349	Protein-DNA complex assembly	http://amigo.geneontology.org/amigo/term/GO:0065004	Chaf1b Brd2 Mcm6 Rad51 Mcm7 H1f2 Smyd3 Nap1l4 H4c8 H3c10
0.116004	11	210	2.22594	Positive regulation of neuron projection development	http://amigo.geneontology.org/amigo/term/GO:0010976	Hspb1 Kif3c Ror2 Ankrd1 Stau2 Cxcl5 Prkci Enc1 Fut9 Ptprz1 Rgma
0.116004	9	155	2.46746	Response to estradiol	http://amigo.geneontology.org/amigo/term/GO:0032355	Pten Ccn2 Pcna Ramp3 Penk Gja1 Gper1 Gstp1 Mapk15
0.11652	26	682	1.62005	Positive regulation of hydrolase activity	http://amigo.geneontology.org/amigo/term/GO:0051345	Rin2 Sipa1l2 Bax Epha2 Ccn2 Tbc1d7 Dnajc9 Dnajc15 Rangap1 Sh3bp1 Robo1 App Lars Bok Pcna Bmp2 Apoa1 Arhgap10 Tnfrsf23 Nek5 Rcc2 Gm9774 Gper1 Chn1 Khdc1a Rgma
0.116539	15	328	1.94338	Positive regulation of establishment of protein localization	http://amigo.geneontology.org/amigo/term/GO:1904951	Gcg Emd Ywhae App Ankrd1 Glul Stom Ran Cct7 Tardbp Isl1 Pla2g6 Slc35d3 Gja1 Gper1
0.11666	6	80	3.18714	Regulation of mitochondrial membrane potential	http://amigo.geneontology.org/amigo/term/GO:0051881	Bax Trpv1 Bok Gclm Gclc Mtln
0.11666	6	80	3.18714	Negative regulation of ERK1 and ERK2 cascade	http://amigo.geneontology.org/amigo/term/GO:0070373	Pten Sema6a Dusp6 Eif3a Gper1 Gstp1
0.117084	7	104	2.86025	Cell aging	http://amigo.geneontology.org/amigo/term/GO:0007569	Pten Ctc1 Tert Mme Lmna Serpine1 Prmt6
0.117407	35	992	1.49932	Cellular protein-containing complex assembly	http://amigo.geneontology.org/amigo/term/GO:0034622	Hspa4 Brix1 Arl6 Chaf1b Svil Brd2 Eif3a Arl3 Dnaaf5 Xrcc5 Mcm6 Rad51 Snrpb Khdc4 Stmn1 Rpl6 Eln Mcm7 Rdx Celf6 Tubg1 H1f2 Rbmxl1 Rims2 Dhx29 Sdhaf3 Smyd3 Nap1l4 Hopx H4c8 Nup98 Ptges3 Arpc4 Tmsb15b1 H3c10
0.117955	5	58	3.66337	Glial cell proliferation	http://amigo.geneontology.org/amigo/term/GO:0014009	Ascl2 Cers2 Tert Prkci Penk
0.117955	5	58	3.66337	Positive regulation of stress fiber assembly	http://amigo.geneontology.org/amigo/term/GO:0051496	Ccn2 Pdlim4 Rgcc Apoa1 Sh3pxd2b
0.118301	47	1421	1.40554	Negative regulation of RNA metabolic process	http://amigo.geneontology.org/amigo/term/GO:0051253	Axin2 Hdgf Trpv1 Ascl2 Prox1 Mettl16 Klf11 Tert Fst Zfp263 App Ankrd1 Dpf2 Maged1 Xrcc5 Suv39h2 Pcna Bmp2 Srsf9 Rnf40 Crym Rbm10 Mt3 Gclc Traf3ip1 Tle6 H1f2 Rbmxl1 Kdm1b Foxf2 Bptf Tardbp Isl1 Id1 Irf2bp1 Foxc2 Prmt6 Hoxb13 Cited1 Dach1 A430033K04Rik Hopx Hdac10 Mapk15 Eid2b Cebpd Zfp111
0.118368	9	156	2.45164	Negative regulation of neuron projection development	http://amigo.geneontology.org/amigo/term/GO:0010977	Pten Cers2 Ctsz Sema6a Itm2c Crmp1 Mt3 Ptprz1 Rgma
0.118428	55	1714	1.36361	Regulation of cell population proliferation	http://amigo.geneontology.org/amigo/term/GO:0042127	Axin2 Ccnd2 Comt Emd Bax Htra1 Ascl2 Prox1 Pten Cers2 Ctsz Etv4 Mmp9 Trpv2 Ccn2 Klf11 Ctc1 Nfkbia Ror2 Tert Rgcc Rogdi Robo1 App Bambi Gal Maged1 Sox17 Xrcc5 Bok Glul Bmp2 Lmna Ecm1 Tnfrsf9 Klb Rbm10 Cdh13 Pth1r Prkci Isl1 Gnl3 Id1 Jaml Bmyc Gja1 Mafg Gper1 Ceacam2 Cdca7 Dach1 Fxyd2 Gstp1 Mapk15 Ptprz1
0.119435	4	38	4.47317	Regulation of glial cell proliferation	http://amigo.geneontology.org/amigo/term/GO:0060251	Ascl2 Cers2 Tert Prkci
0.120495	11	212	2.20494	Regulation of cell junction assembly	http://amigo.geneontology.org/amigo/term/GO:1901888	Epha2 Adgrl1 Pten App Thbs2 Nrxn1 Stau2 Gpm6b Mdga2 Rcc2 Gja1
0.120495	28	753	1.58016	Positive regulation of protein phosphorylation	http://amigo.geneontology.org/amigo/term/GO:0001934	Axin2 Ccnd2 Gcg Itga5 Prox1 Traf4 Mmp9 Ccn2 Ror2 Rgcc Robo1 App Nrxn1 Maged1 Xrcc5 Fbn1 Bmp2 P2ry1 Mt3 Gdf15 Ramp3 Isl1 Pla2g6 Gper1 Smyd3 Mapk15 Ptprz1 Rgma
0.120813	6	81	3.14779	Positive regulation of mitotic cell cycle phase transition	http://amigo.geneontology.org/amigo/term/GO:1901992	Ccnd2 Tert Rgcc App Rdx Rcc2
0.120813	6	81	3.14779	Negative regulation of transporter activity	http://amigo.geneontology.org/amigo/term/GO:0032410	Gstm7 Ubqln1 Pten Mmp9 Ywhae Fxyd2
0.121	23	586	1.6679	Positive regulation of programmed cell death	http://amigo.geneontology.org/amigo/term/GO:0043068	Bax Trpv1 Pten Ctsz Eef1a2 Mmp9 Dusp6 Klf11 Rgcc App Ankrd1 Gal Maged1 Itm2c Bok Bmp2 Rbm10 Plscr1 Prkci Tigar Phlda3 Gper1 Rrp1b
0.121	9	157	2.43603	Response to ethanol	http://amigo.geneontology.org/amigo/term/GO:0045471	Pten Arsa Fech Slc23a2 Aldh2 Penk Gstp1 Ggh Adh1
0.121	20	488	1.7416	Axon development	http://amigo.geneontology.org/amigo/term/GO:0061564	Rnd2 Metrn Evx1 Epha2 Pten Cers2 Etv4 Trpv2 Sema6a Robo1 App Kif5c Stmn1 Crmp1 Mt3 Isl1 Crppa Chn1 Ptprz1 Rgma
0.121798	17	393	1.83821	Regulation of protein catabolic process	http://amigo.geneontology.org/amigo/term/GO:0042176	Ubqln1 Pten Sumo3 Rnf180 App Sox17 Pacsin3 Timp4 Rnf40 Nkd1 Rdx Gclc Foxf2 Csnk2a2 Gja1 Mapk15 Rgma
0.12221	13	271	2.03851	Positive regulation of neurogenesis	http://amigo.geneontology.org/amigo/term/GO:0050769	Rnd2 Metrn Rnf112 Trpv2 Robo1 Stau2 Xrcc5 Bmp2 Mme Tle6 Prkci Gper1 Ptprz1
0.122322	5	59	3.60128	Regulation of vascular associated smooth muscle cell proliferation	http://amigo.geneontology.org/amigo/term/GO:1904705	Pten Mmp9 Tert Gja1 Gper1
0.122322	5	59	3.60128	Vascular associated smooth muscle cell proliferation	http://amigo.geneontology.org/amigo/term/GO:1990874	Pten Mmp9 Tert Gja1 Gper1
0.122322	10	185	2.29703	Positive regulation of peptidase activity	http://amigo.geneontology.org/amigo/term/GO:0010952	Bax Ccn2 Robo1 App Bok Tnfrsf23 Nek5 Gm9774 Gper1 Khdc1a
0.122322	11	213	2.19458	Respiratory tube development	http://amigo.geneontology.org/amigo/term/GO:0030323	Prox1 Ctsz Traf4 Ccn2 Fstl3 Mme Mgp Crispld2 Id1 Hopx Ptges3
0.122322	61	1942	1.33481	Positive regulation of cellular biosynthetic process	http://amigo.geneontology.org/amigo/term/GO:0031328	Gcg Mpnd Hdgf Evx1 Trpv1 Ascl2 Prox1 Etv4 Fstl3 Ctc1 Nfkbia Ror2 Habp4 Tert Hexb Rgcc Atad2 Zfp263 App Bambi Ankrd1 Dpf2 Gal Maged1 Sox17 Npas2 Xrcc5 Slc25a12 Pcna Bmp2 P2ry1 Cct7 Mt3 Cdh13 Apoa1 Plscr1 Pth1r Myrf Rbmxl1 Acd Kdm1b Foxf2 Bptf Isl1 Gnl3 Dhx29 Pla2g6 Foxc2 Epm2aip1 Cited1 Mafg Gper1 Smyd3 Elob Rrp1b Gtf2i Nup98 Mapk15 Rgma Ptges3 Cebpd
0.122428	3	21	6.07074	Regulation of response to food	http://amigo.geneontology.org/amigo/term/GO:0032095	Gcg Pyy Mt3
0.122428	3	21	6.07074	Tetrahydrofolate metabolic process	http://amigo.geneontology.org/amigo/term/GO:0046653	Gart Aldh1l1 Mthfs
0.122428	3	21	6.07074	Regulation of mitochondrial depolarization	http://amigo.geneontology.org/amigo/term/GO:0051900	Bok Gclm Gclc
0.123041	7	106	2.80628	Nucleosome assembly	http://amigo.geneontology.org/amigo/term/GO:0006334	Chaf1b Brd2 H1f2 Smyd3 Nap1l4 H4c8 H3c10
0.123041	7	106	2.80628	Sulfur compound biosynthetic process	http://amigo.geneontology.org/amigo/term/GO:0044272	Mettl16 Gclm Gclc Gstp1 Mtap Mlycd Chst14
0.125015	62	1983	1.32864	Positive regulation of biosynthetic process	http://amigo.geneontology.org/amigo/term/GO:0009891	Gcg Mpnd Hdgf Evx1 Trpv1 Ascl2 Prox1 Etv4 Ccn2 Fstl3 Ctc1 Nfkbia Ror2 Habp4 Tert Hexb Rgcc Atad2 Zfp263 App Bambi Ankrd1 Dpf2 Gal Maged1 Sox17 Npas2 Xrcc5 Slc25a12 Pcna Bmp2 P2ry1 Cct7 Mt3 Cdh13 Apoa1 Plscr1 Pth1r Myrf Rbmxl1 Acd Kdm1b Foxf2 Bptf Isl1 Gnl3 Dhx29 Pla2g6 Foxc2 Epm2aip1 Cited1 Mafg Gper1 Smyd3 Elob Rrp1b Gtf2i Nup98 Mapk15 Rgma Ptges3 Cebpd
0.125732	4	39	4.35848	Cellular response to alkaloid	http://amigo.geneontology.org/amigo/term/GO:0071312	Gstm7 Trpv1 Ddc Rad51
0.12624	13	273	2.02358	Regulation of calcium ion transport	http://amigo.geneontology.org/amigo/term/GO:0051924	Gcg Bax Gstm7 Ubqln1 Trpv2 Ywhae Ehd3 Pacsin3 Epb41 Ramp3 Pla2g6 Gja1 Gper1
0.127259	57	1799	1.34643	Proteolysis	http://amigo.geneontology.org/amigo/term/GO:0006508	Mpnd Bax Ubqln1 Fbxo11 Htra1 Pten Ctsz Wfdc2 Mmp9 Prep Ccn2 Sumo3 Pitrm1 Rnf180 Bmp1 Psmb5 Cma1 Senp5 Robo1 App Itih5 Tm4sf20 Bok Pacsin3 Mme Adam15 Ecm1 Clca3a2 Timp4 Rnf40 Cpxm2 Mt3 Aplp2 Gclc Rnf125 Asprv1 Rnf43 Myrf Rbmxl1 Serpine1 Tnfrsf23 Nek5 Foxf2 Prss23 Ltbp4 Enc1 Gm9774 Csnk2a2 Gper1 Gapdh Adamts17 Khdc1a Prss36 Rgma Cntnap5a Ggh Ube2n
0.127766	7	107	2.78006	Regulation of actomyosin structure organization	http://amigo.geneontology.org/amigo/term/GO:0110020	Prox1 Ccn2 Pdlim4 Rgcc Stmn1 Apoa1 Sh3pxd2b
0.127766	34	967	1.49414	Response to lipid	http://amigo.geneontology.org/amigo/term/GO:0033993	Comt Ppp5c Pten Ccn2 Nfkbia Cd96 App Fech Ankrd1 Cnga3 Xrcc5 Pcna Crls1 Pmvk Adam15 Cxcl5 Ppbp Timp4 Acsbg1 Plscr1 Serpine1 Ramp3 Isl1 Penk Hoxb13 Gja1 Cited1 Gper1 Smyd3 Gstp1 Mapk15 mt-Nd3 Ptges3 Adh1
0.127784	2	8	10.6238	T-circle formation	http://amigo.geneontology.org/amigo/term/GO:0090656	Xrcc5 Slx1b
0.127784	2	8	10.6238	Telomere maintenance via telomere trimming	http://amigo.geneontology.org/amigo/term/GO:0090737	Xrcc5 Slx1b
0.127784	2	8	10.6238	Presynaptic membrane assembly	http://amigo.geneontology.org/amigo/term/GO:0097105	Pten Nrxn1
0.127784	2	8	10.6238	Modulation of inhibitory postsynaptic potential	http://amigo.geneontology.org/amigo/term/GO:0098828	Igsf9b Rims2
0.127784	2	8	10.6238	Anterograde axonal protein transport	http://amigo.geneontology.org/amigo/term/GO:0099641	Hspb1 Kif5c
0.127784	13	275	2.00886	Regulation of actin filament organization	http://amigo.geneontology.org/amigo/term/GO:0110053	Ccn2 Pdlim4 Rgcc Sh3bp1 Svil Stmn1 Eln Rdx Apoa1 Sh3pxd2b Id1 Arpc4 Tmsb15b1
0.127784	2	8	10.6238	Positive regulation of receptor binding	http://amigo.geneontology.org/amigo/term/GO:1900122	Mmp9 App
0.127784	2	8	10.6238	Regulation of Schwann cell migration	http://amigo.geneontology.org/amigo/term/GO:1900147	Cers2 Ptprz1
0.127784	2	8	10.6238	Negative regulation of mitochondrial outer membrane permeabilization involved in apoptotic signaling pathway	http://amigo.geneontology.org/amigo/term/GO:1901029	Bok Gclc
0.127784	2	8	10.6238	Nucleoside transmembrane transport	http://amigo.geneontology.org/amigo/term/GO:1901642	Slc29a1 Slc29a4
0.127784	2	8	10.6238	Pre-replicative complex assembly involved in cell cycle DNA replication	http://amigo.geneontology.org/amigo/term/GO:1902299	Mcm6 Mcm7
0.127784	49	1507	1.38173	Regulation of intracellular signal transduction	http://amigo.geneontology.org/amigo/term/GO:1902531	Gcg Sipa1l2 Bax Hspb1 Ubqln1 Epha2 Prox1 Pten Traf4 Mmp9 Sema6a Dusp6 Ccn2 Ddx21 Tbc1d7 Ror2 Sh3bp1 Robo1 App Nrxn1 Lars Ankrd1 Eif3a Maged1 Bok Bmp2 P2ry1 Prdx1 Stmn1 Klb Mt3 Cdh13 Apoa1 Plscr1 Rnf125 Ptpn13 Tnfrsf23 Gdf15 Ramp3 Phlda3 Pla2g6 Id1 Prmt6 Gper1 Chn1 Tnfrsf19 Gstp1 Tmem100 Ube2n
0.127784	2	8	10.6238	Pre-replicative complex assembly involved in nuclear cell cycle DNA replication	http://amigo.geneontology.org/amigo/term/GO:0006267	Mcm6 Mcm7
0.127784	2	8	10.6238	Protein localization to presynapse	http://amigo.geneontology.org/amigo/term/GO:1905383	Hspb1 Kif5c
0.127784	2	8	10.6238	Formation of extrachromosomal circular DNA	http://amigo.geneontology.org/amigo/term/GO:0001325	Xrcc5 Slx1b
0.127784	2	8	10.6238	Ribosomal small subunit export from nucleus	http://amigo.geneontology.org/amigo/term/GO:0000056	Ltv1 Ran
0.127784	16	366	1.85771	Hormone transport	http://amigo.geneontology.org/amigo/term/GO:0009914	Gcg Slc16a10 Nrxn1 Gal Glul P2ry1 Trpv6 Crym Rab11fip3 Rims2 Ltbp4 Isl1 Pla2g6 Exoc3l Gja1 Gper1
0.127784	12	245	2.08139	Protein-containing complex localization	http://amigo.geneontology.org/amigo/term/GO:0031503	Ltv1 Nrxn1 Ift140 Arl3 Stau2 Kif5c Nol6 Ran Ddx25 Traf3ip1 Rcc2 Exoc3l
0.127784	2	8	10.6238	Cardiolipin biosynthetic process	http://amigo.geneontology.org/amigo/term/GO:0032049	Crls1 Pla2g6
0.127784	23	594	1.64543	Cellular response to hormone stimulus	http://amigo.geneontology.org/amigo/term/GO:0032870	Ppp5c Pten Rangap1 Fech Slc2a8 Fbn1 Gclm Mt3 Rdx Gclc Prkci Gdf15 Ncoa5 Ramp3 Isl1 Foxc2 Gja1 Ywhag Gper1 Smyd3 Gstp1 mt-Nd3 Ptges3
0.127784	2	8	10.6238	Schwann cell migration	http://amigo.geneontology.org/amigo/term/GO:0036135	Cers2 Ptprz1
0.127784	2	8	10.6238	Pre-replicative complex assembly	http://amigo.geneontology.org/amigo/term/GO:0036388	Mcm6 Mcm7
0.127784	2	8	10.6238	Bone marrow development	http://amigo.geneontology.org/amigo/term/GO:0048539	Ctc1 Lrrc17
0.127784	15	335	1.90277	Maintenance of location	http://amigo.geneontology.org/amigo/term/GO:0051235	Bax Gstm7 Trpv1 Mcoln2 Nfkbia Hexb Rangap1 Fbn1 Slc30a2 Apoa1 Polr2m Gja1 Mtln Gper1 Tmsb15b1
0.127784	2	8	10.6238	Response to methylmercury	http://amigo.geneontology.org/amigo/term/GO:0051597	Arsa Fech
0.127784	2	8	10.6238	Response to ammonium ion	http://amigo.geneontology.org/amigo/term/GO:0060359	Gria1 Gapdh
0.127784	15	335	1.90277	ERK1 and ERK2 cascade	http://amigo.geneontology.org/amigo/term/GO:0070371	Gcg Epha2 Pten Sema6a Dusp6 Ccn2 App Nrxn1 Eif3a Bmp2 P2ry1 Mt3 Ramp3 Gper1 Gstp1
0.127784	16	366	1.85771	Response to oxygen levels	http://amigo.geneontology.org/amigo/term/GO:0070482	Ubqln1 Ascl2 Pten Ccn2 Tert Rgcc Slc29a1 Ankrd1 Suv39h2 Slc2a8 Bmp2 Adam15 Lmna Mt3 Tigar Penk
0.127784	7	108	2.75431	Cellular response to xenobiotic stimulus	http://amigo.geneontology.org/amigo/term/GO:0071466	Gstm5 Gstm7 Pcna Mcm7 Cyp2f2 Gstp1 Cyp2d9
0.127784	2	8	10.6238	Cellular hyperosmotic salinity response	http://amigo.geneontology.org/amigo/term/GO:0071475	Xrcc5 Fxyd2
0.127784	2	8	10.6238	Exonucleolytic trimming involved in rRNA processing	http://amigo.geneontology.org/amigo/term/GO:0000459	Exosc10 Exosc2
0.127784	10	188	2.26038	Ribonucleoprotein complex subunit organization	http://amigo.geneontology.org/amigo/term/GO:0071826	Brix1 Eif3a Xrcc5 Snrpb Khdc4 Rpl6 Celf6 Rbmxl1 Dhx29 Ptges3
0.127784	2	8	10.6238	Exonucleolytic trimming to generate mature 3 -end of 5.8S rRNA from tricistronic rRNA transcript (SSU-rRNA, 5.8S rRNA, LSU-rRNA)	http://amigo.geneontology.org/amigo/term/GO:0000467	Exosc10 Exosc2
0.128178	5	61	3.48321	Presynapse organization	http://amigo.geneontology.org/amigo/term/GO:0099172	Pten Pls3 App Nrxn1 Mdga2
0.128178	34	972	1.48646	Carbohydrate derivative metabolic process	http://amigo.geneontology.org/amigo/term/GO:1901135	Bax Epha2 Pfas Dcakd Hexb Dad1 Pmm1 B3gnt5 App Gart Adpgk Itih5 Itm2c Slc25a12 Bmp2 Pmvk Pank4 Ran Mt3 Gpc1 Rxylt1 Ggta1 Tigar Galnt18 Apobec2 Crppa Pofut1 Fut9 Tyw1 Gapdh Mtap Tbpl1 Mlycd Chst14
0.128178	5	61	3.48321	Positive regulation of protein localization to plasma membrane	http://amigo.geneontology.org/amigo/term/GO:1903078	Epha2 Nrxn1 Prkci Ramp3 Gper1
0.128178	3	22	5.79479	Positive regulation of endothelial cell apoptotic process	http://amigo.geneontology.org/amigo/term/GO:2000353	Rgcc Prkci Gper1
0.128178	5	61	3.48321	Negative regulation of cell-substrate adhesion	http://amigo.geneontology.org/amigo/term/GO:0010812	Pten Adam15 Serpine1 Rcc2 Ptprz1
0.128178	4	40	4.24951	Embryonic camera-type eye development	http://amigo.geneontology.org/amigo/term/GO:0031076	Prox1 Ift140 Traf3ip1 Foxf2
0.128178	3	22	5.79479	Negative regulation of mRNA splicing, via spliceosome	http://amigo.geneontology.org/amigo/term/GO:0048025	Srsf9 Rbm10 Rbmxl1
0.130684	7	109	2.72905	Negative regulation of angiogenesis	http://amigo.geneontology.org/amigo/term/GO:0016525	Epha2 Sema6a Rgcc Thbs2 Serpine1 Gtf2i Ism1
0.130959	21	530	1.68377	Regulation of cytoskeleton organization	http://amigo.geneontology.org/amigo/term/GO:0051493	Rnd2 Prox1 Ccn2 Pdlim4 Rgcc Sh3bp1 Cep97 Svil Arl3 Stau2 Stmn1 Eln Gpm6b Rdx Apoa1 Traf3ip1 Sh3pxd2b Id1 Mapk15 Arpc4 Tmsb15b1
0.131356	17	401	1.80154	Establishment of protein localization to organelle	http://amigo.geneontology.org/amigo/term/GO:0072594	Bax Timm23 Timm13 Hspa4 Nfkbia Tert Dnajc15 Maip1 Lmna Ran Cct7 Acd Tardbp Gper1 Snupn Nup98 Mon1b
0.13442	6	85	2.99966	Morphogenesis of a polarized epithelium	http://amigo.geneontology.org/amigo/term/GO:0001738	Ror2 Sh3bp1 Nkd1 Traf3ip1 Foxf2 Fat1
0.135929	7	110	2.70424	Excitatory postsynaptic potential	http://amigo.geneontology.org/amigo/term/GO:0060079	Trpv1 Pten App Slc29a1 Nrxn1 Dmpk Rims2
0.141447	11	221	2.11514	Protein import	http://amigo.geneontology.org/amigo/term/GO:0017038	Timm23 Hspa4 Nfkbia Dnajc15 App Lmna Ran Tardbp Gper1 Snupn Nup98
0.141447	51	1595	1.35878	Negative regulation of cellular biosynthetic process	http://amigo.geneontology.org/amigo/term/GO:0031327	Hdgf Trpv1 Ascl2 Prox1 Mettl16 Exosc10 Klf11 Ctc1 Fst Zfp263 App Ankrd1 Dpf2 Maged1 Gnl3l Xrcc5 Itm2c Suv39h2 Pcna Bmp2 Crym Rbm10 Mt3 Gclc Traf3ip1 Tle6 H1f2 Acd Kdm1b Foxf2 Exosc2 Bptf Tardbp Enc1 Isl1 Id1 Irf2bp1 Foxc2 Prmt6 Hoxb13 Gja1 Cited1 Dach1 A430033K04Rik Gapdh Hopx Hdac10 Mapk15 Eid2b Cebpd Zfp111
0.141538	7	111	2.67987	Negative regulation of blood vessel morphogenesis	http://amigo.geneontology.org/amigo/term/GO:2000181	Epha2 Sema6a Rgcc Thbs2 Serpine1 Gtf2i Ism1
0.141574	3	23	5.54285	Glucocorticoid metabolic process	http://amigo.geneontology.org/amigo/term/GO:0008211	Gal Bmp2 Apoa1
0.141574	3	23	5.54285	Positive regulation of cholesterol efflux	http://amigo.geneontology.org/amigo/term/GO:0010875	Abca8b Nfkbia Apoa1
0.141574	3	23	5.54285	Lymph vessel morphogenesis	http://amigo.geneontology.org/amigo/term/GO:0036303	Epha2 Prox1 Foxc2
0.141574	3	23	5.54285	Long-chain fatty acid biosynthetic process	http://amigo.geneontology.org/amigo/term/GO:0042759	Gstm7 Acsbg1 Gstp1
0.141574	3	23	5.54285	Establishment of protein localization to chromosome	http://amigo.geneontology.org/amigo/term/GO:0070199	Tert Cct7 Acd
0.141574	3	23	5.54285	Nuclear membrane organization	http://amigo.geneontology.org/amigo/term/GO:0071763	Emd Tardbp Gper1
0.14163	5	63	3.37263	Regulation of potassium ion transmembrane transporter activity	http://amigo.geneontology.org/amigo/term/GO:1901016	Pten Ywhae Gal Neto2 Fxyd2
0.14163	5	63	3.37263	Regulation of sodium ion transmembrane transport	http://amigo.geneontology.org/amigo/term/GO:1902305	Stom Neto2 Gper1 Fxyd2 Scn2b
0.14163	5	63	3.37263	Ribosome assembly	http://amigo.geneontology.org/amigo/term/GO:0042255	Brix1 Xrcc5 Eif2a Rpl6 Dhx29
0.141813	26	704	1.56942	Cellular response to nitrogen compound	http://amigo.geneontology.org/amigo/term/GO:1901699	Gstm7 Trpv1 Pten Ddc Gria1 Klf11 Rangap1 App Lars Slc2a8 Fbn1 Rad51 P2ry1 Gclm Mt3 Gclc Gabrb3 Prkci Gdf15 Ncoa5 Penk Foxc2 Gja1 Ywhag Gper1 Gstp1
0.141813	9	165	2.31792	Positive regulation of vasculature development	http://amigo.geneontology.org/amigo/term/GO:1904018	Itga5 Hspb1 Mmp9 Tert Cma1 Ecm1 Serpine1 Isl1 Foxc2
0.141813	17	406	1.77935	RNA splicing	http://amigo.geneontology.org/amigo/term/GO:0008380	Mettl16 Habp4 Snrpb Raly Prpf38b Rnpc3 Khdc4 Srsf9 Rbm28 Snrpa1 Rbm10 Celf6 Rbmxl1 Tardbp Rrp1b U2af1 Nup98
0.141813	26	704	1.56942	Cell part morphogenesis	http://amigo.geneontology.org/amigo/term/GO:0032990	Rnd2 Metrn Bax Evx1 Epha2 Pten Etv4 Trpv2 Sema6a Robo1 App Stau2 Kif5c Slc23a2 Stmn1 Crmp1 Ssbp1 Mt3 Rims2 Isl1 Id1 Crppa Gja1 Chn1 Ptprz1 Rgma
0.141813	21	536	1.66492	Small molecule biosynthetic process	http://amigo.geneontology.org/amigo/term/GO:0044283	Gcg Gstm7 Prox1 Aasdhppt Glul Slc25a12 Bmp2 P2ry1 Pmvk Apoa1 Acsbg1 Pth1r Pdxk Ephx1 Pla2g4f Gper1 Gapdh Gstp1 Mtap Ptges3 Mlycd
0.141813	9	165	2.31792	Positive regulation of angiogenesis	http://amigo.geneontology.org/amigo/term/GO:0045766	Itga5 Hspb1 Mmp9 Tert Cma1 Ecm1 Serpine1 Isl1 Foxc2
0.141814	14	312	1.90683	Positive regulation of protein transport	http://amigo.geneontology.org/amigo/term/GO:0051222	Gcg Emd Ywhae App Ankrd1 Glul Stom Ran Tardbp Isl1 Pla2g6 Slc35d3 Gja1 Gper1
0.142161	7	112	2.65595	Negative regulation of vasculature development	http://amigo.geneontology.org/amigo/term/GO:1901343	Epha2 Sema6a Rgcc Thbs2 Serpine1 Gtf2i Ism1
0.142161	8	138	2.46349	Positive regulation of protein modification by small protein conjugation or removal	http://amigo.geneontology.org/amigo/term/GO:1903322	Ubqln1 Pten Tbc1d7 Rnf180 Rnf40 Gnl3 Mapk15 Ube2n
0.142161	4	42	4.04716	Positive regulation of membrane permeability	http://amigo.geneontology.org/amigo/term/GO:1905710	Bax Bok Mt3 Gclc
0.142161	7	112	2.65595	Contractile actin filament bundle assembly	http://amigo.geneontology.org/amigo/term/GO:0030038	Ccn2 Pdlim4 Rgcc Stmn1 Eln Apoa1 Sh3pxd2b
0.142161	17	407	1.77498	Regulation of actin filament-based process	http://amigo.geneontology.org/amigo/term/GO:0032970	Rnd2 Prox1 Ccn2 Pdlim4 Rgcc Sh3bp1 Svil Stau2 Stmn1 Eln Gpm6b Rdx Apoa1 Sh3pxd2b Id1 Arpc4 Tmsb15b1
0.142161	7	112	2.65595	Stress fiber assembly	http://amigo.geneontology.org/amigo/term/GO:0043149	Ccn2 Pdlim4 Rgcc Stmn1 Eln Apoa1 Sh3pxd2b
0.142161	6	87	2.9307	Response to axon injury	http://amigo.geneontology.org/amigo/term/GO:0048678	Bax Pten Cers2 Rangap1 Isl1 Rgma
0.142161	4	42	4.04716	Negative regulation of protein kinase B signaling	http://amigo.geneontology.org/amigo/term/GO:0051898	Epha2 Pten Phlda3 Gper1
0.142161	19	471	1.71424	Regulation of peptidase activity	http://amigo.geneontology.org/amigo/term/GO:0052547	Bax Wfdc2 Mmp9 Ccn2 Robo1 App Itih5 Bok Ecm1 Timp4 Mt3 Aplp2 Serpine1 Tnfrsf23 Nek5 Gm9774 Gper1 Gapdh Khdc1a
0.142161	6	87	2.9307	Calcium ion import	http://amigo.geneontology.org/amigo/term/GO:0070509	Gcg Trpv1 Trpv2 Maip1 Trpv6 Ramp3
0.142161	24	637	1.60107	Cellular response to organonitrogen compound	http://amigo.geneontology.org/amigo/term/GO:0071417	Gstm7 Trpv1 Pten Ddc Klf11 Rangap1 App Lars Slc2a8 Fbn1 Rad51 P2ry1 Gclm Gclc Gabrb3 Prkci Gdf15 Ncoa5 Penk Foxc2 Gja1 Ywhag Gper1 Gstp1
0.142919	10	194	2.19047	Response to corticosteroid	http://amigo.geneontology.org/amigo/term/GO:0031960	Ccn2 Fech Cnga3 Pcna Acsbg1 Isl1 Gper1 Smyd3 Gstp1 mt-Nd3
0.145729	15	345	1.84762	Alcohol metabolic process	http://amigo.geneontology.org/amigo/term/GO:0006066	Pten App Aldh1a7 Bmp2 P2ry1 Pmvk Aldh2 Mt3 Aplp2 Apoa1 Pth1r Ephx1 Gper1 Saa1 Adh1
0.14579	5	64	3.31993	Protein localization to cilium	http://amigo.geneontology.org/amigo/term/GO:0061512	Arl6 Ift140 Arl3 Rab11fip3 Mapk15
0.146357	2	9	9.44337	Regulation of meiotic cell cycle phase transition	http://amigo.geneontology.org/amigo/term/GO:1901993	Ttk Mapk15
0.146357	2	9	9.44337	Pericyte cell differentiation	http://amigo.geneontology.org/amigo/term/GO:1904238	Epha2 Foxc2
0.146357	2	9	9.44337	Regulation of protein localization to nucleolus	http://amigo.geneontology.org/amigo/term/GO:1904749	Tert Glul
0.146357	2	9	9.44337	Positive regulation of cysteine-type endopeptidase activity involved in apoptotic signaling pathway	http://amigo.geneontology.org/amigo/term/GO:2001269	Bax Tnfrsf23
0.146357	2	9	9.44337	Phosphatidylglycerol biosynthetic process	http://amigo.geneontology.org/amigo/term/GO:0006655	Crls1 Pla2g6
0.146357	13	284	1.9452	Negative regulation of cell adhesion	http://amigo.geneontology.org/amigo/term/GO:0007162	Hspb1 Pten Sema6a Rgcc Bmp2 Adam15 Cdh13 Rdx Apoa1 Serpine1 Rcc2 Gstp1 Ptprz1
0.146357	2	9	9.44337	Folic acid-containing compound biosynthetic process	http://amigo.geneontology.org/amigo/term/GO:0009396	Gart Mthfs
0.146357	9	167	2.29016	Regulation of signaling receptor activity	http://amigo.geneontology.org/amigo/term/GO:0010469	Pten App Nrxn1 P2ry1 Aplp2 Neto2 Serpine1 Ramp3 Dlgap3
0.146357	2	9	9.44337	Heme transport	http://amigo.geneontology.org/amigo/term/GO:0015886	Slc46a1 Pgrmc2
0.146357	2	9	9.44337	RRNA pseudouridine synthesis	http://amigo.geneontology.org/amigo/term/GO:0031118	Nhp2 Gar1
0.146357	2	9	9.44337	RRNA 3 -end processing	http://amigo.geneontology.org/amigo/term/GO:0031125	Exosc10 Exosc2
0.146357	2	9	9.44337	Meiotic cell cycle checkpoint signaling	http://amigo.geneontology.org/amigo/term/GO:0033313	Trip13 Ttk
0.146357	2	9	9.44337	Endoplasmic reticulum localization	http://amigo.geneontology.org/amigo/term/GO:0051643	Polr2m Tle6
0.146357	2	9	9.44337	Regulation of atrial cardiac muscle cell membrane depolarization	http://amigo.geneontology.org/amigo/term/GO:0060371	Gja1 Scn2b
0.146357	2	9	9.44337	Regulation of vascular wound healing	http://amigo.geneontology.org/amigo/term/GO:0061043	Serpine1 Foxc2
0.146357	2	9	9.44337	Detoxification of inorganic compound	http://amigo.geneontology.org/amigo/term/GO:0061687	Mt4 Mt3
0.146357	2	9	9.44337	Regulation of Wnt signaling pathway involved in heart development	http://amigo.geneontology.org/amigo/term/GO:0003307	Sox17 Bmp2
0.14665	32	918	1.48131	Regulation of cell migration	http://amigo.geneontology.org/amigo/term/GO:0030334	Itga5 Rin2 Hspb1 Epha2 Prox1 Pten Cers2 Mmp9 Sema6a Ror2 Tert Rgcc Sh3bp1 Robo1 App Glul Bmp2 Adam15 Lmna Ecm1 Cdh13 Rdx Serpine1 Rcc2 Foxc2 Gja1 Gper1 Fut9 Dach1 Mapk15 Ptprz1 Tmsb15b1
0.147063	19	475	1.69981	MRNA processing	http://amigo.geneontology.org/amigo/term/GO:0006397	Mettl16 App Snrpb Raly Prpf38b Rnpc3 Khdc4 Srsf9 Rbm28 Snrpa1 Rnf40 Rbm10 Celf6 Rbmxl1 Apobec2 Tardbp Rrp1b U2af1 Nup98
0.147063	11	225	2.07754	Maintenance of location in cell	http://amigo.geneontology.org/amigo/term/GO:0051651	Bax Gstm7 Trpv1 Mcoln2 Rangap1 Slc30a2 Polr2m Gja1 Mtln Gper1 Tmsb15b1
0.147336	48	1496	1.36348	Cell-cell signaling	http://amigo.geneontology.org/amigo/term/GO:0007267	Axin2 Gcg Emd Trpv1 Pten Mmp9 Slc16a10 Wif1 Pdlim4 Gria1 Ror2 Tert Arl6 App Slc29a1 Nrxn1 Bambi Gal Sox17 Stau2 Glul Mark1 Bmp2 P2ry1 Mme Sorcs2 Trpv6 Dmpk Nkd1 Celf6 Gabrb3 Rnf43 Igsf9b Tle6 Rab11fip3 Rims2 Ltbp4 Isl1 Dlgap3 Pla2g6 Exoc3l Penk Csnk2a2 Gja1 Ywhag Gper1 Tcf7l1 Wdr61
0.147497	4	43	3.95304	Response to amyloid-beta	http://amigo.geneontology.org/amigo/term/GO:1904645	Mmp9 App Ramp3 Gja1
0.147497	3	24	5.31189	Establishment of apical/basal cell polarity	http://amigo.geneontology.org/amigo/term/GO:0035089	Sh3bp1 Prkci Fat1
0.147497	3	24	5.31189	Mitochondrial depolarization	http://amigo.geneontology.org/amigo/term/GO:0051882	Bok Gclm Gclc
0.148207	7	114	2.60935	Phenol-containing compound metabolic process	http://amigo.geneontology.org/amigo/term/GO:0018958	Comt Iyd Slc16a10 Ddc Rnf180 Crym Cited1
0.148911	5	65	3.26886	Superoxide metabolic process	http://amigo.geneontology.org/amigo/term/GO:0006801	App Prdx1 Mt3 Sh3pxd2b Gstp1
0.149886	6	89	2.86484	Dicarboxylic acid metabolic process	http://amigo.geneontology.org/amigo/term/GO:0043648	Glul Slc25a12 Gclm Aldh1l1 Gclc Sdhaf3
0.149886	18	444	1.72278	Regulation of endopeptidase activity	http://amigo.geneontology.org/amigo/term/GO:0052548	Bax Wfdc2 Mmp9 Ccn2 Robo1 App Itih5 Bok Timp4 Mt3 Aplp2 Serpine1 Tnfrsf23 Nek5 Gm9774 Gper1 Gapdh Khdc1a
0.152567	37	1100	1.42938	Negative regulation of cell death	http://amigo.geneontology.org/amigo/term/GO:0060548	Ccnd2 Gcg Itga5 Ppp5c Bax Hspb1 Pten Mmp9 Ccn2 Tert Dad1 App Msh2 Npas2 Bok Slc23a2 Lmna Gclm Aldh2 Rad18 Mt3 Gclc Pdxk Gabrb3 Arhgap10 Serpine1 Tnfrsf23 Prkci Tigar Isl1 Id1 Foxc2 Cited1 Gapdh Gstp1 Ptprz1 Ptges3
0.152887	16	381	1.78457	Regulation of supramolecular fiber organization	http://amigo.geneontology.org/amigo/term/GO:1902903	Prox1 Ccn2 Pdlim4 Rgcc Sh3bp1 App Svil Arl3 Stmn1 Eln Rdx Apoa1 Sh3pxd2b Id1 Arpc4 Tmsb15b1
0.152887	7	115	2.58666	Formation of primary germ layer	http://amigo.geneontology.org/amigo/term/GO:0001704	Itga5 Epha2 Mmp9 Sox17 Armc5 Foxc2 Gja1
0.152887	7	115	2.58666	Blood vessel endothelial cell migration	http://amigo.geneontology.org/amigo/term/GO:0043534	Hspb1 Epha2 Rgcc Sh3bp1 Robo1 Apoa1 Foxc2
0.152887	7	115	2.58666	Oligodendrocyte differentiation	http://amigo.geneontology.org/amigo/term/GO:0048709	Pten Bok Eif2b4 Eif2b1 Myrf Gstp1 Ptprz1
0.153629	10	198	2.14622	Actomyosin structure organization	http://amigo.geneontology.org/amigo/term/GO:0031032	Prox1 Ccn2 Pdlim4 Rgcc Stmn1 Epb41 Eln Apoa1 Sh3pxd2b Nebl
0.155133	6	90	2.83301	Regulation of epithelial cell apoptotic process	http://amigo.geneontology.org/amigo/term/GO:1904035	Tert Rgcc Bok Serpine1 Prkci Gper1
0.155133	9	170	2.24974	RNA localization	http://amigo.geneontology.org/amigo/term/GO:0006403	Exosc10 Kif5c Nol6 Ran Cetn2 Ddx25 Exosc2 Snupn Nup98
0.155133	5	66	3.21933	Positive regulation of mitochondrion organization	http://amigo.geneontology.org/amigo/term/GO:0010822	Bax Mmp9 Bok Pla2g6 Gper1
0.155133	6	90	2.83301	Positive regulation of insulin secretion	http://amigo.geneontology.org/amigo/term/GO:0032024	Gcg Glul Isl1 Pla2g6 Gja1 Gper1
0.155133	5	66	3.21933	Embryonic digit morphogenesis	http://amigo.geneontology.org/amigo/term/GO:0042733	Bax Ror2 Ift140 Traf3ip1 Gja1
0.155307	4	44	3.8632	Heterophilic cell-cell adhesion via plasma membrane cell adhesion molecules	http://amigo.geneontology.org/amigo/term/GO:0007157	Itga5 Adgrl1 Nrxn1 Jaml
0.156487	31	890	1.48017	Organophosphate metabolic process	http://amigo.geneontology.org/amigo/term/GO:0019637	Gmpr Agpat3 Epha2 Pten Abca8b Pfas Dcakd Hexb App Gart Adpgk Slc25a12 Crls1 P2ry1 Pmvk Pla2g12a Nudt17 Pank4 Ran Dctd Apoa1 Plscr1 Pth1r Pdxk Tigar Pla2g6 Pla2g4f Gper1 Gapdh Tbpl1 Mlycd
0.157187	38	1140	1.4165	Positive regulation of gene expression	http://amigo.geneontology.org/amigo/term/GO:0010628	Axin2 Hspb1 Mettl16 Mcoln2 Pten Etv4 Ccn2 Ddx21 Habp4 Tert Rgcc App Nrxn1 Msh2 Sox17 Bmp2 Lmna Rbm10 Mt3 Rdx Plscr1 Rbmxl1 Rims2 Serpine1 Sh3pxd2b Ramp3 Tardbp Shld2 Isl1 Dhx29 Id1 Gja1 Cited1 Mafg Gper1 Gapdh Nup98 Ptges3
0.157187	7	116	2.56436	Regulation of gliogenesis	http://amigo.geneontology.org/amigo/term/GO:0014013	Ascl2 Rnf112 Cers2 Tert Bmp2 Prkci Ptprz1
0.159211	3	25	5.09942	Cellular protein-containing complex localization	http://amigo.geneontology.org/amigo/term/GO:0034629	Ran Rcc2 Exoc3l
0.159211	3	25	5.09942	Negative regulation of defense response to virus	http://amigo.geneontology.org/amigo/term/GO:0050687	Htra1 Rnf125 Traf3ip1
0.159211	3	25	5.09942	Meiotic chromosome separation	http://amigo.geneontology.org/amigo/term/GO:0051307	Rmi1 Ttk Mapk15
0.159211	3	25	5.09942	Protein localization to chromosome, centromeric region	http://amigo.geneontology.org/amigo/term/GO:0071459	Ttk Rcc2 Spdl1
0.160957	40	1215	1.39902	Regulation of hydrolase activity	http://amigo.geneontology.org/amigo/term/GO:0051336	Rin2 Sipa1l2 Bax Epha2 Wfdc2 Mmp9 Ccn2 Tbc1d7 Dnajc9 Dnajc15 Rangap1 Sh3bp1 Robo1 App Lars Itih5 Bok Pcna Bmp2 Ecm1 Stmn1 Eif2b4 Eif2b1 Timp4 Mt3 Aplp2 Rdx Apoa1 Arhgap10 Serpine1 Tnfrsf23 Nek5 Rcc2 Gm9774 Gper1 Chn1 Gapdh Rrp1b Khdc1a Rgma
0.161805	5	67	3.17128	Regulation of sister chromatid segregation	http://amigo.geneontology.org/amigo/term/GO:0033045	Trip13 Rmi2 Ttk Mapk15 Spdl1
0.161805	5	67	3.17128	Cardiac muscle tissue morphogenesis	http://amigo.geneontology.org/amigo/term/GO:0055008	Prox1 Ankrd1 Bmp2 Isl1 Foxc2
0.162025	7	117	2.54244	Positive regulation of protein ubiquitination	http://amigo.geneontology.org/amigo/term/GO:0031398	Ubqln1 Pten Tbc1d7 Rnf180 Rnf40 Mapk15 Ube2n
0.162052	11	230	2.03238	Negative regulation of apoptotic signaling pathway	http://amigo.geneontology.org/amigo/term/GO:2001234	Bax Hspb1 Mmp9 Tert Bok Lmna Gclm Gclc Serpine1 Tnfrsf23 Gstp1
0.16423	4	45	3.77735	Regulation of double-strand break repair via homologous recombination	http://amigo.geneontology.org/amigo/term/GO:0010569	Rad51 Rmi2 Shld2 Radx
0.165011	2	10	8.49903	Regulation of extracellular matrix constituent secretion	http://amigo.geneontology.org/amigo/term/GO:0003330	Rgcc Bmp2
0.165011	2	10	8.49903	Axo-dendritic protein transport	http://amigo.geneontology.org/amigo/term/GO:0099640	Hspb1 Kif5c
0.165011	2	10	8.49903	Positive regulation of endoplasmic reticulum unfolded protein response	http://amigo.geneontology.org/amigo/term/GO:1900103	Bax Bok
0.165011	2	10	8.49903	Regulation of fear response	http://amigo.geneontology.org/amigo/term/GO:1903365	Penk Gja1
0.165011	2	10	8.49903	IMP biosynthetic process	http://amigo.geneontology.org/amigo/term/GO:0006188	Pfas Gart
0.165011	6	92	2.77142	Negative regulation of cation transmembrane transport	http://amigo.geneontology.org/amigo/term/GO:1904063	Gstm7 Ubqln1 Pten Mmp9 Ywhae Fxyd2
0.165011	2	10	8.49903	DNA strand elongation involved in DNA replication	http://amigo.geneontology.org/amigo/term/GO:0006271	Pcna Mcm7
0.165011	2	10	8.49903	Regulation of behavioral fear response	http://amigo.geneontology.org/amigo/term/GO:2000822	Penk Gja1
0.165011	2	10	8.49903	Positive regulation of vasculogenesis	http://amigo.geneontology.org/amigo/term/GO:2001214	Rin2 Tmem100
0.165011	6	92	2.77142	Regulation of epithelial to mesenchymal transition	http://amigo.geneontology.org/amigo/term/GO:0010717	Axin2 Pten Rgcc Bambi Bmp2 Isl1
0.165011	2	10	8.49903	Schwann cell proliferation	http://amigo.geneontology.org/amigo/term/GO:0014010	Ascl2 Cers2
0.165011	2	10	8.49903	TRNA catabolic process	http://amigo.geneontology.org/amigo/term/GO:0016078	Exosc10 Exosc2
0.165011	2	10	8.49903	Cerebellar granular layer formation	http://amigo.geneontology.org/amigo/term/GO:0021684	Prox1 Nrxn1
0.165011	2	10	8.49903	Cerebellar granule cell differentiation	http://amigo.geneontology.org/amigo/term/GO:0021707	Prox1 Nrxn1
0.165011	2	10	8.49903	Regulation of glucocorticoid metabolic process	http://amigo.geneontology.org/amigo/term/GO:0031943	Gal Bmp2
0.165011	19	485	1.66476	Regulation of ion transmembrane transport	http://amigo.geneontology.org/amigo/term/GO:0034765	Bax Gstm7 Ubqln1 Pten Mmp9 Ywhae App Clic6 Ehd3 Nrxn1 Gal Stom Neto2 Ramp3 Pla2g6 Gja1 Gper1 Fxyd2 Scn2b
0.165011	2	10	8.49903	Post-embryonic animal organ morphogenesis	http://amigo.geneontology.org/amigo/term/GO:0048563	Bax Fbn1
0.165011	7	118	2.5209	Negative regulation of developmental growth	http://amigo.geneontology.org/amigo/term/GO:0048640	Pten Sema6a Nkd1 Mt3 Gdf15 Gja1 Rgma
0.165011	2	10	8.49903	Regulation of helicase activity	http://amigo.geneontology.org/amigo/term/GO:0051095	Msh2 Ssbp1
0.165011	7	118	2.5209	Regulation of DNA binding	http://amigo.geneontology.org/amigo/term/GO:0051101	Mmp9 Sumo3 Habp4 Traf3ip1 Acd Isl1 Id1
0.165011	2	10	8.49903	Regulation of protein complex stability	http://amigo.geneontology.org/amigo/term/GO:0061635	Trappc11 Ecsit
0.165011	2	10	8.49903	L-aspartate transmembrane transport	http://amigo.geneontology.org/amigo/term/GO:0070778	Slc1a4 Slc25a12
0.165011	9	173	2.21073	Cellular response to oxygen levels	http://amigo.geneontology.org/amigo/term/GO:0071453	Ubqln1 Pten Tert Rgcc Slc29a1 Ankrd1 Suv39h2 Lmna Tigar
0.165011	2	10	8.49903	Positive regulation of synapse maturation	http://amigo.geneontology.org/amigo/term/GO:0090129	Adgrl1 Nrxn1
0.165215	11	232	2.01486	Sodium ion transport	http://amigo.geneontology.org/amigo/term/GO:0006814	Atp12a Slc38a1 Stom Slc23a2 Dmpk Slc9a9 Slc9a3 Neto2 Gper1 Fxyd2 Scn2b
0.165466	13	293	1.88545	Epithelial cell migration	http://amigo.geneontology.org/amigo/term/GO:0010631	Rin2 Hspb1 Epha2 Prox1 Pten Mmp9 Rgcc Sh3bp1 Robo1 Glul Cdh13 Apoa1 Foxc2
0.165981	15	356	1.79053	Hormone secretion	http://amigo.geneontology.org/amigo/term/GO:0046879	Gcg Slc16a10 Nrxn1 Gal Glul P2ry1 Trpv6 Rab11fip3 Rims2 Ltbp4 Isl1 Pla2g6 Exoc3l Gja1 Gper1
0.167374	10	203	2.09336	Morphogenesis of a branching epithelium	http://amigo.geneontology.org/amigo/term/GO:0061138	Epha2 Prox1 Ctsz Etv4 Maged1 Bmp2 Mgp Foxc2 Hoxb13 Cited1
0.167901	7	119	2.49971	Regulation of cell-matrix adhesion	http://amigo.geneontology.org/amigo/term/GO:0001952	Rin2 Pten Adam15 Gpm6b Cdh13 Serpine1 Rcc2
0.167901	3	26	4.90329	Establishment of monopolar cell polarity	http://amigo.geneontology.org/amigo/term/GO:0061162	Sh3bp1 Prkci Fat1
0.167901	3	26	4.90329	Positive regulation of calcium ion import	http://amigo.geneontology.org/amigo/term/GO:0090280	Gcg Trpv2 Ramp3
0.168319	16	389	1.74787	Regulation of cytosolic calcium ion concentration	http://amigo.geneontology.org/amigo/term/GO:0051480	Bax Gstm7 Trpv1 Mcoln2 Trpv2 Gria1 Ywhae Bok P2ry1 Trpv6 Pth1r Ramp3 Pla2g6 Gja1 Gper1 Gtf2i
0.168533	24	656	1.5547	Neuron projection morphogenesis	http://amigo.geneontology.org/amigo/term/GO:0048812	Rnd2 Metrn Evx1 Epha2 Pten Etv4 Trpv2 Sema6a Robo1 App Stau2 Kif5c Slc23a2 Stmn1 Crmp1 Mt3 Rims2 Isl1 Id1 Crppa Gja1 Chn1 Ptprz1 Rgma
0.170585	9	175	2.18546	TRNA metabolic process	http://amigo.geneontology.org/amigo/term/GO:0006399	Exosc10 Lars Dus1l Ears2 Trmt112 Exosc2 Pusl1 Tyw1 Trmt61a
0.170585	14	326	1.82494	Kidney development	http://amigo.geneontology.org/amigo/term/GO:0001822	Bax Prox1 Mmp9 Fstl3 Arl3 Maged1 Sox17 Fbn1 Bmp2 Mme Traf3ip1 Foxc2 Cited1 Mpv17
0.170585	9	175	2.18546	Regulation of axonogenesis	http://amigo.geneontology.org/amigo/term/GO:0050770	Rnd2 Metrn Pten Trpv2 Sema6a Robo1 Mt3 Chn1 Rgma
0.171129	8	147	2.31266	Chromatin assembly or disassembly	http://amigo.geneontology.org/amigo/term/GO:0006333	Chaf1b Brd2 Suv39h2 H1f2 Smyd3 Nap1l4 H4c8 H3c10
0.171129	5	69	3.07936	Cell adhesion mediated by integrin	http://amigo.geneontology.org/amigo/term/GO:0033627	Itga5 Epha2 Fbn1 Serpine1 Foxc2
0.171129	45	1409	1.35719	Intracellular transport	http://amigo.geneontology.org/amigo/term/GO:0046907	Emd Bax Hspb1 Timm23 Ltv1 Timm13 Hspa4 Kif3c Ywhae Nfkbia Dnajc15 Rangap1 Arl6 App Ehd3 Ift140 Arl3 Stau2 Maip1 Kif5c Stom Lmna Nol6 Sorcs2 Ran Rita1 Rdx Ddx25 Traf3ip1 Reep6 Rab11fip3 Rims2 Acd Trappc11 Ramp3 Tardbp Slc35d3 Cited1 Ywhag Gper1 Snupn Arf2 Nup98 Mapk15 Mon1b
0.173162	14	327	1.81936	Cellular response to chemical stress	http://amigo.geneontology.org/amigo/term/GO:0062197	Ppp5c Hspb1 Ubqln1 Rnf112 Mmp9 App Xrcc5 Pcna Prdx1 Aldh2 Mt3 Penk Fxyd2 Mpv17
0.173225	6	94	2.71246	Cellular oxidant detoxification	http://amigo.geneontology.org/amigo/term/GO:0098869	Gstm7 Iyd Prdx6 Prdx1 Mt3 Gstp1
0.173225	6	94	2.71246	Odontogenesis of dentin-containing tooth	http://amigo.geneontology.org/amigo/term/GO:0042475	Bax Htra1 Fst Rogdi Bmp2 Serpine1
0.173769	26	728	1.51768	Supramolecular fiber organization	http://amigo.geneontology.org/amigo/term/GO:0097435	Rnd2 Prox1 Pls3 Ccn2 Pdlim4 Serf1 Rgcc Sh3bp1 App Svil Arl3 Stmn1 Eln Rdx Apoa1 Tle6 Tubg1 Prkci Ltbp4 Sh3pxd2b Id1 Foxc2 Nebl Fat1 Arpc4 Tmsb15b1
0.173769	13	296	1.86634	Epithelium migration	http://amigo.geneontology.org/amigo/term/GO:0090132	Rin2 Hspb1 Epha2 Prox1 Pten Mmp9 Rgcc Sh3bp1 Robo1 Glul Cdh13 Apoa1 Foxc2
0.174622	11	235	1.98913	Axon guidance	http://amigo.geneontology.org/amigo/term/GO:0007411	Evx1 Epha2 Etv4 Sema6a Robo1 App Kif5c Crmp1 Isl1 Crppa Chn1
0.175386	8	148	2.29703	Calcium ion transmembrane import into cytosol	http://amigo.geneontology.org/amigo/term/GO:0097553	Bax Gstm7 Trpv1 Mcoln2 Trpv2 Trpv6 Ramp3 Gper1
0.175386	8	148	2.29703	Endothelial cell proliferation	http://amigo.geneontology.org/amigo/term/GO:0001935	Epha2 Prox1 Rgcc Bmp2 Ecm1 Cdh13 Apoa1 Gja1
0.177752	11	236	1.98071	Neuron projection guidance	http://amigo.geneontology.org/amigo/term/GO:0097485	Evx1 Epha2 Etv4 Sema6a Robo1 App Kif5c Crmp1 Isl1 Crppa Chn1
0.177752	27	765	1.49983	Inorganic cation transmembrane transport	http://amigo.geneontology.org/amigo/term/GO:0098662	Bax Gstm7 Ubqln1 Trpv1 Mcoln2 Pten Trpv2 Slc46a1 Ywhae Atp12a Ehd3 Trpm6 Gal Maip1 Cnga3 Stom Slc25a12 Slc30a2 Trpv6 Slc9a9 Slc9a3 Neto2 Ramp3 Pla2g6 Gper1 Fxyd2 Scn2b
0.177752	11	236	1.98071	Regulation of cysteine-type endopeptidase activity	http://amigo.geneontology.org/amigo/term/GO:2000116	Bax Mmp9 Ccn2 Robo1 App Bok Mt3 Tnfrsf23 Nek5 Gper1 Khdc1a
0.177752	5	70	3.03537	Glutamine family amino acid metabolic process	http://amigo.geneontology.org/amigo/term/GO:0009064	Pfas Glul Slc25a12 Gclm Gclc
0.177752	55	1787	1.30791	Homeostatic process	http://amigo.geneontology.org/amigo/term/GO:0042592	Comt Gcg Bax Gstm7 Trpv1 Mcoln2 Steap1 Trpv2 Ccn2 Gria1 Ywhae Hexb Cma1 Atp12a App Slc29a1 Nrxn1 Maip1 Bok Fbn1 Raly P2ry1 Gclm Prdx1 Stmn1 Slc30a2 Cxcl5 Trpv6 Dmpk Slc9a9 Mt4 Mt3 Aplp2 Apoa1 Gclc Pth1r Rmi1 Slc9a3 Tnfrsf23 Pold1 Ncoa5 Ramp3 Pla2g6 Id1 Foxc2 Bola2 Slc35d3 Gja1 Mtln Mafg Gper1 Ceacam2 Gtf2i Scn2b Mpv17
0.178297	3	27	4.72168	Positive regulation of alcohol biosynthetic process	http://amigo.geneontology.org/amigo/term/GO:1902932	P2ry1 Pth1r Gper1
0.178297	34	1014	1.42489	Central nervous system development	http://amigo.geneontology.org/amigo/term/GO:0007417	Pafah1b2 Bax Trpv1 Prox1 Pten Ywhae Ror2 Cma1 Rogdi Arsa B3gnt5 Arl6 Robo1 App Gart Nrxn1 Xrcc5 Bok Bmp2 Snrpb Stmn1 Eif2b4 Eif2b1 Timp4 Mt3 Aplp2 Gabrb3 Myrf Bptf Isl1 Csnk2a2 Cited1 Gstp1 Ptprz1
0.178297	24	662	1.54061	MRNA metabolic process	http://amigo.geneontology.org/amigo/term/GO:0016071	Axin2 Mettl16 Exosc10 App Snrpb Raly Prpf38b Rnpc3 Khdc4 Srsf9 Rbm28 Snrpa1 Rnf40 Rbm10 Celf6 Rbmxl1 Exosc2 Apobec2 Tardbp Ctif Rrp1b Trmt61a U2af1 Nup98
0.178297	8	149	2.28162	Histone methylation	http://amigo.geneontology.org/amigo/term/GO:0016571	Gcg Suv39h2 Lmna H1f2 Trmt112 Prmt6 Smyd3 Wdr61
0.178297	13	298	1.85382	Regulation of Wnt signaling pathway	http://amigo.geneontology.org/amigo/term/GO:0030111	Axin2 Emd Wif1 Ror2 Tert App Bambi Sox17 Bmp2 Nkd1 Rnf43 Tle6 Isl1
0.178297	3	27	4.72168	Adrenal gland development	http://amigo.geneontology.org/amigo/term/GO:0030325	Fstl3 Apoa1 Armc5
0.178297	3	27	4.72168	Negative regulation of RNA splicing	http://amigo.geneontology.org/amigo/term/GO:0033119	Srsf9 Rbm10 Rbmxl1
0.178297	3	27	4.72168	Thyroid hormone metabolic process	http://amigo.geneontology.org/amigo/term/GO:0042403	Iyd Slc16a10 Crym
0.178297	3	27	4.72168	Establishment or maintenance of monopolar cell polarity	http://amigo.geneontology.org/amigo/term/GO:0061339	Sh3bp1 Prkci Fat1
0.179624	10	207	2.05291	Positive regulation of supramolecular fiber organization	http://amigo.geneontology.org/amigo/term/GO:1902905	Prox1 Ccn2 Pdlim4 Rgcc App Arl3 Apoa1 Sh3pxd2b Id1 Arpc4
0.179624	10	207	2.05291	Regulation of protein ubiquitination	http://amigo.geneontology.org/amigo/term/GO:0031396	Ubqln1 Pten Tbc1d7 Rnf180 Gnl3l Rnf40 Gclc Foxf2 Mapk15 Ube2n
0.181957	22	595	1.57125	Cellular response to organic cyclic compound	http://amigo.geneontology.org/amigo/term/GO:0071407	Ppp5c Gstm7 Trpv1 Nfkbia App Fech Ankrd1 Rad51 Bmp2 P2ry1 Gclm Gclc Gabrb3 Ramp3 Isl1 Penk Pla2g4f Gper1 Smyd3 Gstp1 mt-Nd3 Ptges3
0.182153	2	11	7.72639	Presynaptic membrane organization	http://amigo.geneontology.org/amigo/term/GO:0097090	Pten Nrxn1
0.182153	2	11	7.72639	Stress response to metal ion	http://amigo.geneontology.org/amigo/term/GO:0097501	Mt4 Mt3
0.182153	2	11	7.72639	Regulation of store-operated calcium channel activity	http://amigo.geneontology.org/amigo/term/GO:1901339	Ubqln1 Pla2g6
0.182153	15	363	1.756	Cellular response to peptide	http://amigo.geneontology.org/amigo/term/GO:1901653	Pten Klf11 Rangap1 App Slc2a8 Fbn1 Gclc Prkci Gdf15 Ncoa5 Foxc2 Gja1 Ywhag Gper1 Gstp1
0.182153	4	48	3.54126	Positive regulation of cell cycle G1/S phase transition	http://amigo.geneontology.org/amigo/term/GO:1902808	Ccnd2 Tert Rgcc Rdx
0.182153	2	11	7.72639	Regulation of adipose tissue development	http://amigo.geneontology.org/amigo/term/GO:1904177	Lmna Sh3pxd2b
0.182153	2	11	7.72639	Regulation of plasminogen activation	http://amigo.geneontology.org/amigo/term/GO:0010755	Ctsz Serpine1
0.182153	2	11	7.72639	Urinary bladder smooth muscle contraction	http://amigo.geneontology.org/amigo/term/GO:0014832	Trpv1 Pla2g6
0.182153	2	11	7.72639	Nucleoside transport	http://amigo.geneontology.org/amigo/term/GO:0015858	Slc29a1 Slc29a4
0.182153	2	11	7.72639	Coenzyme A biosynthetic process	http://amigo.geneontology.org/amigo/term/GO:0015937	Dcakd Pank4
0.182153	2	11	7.72639	Sno(s)RNA 3 -end processing	http://amigo.geneontology.org/amigo/term/GO:0031126	Exosc10 Exosc2
0.182153	7	123	2.41842	Sprouting angiogenesis	http://amigo.geneontology.org/amigo/term/GO:0002040	Itga5 Epha2 Sema6a Robo1 Glul Cdh13 Foxc2
0.182153	31	911	1.44605	Regulation of protein localization	http://amigo.geneontology.org/amigo/term/GO:0032880	Gcg Emd Epha2 Sumo3 Ywhae Tert Rangap1 App Nrxn1 Ankrd1 Maged1 Gnl3l Glul Stom Lmna Epb41 Ran Cct7 Gpm6b Rdx Gpc1 Rab11fip3 Prkci Ramp3 Tardbp Isl1 Gnl3 Pla2g6 Slc35d3 Gja1 Gper1
0.182153	2	11	7.72639	Inositol trisphosphate biosynthetic process	http://amigo.geneontology.org/amigo/term/GO:0032959	P2ry1 Gper1
0.182153	2	11	7.72639	Regulation of histone ubiquitination	http://amigo.geneontology.org/amigo/term/GO:0033182	Rnf40 Ube2n
0.182153	2	11	7.72639	Peptidyl-arginine N-methylation	http://amigo.geneontology.org/amigo/term/GO:0035246	Fbxo11 Prmt6
0.182153	2	11	7.72639	Meiotic cell cycle phase transition	http://amigo.geneontology.org/amigo/term/GO:0044771	Ttk Mapk15
0.182153	2	11	7.72639	Hepoxilin metabolic process	http://amigo.geneontology.org/amigo/term/GO:0051121	Gstm7 Gstp1
0.182153	2	11	7.72639	Hepoxilin biosynthetic process	http://amigo.geneontology.org/amigo/term/GO:0051122	Gstm7 Gstp1
0.182153	6	96	2.65595	Regulation of stress fiber assembly	http://amigo.geneontology.org/amigo/term/GO:0051492	Ccn2 Pdlim4 Rgcc Stmn1 Apoa1 Sh3pxd2b
0.182153	2	11	7.72639	Thyroid hormone transport	http://amigo.geneontology.org/amigo/term/GO:0070327	Slc16a10 Crym
0.182153	2	11	7.72639	Secondary heart field specification	http://amigo.geneontology.org/amigo/term/GO:0003139	Axin2 Isl1
0.182153	5	71	2.99262	Cellular response to glucocorticoid stimulus	http://amigo.geneontology.org/amigo/term/GO:0071385	Fech Isl1 Smyd3 Gstp1 mt-Nd3
0.182153	2	11	7.72639	Cellular response to UV-A	http://amigo.geneontology.org/amigo/term/GO:0071492	Mmp9 Mme
0.182153	60	1983	1.28578	Nitrogen compound transport	http://amigo.geneontology.org/amigo/term/GO:0071705	Gcg Emd Bax Hspb1 Trpv1 Mcoln2 Timm23 Slc16a10 Slc1a4 Ddc Timm13 Hspa4 Slc46a1 Ywhae Nfkbia Dnajc15 Rangap1 Arl6 App Slc38a1 Slc29a1 Ehd3 Nrxn1 Rab3il1 Ankrd1 Arl3 Maip1 Glul Kif5c Stom Slc25a12 P2ry1 Lmna Nol6 Sorcs2 Ran Praf2 Gpm6b Cetn2 Cog8 Ddx25 Rab11fip3 Rims2 Acd Ramp3 Tardbp Isl1 Pla2g6 Exoc3l Pgrmc2 Slc35d3 Slc29a4 Gja1 Ywhag Gper1 Snupn Arf2 Nup98 Mapk15 Mon1b
0.185502	9	180	2.12476	Neuron migration	http://amigo.geneontology.org/amigo/term/GO:0001764	Bax Evx1 Sema6a Ywhae Mark1 Mdga2 Gja1 Tubb2a Ptprz1
0.185502	6	97	2.62857	Cellular response to fibroblast growth factor stimulus	http://amigo.geneontology.org/amigo/term/GO:0044344	Ccn2 Nrxn1 Gclm Klb Gclc Gpc1
0.185502	6	97	2.62857	Negative regulation of myeloid cell differentiation	http://amigo.geneontology.org/amigo/term/GO:0045638	Fstl3 Nfkbia Fbn1 Lrrc17 H4c8 Wdr61
0.185502	6	97	2.62857	Establishment of protein localization to mitochondrion	http://amigo.geneontology.org/amigo/term/GO:0072655	Bax Timm23 Timm13 Hspa4 Dnajc15 Maip1
0.186149	11	240	1.94769	Regulation of protein modification by small protein conjugation or removal	http://amigo.geneontology.org/amigo/term/GO:1903320	Ubqln1 Pten Tbc1d7 Rnf180 Gnl3l Rnf40 Gclc Foxf2 Gnl3 Mapk15 Ube2n
0.186149	3	28	4.55305	MRNA splice site selection	http://amigo.geneontology.org/amigo/term/GO:0006376	Khdc4 Celf6 Rbmxl1
0.186149	3	28	4.55305	Cellular zinc ion homeostasis	http://amigo.geneontology.org/amigo/term/GO:0006882	Slc30a2 Mt4 Mt3
0.186149	3	28	4.55305	MRNA modification	http://amigo.geneontology.org/amigo/term/GO:0016556	Mettl16 Apobec2 Trmt61a
0.186149	3	28	4.55305	Lymph vessel development	http://amigo.geneontology.org/amigo/term/GO:0001945	Epha2 Prox1 Foxc2
0.186149	10	210	2.02358	Lung development	http://amigo.geneontology.org/amigo/term/GO:0030324	Prox1 Ctsz Ccn2 Fstl3 Mme Mgp Crispld2 Id1 Hopx Ptges3
0.186149	3	28	4.55305	Regulation of response to extracellular stimulus	http://amigo.geneontology.org/amigo/term/GO:0032104	Gcg Pyy Mt3
0.186149	3	28	4.55305	Regulation of response to nutrient levels	http://amigo.geneontology.org/amigo/term/GO:0032107	Gcg Pyy Mt3
0.186149	13	302	1.82926	Tissue migration	http://amigo.geneontology.org/amigo/term/GO:0090130	Rin2 Hspb1 Epha2 Prox1 Pten Mmp9 Rgcc Sh3bp1 Robo1 Glul Cdh13 Apoa1 Foxc2
0.18827	4	49	3.46899	Regulation of alcohol biosynthetic process	http://amigo.geneontology.org/amigo/term/GO:1902930	Bmp2 P2ry1 Pth1r Gper1
0.18827	4	49	3.46899	Negative regulation of mitochondrion organization	http://amigo.geneontology.org/amigo/term/GO:0010823	Bok Lmna Gclc Tigar
0.18827	26	739	1.49509	Regulation of cellular catabolic process	http://amigo.geneontology.org/amigo/term/GO:0031329	Axin2 Pafah1b2 Bax Ubqln1 Mettl16 Pten Sumo3 Rnf180 App Bok Pacsin3 Timp4 Rnf40 Rbm10 Mt3 Rdx Apoa1 Gclc Tigar Foxf2 Exosc2 Tardbp Csnk2a2 Mapk15 Rgma Mlycd
0.18827	4	49	3.46899	Negative regulation of osteoblast differentiation	http://amigo.geneontology.org/amigo/term/GO:0045668	Axin2 Bambi Id1 Cited1
0.188608	13	303	1.82322	Steroid metabolic process	http://amigo.geneontology.org/amigo/term/GO:0008202	Comt Prox1 App Gal Cyb5r1 Bmp2 Pmvk Mt3 Aplp2 Apoa1 Armc5 Saa1 Rdh1
0.189549	24	670	1.52221	Plasma membrane bounded cell projection morphogenesis	http://amigo.geneontology.org/amigo/term/GO:0120039	Rnd2 Metrn Evx1 Epha2 Pten Etv4 Trpv2 Sema6a Robo1 App Stau2 Kif5c Slc23a2 Stmn1 Crmp1 Mt3 Rims2 Isl1 Id1 Crppa Gja1 Chn1 Ptprz1 Rgma
0.189951	6	98	2.60174	Regulation of BMP signaling pathway	http://amigo.geneontology.org/amigo/term/GO:0030510	Htra1 Fstl3 Fst Bambi Fbn1 Rgma
0.191083	19	500	1.61482	Organophosphate biosynthetic process	http://amigo.geneontology.org/amigo/term/GO:0090407	Agpat3 Abca8b Pfas Dcakd Hexb Gart Slc25a12 Crls1 P2ry1 Pmvk Pank4 Apoa1 Plscr1 Pth1r Pdxk Pla2g6 Gper1 Tbpl1 Mlycd
0.191083	8	153	2.22197	Transport along microtubule	http://amigo.geneontology.org/amigo/term/GO:0010970	Hspb1 Kif3c App Ift140 Arl3 Stau2 Kif5c Traf3ip1
0.191083	7	125	2.37973	Chromatin assembly	http://amigo.geneontology.org/amigo/term/GO:0031497	Chaf1b Brd2 H1f2 Smyd3 Nap1l4 H4c8 H3c10
0.191083	7	125	2.37973	Response to amino acid	http://amigo.geneontology.org/amigo/term/GO:0043200	Ccn2 Lars Pcna Crls1 Gclm Gclc Gstp1
0.191083	8	153	2.22197	Regulation of RNA splicing	http://amigo.geneontology.org/amigo/term/GO:0043484	Mettl16 Habp4 Srsf9 Rbm10 Celf6 Rbmxl1 Rrp1b Nup98
0.195626	12	274	1.8611	Cell-cell adhesion via plasma-membrane adhesion molecules	http://amigo.geneontology.org/amigo/term/GO:0098742	Itga5 Adgrl1 Robo1 Nrxn1 Bmp2 Cdh13 Apoa1 Igsf9b Mdga2 Jaml Cldn8 Fat1
0.195626	14	337	1.76538	Regulation of cell cycle phase transition	http://amigo.geneontology.org/amigo/term/GO:1901987	Ccnd2 Prox1 Pten Ctc1 Trip13 Tert Rgcc App Msh2 Rdx Ttk Rcc2 Mapk15 Spdl1
0.195626	8	154	2.20754	Sodium ion transmembrane transport	http://amigo.geneontology.org/amigo/term/GO:0035725	Atp12a Stom Slc9a9 Slc9a3 Neto2 Gper1 Fxyd2 Scn2b
0.195626	17	435	1.66073	Positive regulation of MAPK cascade	http://amigo.geneontology.org/amigo/term/GO:0043410	Gcg Pten Traf4 Ccn2 Ror2 Robo1 App Nrxn1 Maged1 Bmp2 P2ry1 Klb Mt3 Gdf15 Ramp3 Gper1 Tnfrsf19
0.195626	8	154	2.20754	Negative regulation of neurogenesis	http://amigo.geneontology.org/amigo/term/GO:0050768	Ascl2 Pten Cers2 Sema6a Tert Mt3 Id1 Rgma
0.195626	8	154	2.20754	Nuclear export	http://amigo.geneontology.org/amigo/term/GO:0051168	Emd Ltv1 Ywhae Rangap1 Nol6 Ran Rita1 Ddx25
0.195626	12	274	1.8611	Connective tissue development	http://amigo.geneontology.org/amigo/term/GO:0061448	Axin2 Ccn2 Ror2 Bmp1 Bmp2 Lmna Ecm1 Mgp Pth1r Sh3pxd2b Foxc2 Pgrmc2
0.195626	7	126	2.36084	Endothelium development	http://amigo.geneontology.org/amigo/term/GO:0003158	Prox1 Sox17 Rdx Id1 Foxc2 Gja1 Tmem100
0.195626	14	337	1.76538	Renal system development	http://amigo.geneontology.org/amigo/term/GO:0072001	Bax Prox1 Mmp9 Fstl3 Arl3 Maged1 Sox17 Fbn1 Bmp2 Mme Traf3ip1 Foxc2 Cited1 Mpv17
0.196282	4	50	3.39961	Positive regulation of nervous system process	http://amigo.geneontology.org/amigo/term/GO:0031646	Slc25a12 Igsf9b Myrf Rims2
0.196282	4	50	3.39961	Eating behavior	http://amigo.geneontology.org/amigo/term/GO:0042755	Pyy P2ry1 Rmi1 Gdf15
0.196461	2	12	7.08252	Regulation of synaptic vesicle cycle	http://amigo.geneontology.org/amigo/term/GO:0098693	Pls3 Nrxn1
0.196461	3	29	4.39605	Neurotransmitter reuptake	http://amigo.geneontology.org/amigo/term/GO:0098810	Slc29a1 Gpm6b Slc29a4
0.196461	2	12	7.08252	Dendritic transport	http://amigo.geneontology.org/amigo/term/GO:0098935	Stau2 Kif5c
0.196461	21	573	1.55741	Carbohydrate derivative biosynthetic process	http://amigo.geneontology.org/amigo/term/GO:1901137	Pfas Dcakd Dad1 Pmm1 B3gnt5 Gart Itm2c Slc25a12 Pank4 Mt3 Rxylt1 Ggta1 Galnt18 Crppa Pofut1 Fut9 Tyw1 Mtap Tbpl1 Mlycd Chst14
0.196461	2	12	7.08252	Iron coordination entity transport	http://amigo.geneontology.org/amigo/term/GO:1901678	Slc46a1 Pgrmc2
0.196461	23	640	1.52717	Translation	http://amigo.geneontology.org/amigo/term/GO:0006412	Rpl13 Mettl16 Eef1a2 Habp4 App Lars Eif3a Eif2a Eif4g3 Eif2b4 Eif2b1 Rpl6 Ears2 Ddx25 Rpl10a Exosc2 Mrps6 Tardbp Enc1 Dhx29 Ctif Gapdh Eif4a1
0.196461	2	12	7.08252	Cysteine metabolic process	http://amigo.geneontology.org/amigo/term/GO:0006534	Gclm Gclc
0.196461	2	12	7.08252	Intracellular mRNA localization	http://amigo.geneontology.org/amigo/term/GO:0008298	Exosc10 Exosc2
0.196461	27	781	1.4691	Embryo development ending in birth or egg hatching	http://amigo.geneontology.org/amigo/term/GO:0009792	Axin2 Rpl13 Evx1 Epha2 Ascl2 Ror2 Dad1 Msh2 Ift140 Brd2 Sox17 Bmp2 Pth1r Traf3ip1 Tle6 Kifbp Bptf Armc5 Isl1 Pofut1 Foxc2 Gja1 Cited1 Mafg Hopx Tmem100 Rgma
0.196461	30	887	1.43727	Regulation of catabolic process	http://amigo.geneontology.org/amigo/term/GO:0009894	Axin2 Pafah1b2 Bax Ubqln1 Mettl16 Pten Sumo3 Rnf180 App Sox17 Bok Slc25a12 Pacsin3 Timp4 Rnf40 Rbm10 Nkd1 Mt3 Rdx Apoa1 Gclc Tigar Foxf2 Exosc2 Tardbp Csnk2a2 Gja1 Mapk15 Rgma Mlycd
0.196461	2	12	7.08252	Establishment or maintenance of transmembrane electrochemical gradient	http://amigo.geneontology.org/amigo/term/GO:0010248	Bax Atp12a
0.196461	11	244	1.91576	Hexose metabolic process	http://amigo.geneontology.org/amigo/term/GO:0019318	Gcg Pmm1 Adpgk Slc2a8 Slc25a12 Fbn1 Tigar Pofut1 Epm2aip1 Gapdh Mlycd
0.196461	2	12	7.08252	Cerebellar granular layer morphogenesis	http://amigo.geneontology.org/amigo/term/GO:0021683	Prox1 Nrxn1
0.196461	8	155	2.1933	Biomineral tissue development	http://amigo.geneontology.org/amigo/term/GO:0031214	Axin2 Ror2 Bmp2 Ecm1 Mgp Gpm6b Pth1r Gja1
0.196461	2	12	7.08252	Negative regulation of activin receptor signaling pathway	http://amigo.geneontology.org/amigo/term/GO:0032926	Fstl3 Fst
0.196461	2	12	7.08252	Regulation of nuclear cell cycle DNA replication	http://amigo.geneontology.org/amigo/term/GO:0033262	Ilkap Dach1
0.196461	12	276	1.84762	Cellular response to oxidative stress	http://amigo.geneontology.org/amigo/term/GO:0034599	Ppp5c Hspb1 Ubqln1 Rnf112 Mmp9 App Pcna Prdx1 Aldh2 Mt3 Penk Mpv17
0.196461	7	127	2.34225	Odontogenesis	http://amigo.geneontology.org/amigo/term/GO:0042476	Axin2 Bax Htra1 Fst Rogdi Bmp2 Serpine1
0.196461	10	213	1.99508	Regulation of cysteine-type endopeptidase activity involved in apoptotic process	http://amigo.geneontology.org/amigo/term/GO:0043281	Bax Mmp9 Ccn2 Robo1 App Bok Mt3 Tnfrsf23 Gper1 Khdc1a
0.196461	2	12	7.08252	Negative regulation of cell size	http://amigo.geneontology.org/amigo/term/GO:0045792	Pten Rdx
0.196461	5	74	2.87129	Positive regulation of nucleocytoplasmic transport	http://amigo.geneontology.org/amigo/term/GO:0046824	Emd Ywhae Ran Tardbp Gper1
0.196461	2	12	7.08252	Behavioral response to ethanol	http://amigo.geneontology.org/amigo/term/GO:0048149	Aldh2 Adh1
0.196461	3	29	4.39605	Collateral sprouting	http://amigo.geneontology.org/amigo/term/GO:0048668	Rnd2 App Rgma
0.196461	24	675	1.51094	Cell projection morphogenesis	http://amigo.geneontology.org/amigo/term/GO:0048858	Rnd2 Metrn Evx1 Epha2 Pten Etv4 Trpv2 Sema6a Robo1 App Stau2 Kif5c Slc23a2 Stmn1 Crmp1 Mt3 Rims2 Isl1 Id1 Crppa Gja1 Chn1 Ptprz1 Rgma
0.196461	16	405	1.67882	Sensory system development	http://amigo.geneontology.org/amigo/term/GO:0048880	Bax Epha2 Prox1 Arl6 Ift140 Stau2 Cnga3 Fbn1 Traf3ip1 Prkci Foxf2 Sh3pxd2b Isl1 Foxc2 Gja1 Fat1
0.196461	2	12	7.08252	Regulation of keratinocyte migration	http://amigo.geneontology.org/amigo/term/GO:0051547	Pten Mmp9
0.196461	2	12	7.08252	Serotonin uptake	http://amigo.geneontology.org/amigo/term/GO:0051610	Gpm6b Slc29a4
0.196461	30	889	1.43403	Regulation of cell cycle	http://amigo.geneontology.org/amigo/term/GO:0051726	Axin2 Ccnd2 Bax Prox1 Pten Ccn2 Ctc1 Trip13 Tert Rgcc Cep97 App Msh2 Svil Ilkap Bmp2 Cetn2 Rdx Plscr1 Tubg1 Rab11fip3 Rmi2 Ttk Rcc2 Tardbp Csnk2a2 Gper1 Dach1 Mapk15 Spdl1
0.196461	2	12	7.08252	Positive regulation of hair follicle development	http://amigo.geneontology.org/amigo/term/GO:0051798	Fst Gal
0.196461	2	12	7.08252	Ventricular cardiac muscle cell development	http://amigo.geneontology.org/amigo/term/GO:0055015	Prox1 Lmna
0.196461	20	537	1.58269	Nucleobase-containing small molecule metabolic process	http://amigo.geneontology.org/amigo/term/GO:0055086	Gmpr Epha2 Pfas Dcakd Pmm1 App Gart Adpgk Slc25a12 Pmvk Nudt17 Pank4 Ran Dctd Tigar Apobec2 Gapdh Mtap Tbpl1 Mlycd
0.196461	3	29	4.39605	Synapse maturation	http://amigo.geneontology.org/amigo/term/GO:0060074	Adgrl1 Pten Nrxn1
0.196461	2	12	7.08252	Nuclear RNA surveillance	http://amigo.geneontology.org/amigo/term/GO:0071027	Exosc10 Exosc2
0.196461	2	12	7.08252	Nuclear mRNA surveillance	http://amigo.geneontology.org/amigo/term/GO:0071028	Exosc10 Exosc2
0.196461	2	12	7.08252	Endocardium development	http://amigo.geneontology.org/amigo/term/GO:0003157	Prox1 Sox17
0.196461	2	12	7.08252	Cellular response to purine-containing compound	http://amigo.geneontology.org/amigo/term/GO:0071415	Gstm7 P2ry1
0.196461	2	12	7.08252	Cellular response to X-ray	http://amigo.geneontology.org/amigo/term/GO:0071481	Ccnd2 Xrcc5
0.196461	5	74	2.87129	Stem cell proliferation	http://amigo.geneontology.org/amigo/term/GO:0072089	Ctc1 Tert Sox17 Rnf43 Gja1
0.196461	2	12	7.08252	Wnt signaling pathway involved in heart development	http://amigo.geneontology.org/amigo/term/GO:0003306	Sox17 Bmp2
0.196627	31	925	1.42416	Negative regulation of gene expression	http://amigo.geneontology.org/amigo/term/GO:0010629	Axin2 Epha2 Mettl16 Ctsz Exosc10 Ccn2 Tert Rgcc Cd96 App Nrxn1 Bmp2 Tnfrsf9 Srsf9 Rbm10 Apoa1 Rnf125 Traf3ip1 Ptpn13 Rbmxl1 Serpine1 Exosc2 Tardbp Enc1 Id1 Gja1 Ctif Gper1 Gapdh Gstp1 H3c10
0.197924	10	215	1.97652	Regulation of cell-substrate adhesion	http://amigo.geneontology.org/amigo/term/GO:0010810	Itga5 Rin2 Pten Adam15 Gpm6b Cdh13 Apoa1 Serpine1 Rcc2 Ptprz1
0.197999	8	156	2.17924	Memory	http://amigo.geneontology.org/amigo/term/GO:0007613	Ccnd2 Comt Itga5 Pten Gria1 App Gabrb3 Pla2g6
0.197999	4	51	3.33295	Protein destabilization	http://amigo.geneontology.org/amigo/term/GO:0031648	Serf1 Sox17 Bmp2 Id1
0.197999	4	51	3.33295	Homologous recombination	http://amigo.geneontology.org/amigo/term/GO:0035825	Trip13 Rad51 Rmi1 Hdac10
0.197999	4	51	3.33295	MRNA stabilization	http://amigo.geneontology.org/amigo/term/GO:0048255	Axin2 Mettl16 Rbm10 Tardbp
0.197999	4	51	3.33295	Protein insertion into membrane	http://amigo.geneontology.org/amigo/term/GO:0051205	Bax Timm13 Hspa4 Maip1
